# Supplementary material for: Crystal structure of (E)-1,2-diferrocenyl-1,2-bis(furan-2-yl)ethene
Source: Acta Crystallogr E Crystallogr Commun. 2018 Apr 6;74(Pt 5):625–9. doi: 10.1107/S2056989018005078 (PMC5947475; doi:10.1107/S2056989018005078)
Supplement: Supplementary file 1 [file e-74-00625-sup1.cif]

##############################################################################
#                                                                            #
# This CIF contains the data in a paper accepted for publication in          #
# Acta Crystallographica Section E. It conforms to the requirements of       #
# Notes for Authors for Acta Crystallographica Section E, and has been       #
# peer reviewed under the auspices of the IUCr Commission on Journals.       #
#                                                                            #
# Full details of the Crystallographic Information File format               #
# are given in the paper "The Crystallographic Information File (CIF):       #
# a New Standard Archive File for Crystallography" by S. R. Hall, F. H.      #
# Allen and I. D. Brown [Acta Cryst. (1991), A47, 655-685].                  #
#                                                                            #
# The current version of the core CIF dictionary is obtainable from          #
# ftp://ftp.iucr.org/pub/cif_core.dic.                                       #
#                                                                            #
# Software is freely available for graphical display of the structure(s)     #
# in this CIF. For information consult the CIF software page                 #
# http://www.iucr.org/resources/cif/software.                                #
#                                                                            #
# This file may be used for bona fide research purposes within the           #
# scientific community so long as proper attribution is given to the journal # 
# article from which it was obtained.                                        #
#                                                                            #
##############################################################################
data_I
_database_code_depnum_ccdc_archive 'CCDC 1833400'
_audit_creation_method     'SHELXL-2014/7'
_chemical_name_systematic
;
(<i>E</i>)-1,2-Diferrocenyl-1,2-bis(furan-2-yl)ethene
;
_chemical_name_common     ?
_chemical_formula_moiety     'C30 H24 Fe2 O2'
_chemical_formula_sum     'C30 H24 Fe2 O2'
_chemical_formula_iupac     '[Fe2 (C5 H5)2 (C20 H14 O2)]'
_chemical_formula_weight     528.19
_chemical_melting_point     ?
_shelx_space_group_comment
;
The symmetry employed for this shelxl refinement is uniquely defined
by the following loop, which should always be used as a source of
symmetry information in preference to the above space-group names.
They are only intended as comments.
;
_space_group_crystal_system     monoclinic
_space_group_name_H-M_alt     'P 21/n'
_space_group_name_Hall     '-P 2yn'
loop_
    _space_group_symop_operation_xyz
    'x, y, z'
    '-x+1/2, y+1/2, -z+1/2'
    '-x, -y, -z'
    'x-1/2, -y-1/2, z-1/2'
_cell_length_a     5.81006(13)
_cell_length_b     22.7138(5)
_cell_length_c     8.38031(18)
_cell_angle_alpha     90
_cell_angle_beta     91.785(2)
_cell_angle_gamma     90
_cell_volume     1105.40(4)
_cell_formula_units_Z     2
_cell_measurement_reflns_used     7365
_cell_measurement_theta_min     3.0220
_cell_measurement_theta_max     29.8780
_cell_measurement_temperature     160(2)
_exptl_crystal_description     tablet
_exptl_crystal_colour     'orange'
_exptl_crystal_size_max     0.20
_exptl_crystal_size_mid     0.16
_exptl_crystal_size_min     0.08
_exptl_crystal_density_diffrn     1.587
_exptl_crystal_density_meas     ?
_exptl_crystal_density_method     ?
_exptl_crystal_F_000     544
_exptl_absorpt_coefficient_mu     1.340
_exptl_absorpt_correction_type     multi-scan
_exptl_absorpt_process_details
;
(CrysAlisPro; Rigaku OD, 2015)
;
_shelx_estimated_absorpt_T_min     ?
_shelx_estimated_absorpt_T_max     ?
_exptl_absorpt_correction_T_min     0.89525
_exptl_absorpt_correction_T_max     1.00000
_exptl_special_details
;
Data collection and full structure determination
done by Prof. Anthony Linden: anthony.linden@chem.uzh.ch
Solvent used: hexane / dichloromethane
Cooling Device: Oxford Instruments Cryojet XL
Crystal mount: on a glass fibre
Frames collected: 1290
Seconds exposure per frame: 10.0
Degrees rotation per frame: 1602.0
Crystal-detector distance (mm): 55.0
;
_diffrn_ambient_temperature     160(2)
_diffrn_radiation_type     'Mo K\a'
_diffrn_radiation_wavelength     0.71073
_diffrn_radiation_source     'SuperNova (Mo) X-ray Source'
_diffrn_radiation_monochromator     'mirror'
_diffrn_measurement_device_type
                   'Oxford Diffraction SuperNova, dual radiation diffractometer'
_diffrn_measurement_method     '\w scans'
_diffrn_detector_area_resol_mean     10.3801
_diffrn_reflns_number     13881
_diffrn_reflns_av_R_equivalents     0.0259
_diffrn_reflns_theta_min     2.592
_diffrn_reflns_theta_max     30.193
_diffrn_reflns_theta_full     25.242
_diffrn_measured_fraction_theta_max     0.922
_diffrn_measured_fraction_theta_full     0.999
_diffrn_reflns_limit_h_min     -8
_diffrn_reflns_limit_h_max     7
_diffrn_reflns_limit_k_min     -31
_diffrn_reflns_limit_k_max     31
_diffrn_reflns_limit_l_min     -11
_diffrn_reflns_limit_l_max     11
_refine_special_details     ?
_reflns_number_total     3021
_reflns_number_gt     2612
_reflns_threshold_expression     'I > 2\s(I)'
_refine_ls_structure_factor_coef     Fsqd
_refine_ls_matrix_type     full
_refine_ls_R_factor_all     0.0405
_refine_ls_R_factor_gt     0.0320
_refine_ls_wR_factor_gt     0.0721
_refine_ls_wR_factor_ref     0.0766
_refine_ls_goodness_of_fit_ref     1.042
_refine_ls_restrained_S_all     1.042
_refine_ls_number_reflns     3021
_refine_ls_number_parameters     154
_refine_ls_number_restraints     0
_refine_ls_hydrogen_treatment     constr
_refine_ls_weighting_scheme     calc
_refine_ls_weighting_details
              'w=1/[\s^2^(Fo^2^)+(0.0291P)^2^+0.9916P] where P=(Fo^2^+2Fc^2^)/3'
_atom_sites_solution_hydrogens     geom
_atom_sites_solution_primary     ?
_atom_sites_solution_secondary     ?
_refine_ls_shift/su_max     0.001
_refine_ls_shift/su_mean     0.000
_refine_diff_density_max     0.487
_refine_diff_density_min     -0.356
_refine_ls_extinction_method     none
_refine_ls_extinction_coef     .
loop_
    _atom_type_symbol
    _atom_type_description
    _atom_type_scat_dispersion_real
    _atom_type_scat_dispersion_imag
    _atom_type_scat_source
    'C' 'C' 0.0033 0.0016
                         'International Tables Vol C Tables 4.2.6.8 and 6.1.1.4'
    'H' 'H' 0.0000 0.0000
                         'International Tables Vol C Tables 4.2.6.8 and 6.1.1.4'
    'Fe' 'Fe' 0.3463 0.8444
                         'International Tables Vol C Tables 4.2.6.8 and 6.1.1.4'
    'O' 'O' 0.0106 0.0060
                         'International Tables Vol C Tables 4.2.6.8 and 6.1.1.4'
_computing_data_collection
;
CrysAlisPro (Rigaku OD, 2015)
;
_computing_cell_refinement
;
CrysAlisPro (Rigaku OD, 2015)
;
_computing_data_reduction
;
CrysAlisPro (Rigaku OD, 2015)
;
_computing_structure_solution
;
SHELXT2014 (Sheldrick, 2015a)
;
_computing_structure_refinement
;
SHELXL2014 (Sheldrick, 2015b)
;
_computing_molecular_graphics
;
ORTEPII (Johnson, 1976) and Mercury (Macrae <i>et al.</i>,
2006)
;
_computing_publication_material
;
SHELXL2014 (Sheldrick, 2015b), PLATON (Spek, 2015) and publCIF
(Westrip, 2010)
;
loop_
    _atom_site_type_symbol
    _atom_site_label
    _atom_site_fract_x
    _atom_site_fract_y
    _atom_site_fract_z
    _atom_site_U_iso_or_equiv
    _atom_site_adp_type
    _atom_site_calc_flag
    _atom_site_occupancy
    _atom_site_disorder_assembly
    _atom_site_disorder_group
    Fe Fe1 0.46176(4) 0.65950(2) 0.41357(3) 0.01767(8) Uani d 1 . .
    O O1 0.5980(2) 0.54191(6) 0.79034(16) 0.0295(3) Uani d 1 . .
    C C1 0.5597(3) 0.52572(7) 0.5053(2) 0.0159(3) Uani d 1 . .
    C C2 0.7063(3) 0.53842(7) 0.6485(2) 0.0187(3) Uani d 1 . .
    C C3 0.7668(5) 0.55207(10) 0.9050(3) 0.0408(6) Uani d 1 . .
    H H3 0.7408 0.5562 1.0158 0.049 Uiso calc 1 . .
    C C4 0.9717(4) 0.55529(10) 0.8395(3) 0.0418(6) Uani d 1 . .
    H H4 1.1150 0.5624 0.8938 0.050 Uiso calc 1 . .
    C C5 0.9354(3) 0.54589(8) 0.6699(2) 0.0256(4) Uani d 1 . .
    H H5 1.0487 0.5451 0.5906 0.031 Uiso calc 1 . .
    C C6 0.5501(3) 0.57204(7) 0.38168(19) 0.0168(3) Uani d 1 . .
    C C7 0.7351(3) 0.61094(7) 0.3435(2) 0.0212(3) Uani d 1 . .
    H H7 0.8841 0.6111 0.3937 0.025 Uiso calc 1 . .
    C C8 0.6590(4) 0.64909(8) 0.2187(2) 0.0264(4) Uani d 1 . .
    H H8 0.7483 0.6788 0.1701 0.032 Uiso calc 1 . .
    C C9 0.4265(4) 0.63519(8) 0.1791(2) 0.0262(4) Uani d 1 . .
    H H9 0.3324 0.6541 0.0998 0.031 Uiso calc 1 . .
    C C10 0.3583(3) 0.58793(7) 0.2787(2) 0.0200(3) Uani d 1 . .
    H H10 0.2106 0.5700 0.2772 0.024 Uiso calc 1 . .
    C C11 0.4528(4) 0.68024(9) 0.6520(2) 0.0295(4) Uani d 1 . .
    H H11 0.5075 0.6563 0.7382 0.035 Uiso calc 1 . .
    C C12 0.5838(3) 0.72260(9) 0.5685(2) 0.0310(4) Uani d 1 . .
    H H12 0.7412 0.7320 0.5891 0.037 Uiso calc 1 . .
    C C13 0.4377(4) 0.74812(8) 0.4493(2) 0.0286(4) Uani d 1 . .
    H H13 0.4798 0.7778 0.3758 0.034 Uiso calc 1 . .
    C C14 0.2176(3) 0.72175(8) 0.4587(2) 0.0267(4) Uani d 1 . .
    H H14 0.0866 0.7305 0.3922 0.032 Uiso calc 1 . .
    C C15 0.2268(3) 0.68009(8) 0.5840(2) 0.0268(4) Uani d 1 . .
    H H15 0.1028 0.6562 0.6169 0.032 Uiso calc 1 . .
loop_
    _atom_site_aniso_label
    _atom_site_aniso_U_11
    _atom_site_aniso_U_22
    _atom_site_aniso_U_33
    _atom_site_aniso_U_12
    _atom_site_aniso_U_13
    _atom_site_aniso_U_23
    Fe1 0.02204(13) 0.01261(12) 0.01843(13) 0.00067(9) 0.00192(9) -0.00138(9)
    O1 0.0359(8) 0.0287(7) 0.0239(7) 0.0074(6) 0.0035(6) -0.0018(6)
    C1 0.0146(7) 0.0145(7) 0.0186(8) 0.0026(6) 0.0019(6) -0.0016(6)
    C2 0.0225(8) 0.0125(7) 0.0211(8) 0.0001(6) 0.0004(6) -0.0008(6)
    C3 0.0646(16) 0.0329(11) 0.0242(10) 0.0080(11) -0.0104(10) -0.0070(9)
    C4 0.0466(13) 0.0289(11) 0.0480(13) -0.0068(10) -0.0295(11) 0.0027(10)
    C5 0.0207(8) 0.0236(9) 0.0324(10) -0.0016(7) -0.0022(7) 0.0050(8)
    C6 0.0192(8) 0.0130(7) 0.0184(8) 0.0008(6) 0.0028(6) -0.0025(6)
    C7 0.0214(8) 0.0167(8) 0.0260(9) 0.0003(6) 0.0064(7) -0.0014(7)
    C8 0.0377(10) 0.0189(8) 0.0233(9) -0.0002(7) 0.0127(8) 0.0012(7)
    C9 0.0414(11) 0.0192(8) 0.0179(8) 0.0057(8) -0.0011(7) -0.0012(7)
    C10 0.0242(8) 0.0153(8) 0.0204(8) 0.0020(6) -0.0022(7) -0.0037(6)
    C11 0.0464(12) 0.0227(9) 0.0193(8) 0.0082(8) -0.0015(8) -0.0057(7)
    C12 0.0278(10) 0.0274(10) 0.0378(11) -0.0027(8) 0.0019(8) -0.0172(8)
    C13 0.0407(11) 0.0133(8) 0.0324(10) 0.0001(7) 0.0121(8) -0.0032(7)
    C14 0.0282(9) 0.0233(9) 0.0285(9) 0.0079(7) 0.0006(8) -0.0050(7)
    C15 0.0326(10) 0.0219(9) 0.0267(9) -0.0035(7) 0.0116(8) -0.0063(7)
_geom_special_details
;
 All esds (except the esd in the dihedral angle between two l.s. planes)
 are estimated using the full covariance matrix.  The cell esds are taken
 into account individually in the estimation of esds in distances, angles
 and torsion angles; correlations between esds in cell parameters are only
 used when they are defined by crystal symmetry.  An approximate (isotropic)
 treatment of cell esds is used for estimating esds involving l.s. planes.
;
loop_
    _geom_bond_atom_site_label_1
    _geom_bond_atom_site_label_2
    _geom_bond_site_symmetry_2
    _geom_bond_distance
    _geom_bond_publ_flag
    Fe1 C7 . 2.0352(17) ?
    Fe1 C8 . 2.0380(18) ?
    Fe1 C13 . 2.0404(18) ?
    Fe1 C9 . 2.0456(18) ?
    Fe1 C12 . 2.0457(19) ?
    Fe1 C14 . 2.0465(18) ?
    Fe1 C11 . 2.0555(19) ?
    Fe1 C10 . 2.0591(17) ?
    Fe1 C15 . 2.0605(18) ?
    Fe1 C6 . 2.0712(16) ?
    O1 C2 . 1.365(2) ?
    O1 C3 . 1.371(3) ?
    C1 C1 3_666 1.360(3) ?
    C1 C6 . 1.476(2) ?
    C1 C2 . 1.478(2) ?
    C2 C5 . 1.349(2) ?
    C3 C4 . 1.329(4) ?
    C3 H3 . 0.9500 ?
    C4 C5 . 1.446(3) ?
    C4 H4 . 0.9500 ?
    C5 H5 . 0.9500 ?
    C6 C10 . 1.434(2) ?
    C6 C7 . 1.435(2) ?
    C7 C8 . 1.419(3) ?
    C7 H7 . 0.9500 ?
    C8 C9 . 1.417(3) ?
    C8 H8 . 0.9500 ?
    C9 C10 . 1.424(3) ?
    C9 H9 . 0.9500 ?
    C10 H10 . 0.9500 ?
    C11 C15 . 1.415(3) ?
    C11 C12 . 1.424(3) ?
    C11 H11 . 0.9500 ?
    C12 C13 . 1.415(3) ?
    C12 H12 . 0.9500 ?
    C13 C14 . 1.416(3) ?
    C13 H13 . 0.9500 ?
    C14 C15 . 1.414(3) ?
    C14 H14 . 0.9500 ?
    C15 H15 . 0.9500 ?
loop_
    _geom_angle_atom_site_label_1
    _geom_angle_atom_site_label_2
    _geom_angle_atom_site_label_3
    _geom_angle_site_symmetry_1
    _geom_angle_site_symmetry_3
    _geom_angle
    _geom_angle_publ_flag
    C7 Fe1 C8 . . 40.77(7) ?
    C7 Fe1 C13 . . 129.40(8) ?
    C8 Fe1 C13 . . 105.96(8) ?
    C7 Fe1 C9 . . 68.43(8) ?
    C8 Fe1 C9 . . 40.59(8) ?
    C13 Fe1 C9 . . 113.70(8) ?
    C7 Fe1 C12 . . 107.73(8) ?
    C8 Fe1 C12 . . 113.42(8) ?
    C13 Fe1 C12 . . 40.51(8) ?
    C9 Fe1 C12 . . 145.21(8) ?
    C7 Fe1 C14 . . 168.36(8) ?
    C8 Fe1 C14 . . 129.68(8) ?
    C13 Fe1 C14 . . 40.56(8) ?
    C9 Fe1 C14 . . 108.34(8) ?
    C12 Fe1 C14 . . 68.12(8) ?
    C7 Fe1 C11 . . 116.63(8) ?
    C8 Fe1 C11 . . 146.90(9) ?
    C13 Fe1 C11 . . 68.12(8) ?
    C9 Fe1 C11 . . 172.39(9) ?
    C12 Fe1 C11 . . 40.64(8) ?
    C14 Fe1 C11 . . 67.88(8) ?
    C7 Fe1 C10 . . 68.35(7) ?
    C8 Fe1 C10 . . 68.30(7) ?
    C13 Fe1 C10 . . 147.05(8) ?
    C9 Fe1 C10 . . 40.58(7) ?
    C12 Fe1 C10 . . 172.33(8) ?
    C14 Fe1 C10 . . 117.03(7) ?
    C11 Fe1 C10 . . 134.35(8) ?
    C7 Fe1 C15 . . 149.65(8) ?
    C8 Fe1 C15 . . 169.52(8) ?
    C13 Fe1 C15 . . 67.94(8) ?
    C9 Fe1 C15 . . 132.74(8) ?
    C12 Fe1 C15 . . 67.98(8) ?
    C14 Fe1 C15 . . 40.27(8) ?
    C11 Fe1 C15 . . 40.22(8) ?
    C10 Fe1 C15 . . 111.80(8) ?
    C7 Fe1 C6 . . 40.91(7) ?
    C8 Fe1 C6 . . 68.75(7) ?
    C13 Fe1 C6 . . 169.58(8) ?
    C9 Fe1 C6 . . 68.58(7) ?
    C12 Fe1 C6 . . 132.19(8) ?
    C14 Fe1 C6 . . 149.60(7) ?
    C11 Fe1 C6 . . 111.05(7) ?
    C10 Fe1 C6 . . 40.64(6) ?
    C15 Fe1 C6 . . 118.64(7) ?
    C2 O1 C3 . . 106.35(17) ?
    C1 C1 C6 3_666 . 123.93(19) ?
    C1 C1 C2 3_666 . 120.04(19) ?
    C6 C1 C2 . . 116.02(14) ?
    C5 C2 O1 . . 110.90(16) ?
    C5 C2 C1 . . 132.40(16) ?
    O1 C2 C1 . . 116.67(15) ?
    C4 C3 O1 . . 110.49(19) ?
    C4 C3 H3 . . 124.8 ?
    O1 C3 H3 . . 124.8 ?
    C3 C4 C5 . . 107.03(18) ?
    C3 C4 H4 . . 126.5 ?
    C5 C4 H4 . . 126.5 ?
    C2 C5 C4 . . 105.22(18) ?
    C2 C5 H5 . . 127.4 ?
    C4 C5 H5 . . 127.4 ?
    C10 C6 C7 . . 106.52(15) ?
    C10 C6 C1 . . 127.83(15) ?
    C7 C6 C1 . . 125.64(15) ?
    C10 C6 Fe1 . . 69.23(9) ?
    C7 C6 Fe1 . . 68.20(9) ?
    C1 C6 Fe1 . . 126.65(11) ?
    C8 C7 C6 . . 108.76(16) ?
    C8 C7 Fe1 . . 69.73(10) ?
    C6 C7 Fe1 . . 70.89(9) ?
    C8 C7 H7 . . 125.6 ?
    C6 C7 H7 . . 125.6 ?
    Fe1 C7 H7 . . 125.3 ?
    C9 C8 C7 . . 108.05(16) ?
    C9 C8 Fe1 . . 69.99(11) ?
    C7 C8 Fe1 . . 69.51(10) ?
    C9 C8 H8 . . 126.0 ?
    C7 C8 H8 . . 126.0 ?
    Fe1 C8 H8 . . 126.1 ?
    C8 C9 C10 . . 108.15(16) ?
    C8 C9 Fe1 . . 69.42(10) ?
    C10 C9 Fe1 . . 70.22(10) ?
    C8 C9 H9 . . 125.9 ?
    C10 C9 H9 . . 125.9 ?
    Fe1 C9 H9 . . 126.0 ?
    C9 C10 C6 . . 108.50(16) ?
    C9 C10 Fe1 . . 69.20(10) ?
    C6 C10 Fe1 . . 70.13(9) ?
    C9 C10 H10 . . 125.8 ?
    C6 C10 H10 . . 125.8 ?
    Fe1 C10 H10 . . 126.5 ?
    C15 C11 C12 . . 107.88(18) ?
    C15 C11 Fe1 . . 70.08(11) ?
    C12 C11 Fe1 . . 69.31(11) ?
    C15 C11 H11 . . 126.1 ?
    C12 C11 H11 . . 126.1 ?
    Fe1 C11 H11 . . 126.1 ?
    C13 C12 C11 . . 107.82(18) ?
    C13 C12 Fe1 . . 69.54(11) ?
    C11 C12 Fe1 . . 70.05(11) ?
    C13 C12 H12 . . 126.1 ?
    C11 C12 H12 . . 126.1 ?
    Fe1 C12 H12 . . 125.9 ?
    C12 C13 C14 . . 108.09(17) ?
    C12 C13 Fe1 . . 69.94(11) ?
    C14 C13 Fe1 . . 69.95(11) ?
    C12 C13 H13 . . 126.0 ?
    C14 C13 H13 . . 126.0 ?
    Fe1 C13 H13 . . 125.7 ?
    C15 C14 C13 . . 108.12(17) ?
    C15 C14 Fe1 . . 70.40(11) ?
    C13 C14 Fe1 . . 69.49(11) ?
    C15 C14 H14 . . 125.9 ?
    C13 C14 H14 . . 125.9 ?
    Fe1 C14 H14 . . 125.7 ?
    C14 C15 C11 . . 108.10(17) ?
    C14 C15 Fe1 . . 69.33(10) ?
    C11 C15 Fe1 . . 69.70(11) ?
    C14 C15 H15 . . 126.0 ?
    C11 C15 H15 . . 126.0 ?
    Fe1 C15 H15 . . 126.6 ?
loop_
    _geom_torsion_atom_site_label_1
    _geom_torsion_atom_site_label_2
    _geom_torsion_atom_site_label_3
    _geom_torsion_atom_site_label_4
    _geom_torsion_site_symmetry_1
    _geom_torsion_site_symmetry_2
    _geom_torsion_site_symmetry_3
    _geom_torsion_site_symmetry_4
    _geom_torsion
    _geom_torsion_publ_flag
    C3 O1 C2 C5 . . . . 0.1(2) ?
    C3 O1 C2 C1 . . . . 178.20(15) ?
    C1 C1 C2 C5 3_666 . . . 115.8(2) ?
    C6 C1 C2 C5 . . . . -65.4(2) ?
    C1 C1 C2 O1 3_666 . . . -61.8(2) ?
    C6 C1 C2 O1 . . . . 117.02(16) ?
    C2 O1 C3 C4 . . . . 0.4(2) ?
    O1 C3 C4 C5 . . . . -0.7(3) ?
    O1 C2 C5 C4 . . . . -0.5(2) ?
    C1 C2 C5 C4 . . . . -178.21(18) ?
    C3 C4 C5 C2 . . . . 0.7(2) ?
    C1 C1 C6 C10 3_666 . . . 32.9(3) ?
    C2 C1 C6 C10 . . . . -145.89(16) ?
    C1 C1 C6 C7 3_666 . . . -148.2(2) ?
    C2 C1 C6 C7 . . . . 33.1(2) ?
    C1 C1 C6 Fe1 3_666 . . . 123.9(2) ?
    C2 C1 C6 Fe1 . . . . -54.85(19) ?
    C10 C6 C7 C8 . . . . -0.81(19) ?
    C1 C6 C7 C8 . . . . -179.96(15) ?
    Fe1 C6 C7 C8 . . . . -59.67(12) ?
    C10 C6 C7 Fe1 . . . . 58.86(11) ?
    C1 C6 C7 Fe1 . . . . -120.29(16) ?
    C6 C7 C8 C9 . . . . 0.8(2) ?
    Fe1 C7 C8 C9 . . . . -59.60(13) ?
    C6 C7 C8 Fe1 . . . . 60.40(12) ?
    C7 C8 C9 C10 . . . . -0.5(2) ?
    Fe1 C8 C9 C10 . . . . -59.76(12) ?
    C7 C8 C9 Fe1 . . . . 59.30(12) ?
    C8 C9 C10 C6 . . . . 0.0(2) ?
    Fe1 C9 C10 C6 . . . . -59.30(12) ?
    C8 C9 C10 Fe1 . . . . 59.26(13) ?
    C7 C6 C10 C9 . . . . 0.52(19) ?
    C1 C6 C10 C9 . . . . 179.64(16) ?
    Fe1 C6 C10 C9 . . . . 58.72(12) ?
    C7 C6 C10 Fe1 . . . . -58.21(11) ?
    C1 C6 C10 Fe1 . . . . 120.92(17) ?
    C15 C11 C12 C13 . . . . -0.2(2) ?
    Fe1 C11 C12 C13 . . . . 59.52(13) ?
    C15 C11 C12 Fe1 . . . . -59.70(13) ?
    C11 C12 C13 C14 . . . . -0.1(2) ?
    Fe1 C12 C13 C14 . . . . 59.79(13) ?
    C11 C12 C13 Fe1 . . . . -59.84(13) ?
    C12 C13 C14 C15 . . . . 0.3(2) ?
    Fe1 C13 C14 C15 . . . . 60.05(13) ?
    C12 C13 C14 Fe1 . . . . -59.78(13) ?
    C13 C14 C15 C11 . . . . -0.4(2) ?
    Fe1 C14 C15 C11 . . . . 59.11(13) ?
    C13 C14 C15 Fe1 . . . . -59.48(13) ?
    C12 C11 C15 C14 . . . . 0.3(2) ?
    Fe1 C11 C15 C14 . . . . -58.88(13) ?
    C12 C11 C15 Fe1 . . . . 59.22(13) ?
loop_
    _geom_hbond_atom_site_label_D
    _geom_hbond_atom_site_label_H
    _geom_hbond_atom_site_label_A
    _geom_hbond_site_symmetry_A
    _geom_hbond_distance_DH
    _geom_hbond_distance_HA
    _geom_hbond_distance_DA
    _geom_hbond_angle_DHA
    C3 H3 Cg1 1_556 0.95 2.81 3.686(3) 153
    C8 H8 Cg2 4_675 0.95 2.85 3.764(2) 161
    C10 H10 Cg3 3_666 0.95 2.68 3.2097(18) 116
_shelx_hkl_file
;
   0   0  -1 23.5201 27.5915   2
   0   0   2 4576.85 178.643   2
   0   0   2 4518.19 220.533   5
   0   0  -2 4576.98 175.335   2
   0   0  -2 4686.12 124.444   4
   0   0   2 4679.00 125.702   4
   0   0  -2 4720.84 228.058   5
   0   0  -3-17.6052 67.2583   5
   0   0   3 25.4000 46.8245   2
   0   0  -3 29.9047 46.2636   2
   0   0   3 11.3919 67.0265   5
   0   0   3 0.90574 28.6617   4
   0   0   4 100805. 1152.61   2
   0   0  -4 105082. 1482.46   5
   0   0  -4 103961. 1170.45   2
   0   0   4 106029. 1478.25   5
   0   0   4 101001. 784.743   4
   0   0  -5-115.717 163.011   5
   0   0  -5-26.4751 82.1296   3
   0   0   5 6.01667 36.5746   4
   0   0   5 30.8239 70.4758   2
   0   0  -5 186.279 86.5869   2
   0   0  -6 33222.2 823.318   2
   0   0   6 30461.9 786.694   2
   0   0  -6 32873.6 1040.37   5
   0   0  -7-121.368 219.640   5
   0   0   7-35.1968 99.7637   2
   0   0  -7 57.2596 107.227   2
   0   0  -8 8094.69 632.526   5
   0   0   8 8021.96 482.025   2
   0   0  -9-166.760 258.882   5
   0   0   9-303.460 142.770   2
   0   0 -10 6088.24 650.831   5
   0   0  10 4960.94 437.600   2
   0   0 -11-555.168 320.477   5
   0  -1   1 204185. 953.815   2
   0   1  -1 209409. 1056.73   5
   0   1   1 209531. 1055.66   3
   0  -1   2 65101.0 537.252   4
   0   1  -2 64368.7 707.425   2
   0   1   2 64747.4 583.027   2
   0  -1  -2 63293.3 813.175   5
   0  -1   2 63128.0 817.814   5
   0   1  -2 62589.3 811.791   5
   0  -1   2 64502.4 708.355   2
   0  -1  -2 62826.8 579.313   2
   0   1   3 188.478 55.7851   2
   0   1  -3 190.367 67.9053   2
   0  -1   3 154.659 64.3928   2
   0  -1   3 166.391 46.0803   4
   0  -1   3 166.086 64.7457   5
   0  -1  -3 204.566 35.4799   4
   0  -1  -3 153.714 74.5974   5
   0   1  -3 135.459 76.7182   5
   0  -1  -3 206.722 55.7431   2
   0   1  -4 89053.4 1139.60   2
   0  -1  -4 87960.7 1027.68   2
   0   1  -4 84956.2 1343.00   5
   0   1   4 88369.3 1026.17   2
   0  -1   4 87644.2 807.168   4
   0  -1   4 87496.6 1353.62   5
   0  -1  -4 88485.2 667.155   4
   0  -1  -4 87477.4 1356.52   5
   0  -1   4 87718.7 1121.86   2
   0   1   5 28542.5 662.136   2
   0  -1   5 30976.7 744.885   2
   0   1  -5 30281.8 745.339   2
   0  -1   5 30308.3 908.760   5
   0  -1  -5 28689.6 882.456   5
   0  -1  -5 31176.0 927.177   3
   0   1  -5 28898.5 885.691   5
   0  -1  -5 31114.9 693.746   2
   0  -1   5 30272.0 506.112   4
   0  -1   6 248.327 109.105   2
   0  -1  -6-145.930 172.125   5
   0  -1   6-8.84046 47.7720   4
   0   1  -6-68.4132 178.579   5
   0  -1  -6 52.2114 77.5299   2
   0   1   6 80.1445 86.9911   2
   0   1  -6 128.078 108.241   2
   0   1  -7 342.173 136.450   2
   0   1  -7 514.003 193.367   5
   0  -1  -7 455.981 131.266   2
   0   1   7 590.996 140.363   2
   0  -1   7 563.036 153.765   2
   0  -1  -7 416.039 193.631   5
   0  -1   8 12646.5 613.158   2
   0   1  -8 12976.2 803.638   5
   0   1   8 11756.3 556.449   2
   0  -1  -8 12809.1 799.852   5
   0  -1  -9-213.712 119.711   1
   0   1   9 256.690 124.652   2
   0  -1   9 88.8750 139.147   2
   0   1  -9 187.745 241.442   5
   0   1  10 845.091 203.253   2
   0   1 -10 428.122 268.437   5
   0  -1 -10 567.450 262.792   5
   0  -1  10 741.974 205.089   2
   0  -1 -11 1260.85 405.686   5
   0   1 -11 1326.84 383.295   5
   0  -2  -1 75961.7 487.604   1
   0  -2   1 76926.2 658.797   2
   0   2  -1 77129.4 708.215   5
   0   2   1 76693.5 500.791   1
   0   2   1 75884.1 650.528   3
   0   2  -2 132971. 1212.86   5
   0   2  -2 130818. 1093.21   2
   0  -2  -2 133913. 1190.83   3
   0   2   2 130653. 728.562   2
   0  -2   2 130855. 1080.83   2
   0  -2   2 134529. 1227.98   5
   0  -2  -2 130654. 727.680   2
   0   2   2 133238. 1199.34   3
   0  -2  -2 133427. 864.851   1
   0  -2  -3 35040.1 505.408   2
   0  -2   3 36213.9 667.916   2
   0  -2  -3 35423.1 757.331   5
   0  -2  -3 34947.0 392.623   4
   0  -2   3 36608.7 769.701   5
   0   2  -3 34849.9 751.387   5
   0   2   3 35925.8 510.100   2
   0  -2   3 34968.2 509.176   4
   0  -2  -3 36124.9 757.126   3
   0   2  -3 35978.6 667.276   2
   0   2   4 2809.40 178.929   2
   0  -2  -4 2469.81 240.712   5
   0  -2  -4 2727.37 175.539   2
   0  -2   4 2922.43 258.674   5
   0  -2   4 3080.68 228.711   2
   0   2  -4 2441.23 241.010   5
   0  -2  -4 2727.71 118.997   4
   0   2  -4 3183.79 234.052   2
   0  -2  -4 3040.16 263.813   3
   0  -2   4 2516.31 155.609   4
   0  -2  -5 17398.1 495.773   2
   0  -2   5 17287.8 586.626   2
   0   2  -5 16939.4 687.691   5
   0  -2  -5 17643.7 700.625   3
   0   2  -5 18219.5 596.958   2
   0   2   5 17399.9 494.245   2
   0  -2  -5 18136.7 705.828   5
   0  -2   5 16617.4 411.066   4
   0  -2   5 18352.7 711.968   5
   0  -2  -6 40445.6 842.616   2
   0  -2  -6 38788.8 1139.83   5
   0  -2   6 40814.7 661.706   4
   0   2  -6 41474.2 986.511   2
   0   2  -6 40079.9 1157.82   5
   0  -2   6 39246.4 950.849   2
   0   2   6 39825.0 830.712   2
   0  -2   7 10511.6 540.753   2
   0   2  -7 10078.2 651.724   5
   0  -2  -7 10416.6 479.185   1
   0  -2  -7 9391.10 624.527   5
   0  -2   7 10309.7 329.286   4
   0  -2  -7 9724.92 459.969   2
   0   2   7 10774.0 477.455   2
   0  -2   8 8211.43 514.809   2
   0  -2  -8 8452.60 467.252   1
   0  -2  -8 7750.55 625.989   5
   0   2   8 8478.34 463.225   2
   0  -2  -8 8204.53 458.074   2
   0   2  -8 8303.99 650.011   5
   0  -2  -9 12899.3 856.880   5
   0   2   9 11645.1 579.718   2
   0  -2   9 12107.1 660.442   2
   0   2  -9 12694.8 856.770   5
   0  -2  -9 11594.3 578.996   1
   0  -2 -10 206.132 219.841   5
   0   2  10 293.158 139.482   2
   0   2 -10 666.955 289.573   5
   0  -2  10 326.091 180.345   2
   0  -2 -11-64.1458 247.357   5
   0   2 -11 725.284 361.334   5
   0  -3   0 20.1168 21.8877   2
   0   3   0 23.6435 21.8997   2
   0   3   0 37.2660 37.1175   5
   0  -3   0 20.3463 27.4572   1
   0  -3   1 266586. 1346.18   2
   0  -3  -1 275996. 1058.92   1
   0   3   1 272273. 1065.71   1
   0   3  -1 273113. 1475.56   5
   0   3   1 275143. 1310.94   3
   0  -3  -1 275123. 1287.79   3
   0   3  -2 64304.0 815.127   2
   0  -3  -2 63176.8 603.280   1
   0  -3  -2 63489.2 420.409   2
   0   3  -2 62487.1 863.252   5
   0   3   2 64869.8 616.624   1
   0  -3   2 62517.8 802.453   2
   0   3   2 63465.3 418.710   2
   0   3   2 62449.9 826.614   3
   0  -3  -2 62106.5 816.594   3
   0  -3   3 1491.39 124.552   4
   0  -3   3 1534.72 169.362   5
   0   3   3 1536.81 98.9762   2
   0  -3   3 1601.32 161.211   2
   0  -3  -3 1355.52 94.4649   2
   0   3  -3 1441.00 172.582   5
   0   3  -3 1475.70 151.646   2
   0  -3  -3 1554.66 94.0257   4
   0  -3  -3 1463.95 116.354   1
   0  -3  -3 1372.39 155.171   3
   0  -3   4 666.949 122.538   2
   0   3   4 576.738 80.3290   2
   0  -3  -4 462.205 116.454   5
   0   3  -4 674.835 156.901   5
   0  -3  -4 592.292 82.0231   2
   0  -3  -4 663.220 99.5252   1
   0  -3   4 676.195 134.670   5
   0  -3  -4 544.646 117.296   3
   0  -3   4 581.459 91.3522   4
   0  -3  -4 540.978 61.1622   4
   0   3  -4 613.084 117.789   2
   0  -3  -5 127527. 1351.47   1
   0   3   5 123125. 1234.59   2
   0  -3   5 123853. 1598.39   2
   0  -3  -5 125999. 1866.84   5
   0  -3   5 128607. 1889.85   5
   0   3  -5 123305. 1840.23   5
   0  -3   5 123197. 1195.55   4
   0  -3  -5 123928. 1248.61   2
   0  -3  -5 120393. 807.841   4
   0   3  -5 125564. 1612.95   2
   0  -3  -5 128093. 1874.03   3
   0  -3  -6 2341.88 213.738   1
   0  -3  -6 2521.27 309.045   5
   0   3   6 2221.43 202.822   2
   0   3  -6 2393.26 306.150   5
   0  -3  -6 2556.18 208.399   2
   0  -3   6 2453.78 260.623   2
   0   3  -6 2860.94 279.646   2
   0  -3   6 2513.73 187.110   4
   0  -3  -7 46034.7 1361.32   5
   0   3   7 44630.5 927.577   2
   0  -3  -7 43045.5 919.250   2
   0  -3   7 45911.6 764.477   4
   0   3  -7 45489.8 1359.21   5
   0  -3   7 44834.6 1124.70   2
   0  -3  -7 43612.8 965.610   1
   0  -3  -8 12093.2 778.448   5
   0  -3   8 11626.1 626.716   2
   0   3  -8 11218.0 746.783   5
   0   3   8 12390.1 535.683   2
   0  -3  -8 10624.1 501.722   2
   0  -3  -8 12479.5 554.056   1
   0  -3   8 12418.4 377.029   4
   0   3  -9 544.213 267.550   5
   0  -3   9 165.048 164.499   2
   0   3   9 67.1612 114.382   2
   0  -3  -9-55.2914 95.2978   1
   0  -3  -9-391.188 244.949   5
   0  -3  10 280.136 162.094   2
   0   3 -10 107.018 210.448   5
   0   3 -11 5719.37 683.581   5
   0  -3 -11 6688.36 733.923   5
   0  -3  11 6513.14 570.426   2
   0  -4   0 27869.9 363.470   2
   0   4   0 27889.8 478.767   5
   0  -4   0 27650.3 426.278   1
   0   4   0 27757.8 363.182   2
   0   4   1 108653. 769.262   1
   0  -4  -1 108141. 765.760   1
   0  -4  -1 110162. 874.546   3
   0   4   1 109734. 890.807   3
   0   4  -1 105687. 1019.66   5
   0  -4   1 105904. 924.215   2
   0   4   2 48622.0 755.605   3
   0   4   2 51862.1 580.613   1
   0  -4  -2 48713.0 736.394   3
   0   4  -2 48344.5 806.091   5
   0  -4   2 50164.2 758.255   2
   0  -4  -2 50239.2 558.138   1
   0  -4   3 36242.6 811.802   5
   0   4  -3 35517.3 793.292   5
   0   4   3 34472.2 404.131   2
   0   4  -3 34886.1 719.970   2
   0   4   3 35076.2 770.397   3
   0  -4   3 35663.7 723.575   2
   0  -4  -3 36369.8 764.107   3
   0  -4  -3 35946.4 553.172   1
   0  -4  -3 35327.2 404.000   2
   0  -4  -4 26542.7 461.002   2
   0  -4   4 27374.8 712.996   2
   0   4   4 26879.3 464.843   2
   0   4  -4 28943.1 813.625   5
   0  -4  -4 27844.3 560.947   1
   0  -4  -4 27314.8 783.530   5
   0  -4  -4 27621.7 426.568   4
   0  -4   4 27362.6 572.844   4
   0   4  -4 29010.9 727.044   2
   0   4   5 3893.55 213.272   2
   0   4  -5 2957.80 309.796   5
   0  -4  -5 3567.72 152.281   4
   0   4  -5 3927.52 307.092   2
   0  -4   5 3956.39 307.712   2
   0  -4  -5 4462.46 354.484   3
   0  -4  -5 3883.46 238.783   1
   0  -4   5 3976.14 345.343   5
   0  -4  -5 3677.83 207.779   2
   0  -4   5 3763.98 230.692   4
   0  -4  -5 2997.35 307.738   5
   0  -4   6 18672.7 694.969   2
   0  -4  -6 19151.7 813.481   5
   0   4   6 18263.3 516.356   2
   0   4  -6 18368.2 707.530   2
   0   4  -6 19858.2 831.404   5
   0  -4  -6 19032.5 528.528   2
   0  -4  -6 16922.5 280.722   4
   0  -4  -6 19540.6 583.160   1
   0  -4   6 19213.8 531.355   4
   0  -4  -7 594.512 206.938   5
   0   4  -7 840.618 253.549   5
   0   4   7 342.551 105.768   2
   0  -4   7 797.362 187.411   2
   0  -4   7 491.892 111.100   4
   0  -4  -7 381.596 103.669   2
   0  -4  -7 397.081 113.361   1
   0  -4   8 761.803 120.415   4
   0  -4  -8 776.837 151.146   1
   0   4   8 1030.26 170.809   2
   0  -4  -8 724.513 140.045   2
   0   4  -8 830.410 236.052   5
   0  -4  -8 855.643 241.203   5
   0  -4   8 776.531 189.924   2
   0  -4  -9 12159.7 572.358   1
   0  -4   9 12585.2 710.189   2
   0   4  -9 12632.0 866.464   5
   0   4   9 11408.4 536.682   2
   0  -4  -9 11958.2 835.031   5
   0   4 -10 3519.62 514.661   5
   0  -4  10 3693.09 424.248   2
   0  -4 -10 4553.67 566.233   5
   0  -4 -11 43.1898 232.892   5
   0  -4  11-324.364 180.548   2
   0   4 -11 9.27086 347.721   5
   0  -5   0 24.4023 49.0481   1
   0   5   0-18.0766 51.0656   1
   0   5   0-41.5429 90.1262   5
   0  -5  -1 119078. 908.618   1
   0  -5   1 114803. 1036.35   2
   0  -5  -1 119704. 980.446   3
   0   5   1 118340. 913.058   1
   0   5  -1 117030. 1168.51   5
   0   5   1 117180. 994.858   3
   0   5   2 340.692 82.5856   3
   0  -5  -2 296.240 77.7177   3
   0   5   2 248.378 52.8226   1
   0   5  -2 353.533 122.815   5
   0   5  -2 199.251 77.2204   1
   0  -5  -2 315.132 59.2362   1
   0  -5   2 362.159 91.6009   2
   0   5   3 11983.2 457.871   3
   0  -5  -3 11442.7 316.375   1
   0  -5  -3 11340.5 191.029   2
   0  -5   3 11714.4 438.761   2
   0   5  -3 12410.7 448.944   2
   0  -5  -3 12242.0 443.717   3
   0   5   3 11015.1 193.344   2
   0   5  -3 11664.3 476.179   5
   0  -5   3 12534.9 493.909   5
   0   5  -4 82214.2 1390.66   5
   0   5   4 84124.9 731.443   2
   0   5  -4 82007.8 1261.24   2
   0  -5   4 82210.9 1060.03   4
   0  -5  -4 84121.9 960.171   1
   0   5   4 85299.0 1391.57   3
   0  -5   4 81090.2 1265.82   2
   0  -5  -4 82757.1 719.159   2
   0   5  -5 8986.40 520.296   5
   0  -5   5 7634.23 432.521   2
   0   5   5 8714.60 291.022   2
   0  -5  -5 8789.66 291.384   2
   0  -5   5 8720.53 368.869   4
   0  -5  -5 8885.48 351.525   1
   0  -5   5 9008.56 525.472   5
   0  -5  -5 9201.80 502.758   3
   0  -5  -5 8906.59 260.977   4
   0  -5  -5 8516.13 504.553   5
   0   5  -5 8847.63 460.008   2
   0  -5  -6 13129.5 468.655   1
   0  -5   6 13149.4 466.979   4
   0  -5  -6 13375.2 691.389   5
   0   5   6 13321.8 416.357   2
   0  -5   6 12870.1 601.773   2
   0   5  -6 12442.4 672.553   5
   0  -5  -6 12195.7 267.465   4
   0  -5  -6 12375.2 402.815   2
   0   5  -7 696.473 229.115   5
   0  -5   7 716.263 133.635   4
   0   5   7 699.170 122.715   2
   0  -5   7 445.043 160.105   2
   0  -5  -7 619.863 120.430   2
   0  -5  -7 460.915 165.221   5
   0  -5  -7 601.982 122.730   1
   0  -5  -8 3611.63 271.831   2
   0  -5   8 4353.23 407.562   2
   0   5  -8 3607.51 452.701   5
   0  -5  -8 3949.79 304.110   1
   0  -5  -8 4302.43 486.173   5
   0  -5   8 3969.34 268.783   4
   0   5   8 3951.15 285.277   2
   0  -5  -9 984.061 291.337   5
   0   5   9 1092.61 174.115   2
   0  -5  -9 1015.15 171.956   1
   0   5  -9 825.299 309.797   5
   0  -5   9 985.488 242.982   2
   0   5 -10 11187.2 878.162   5
   0  -5  10 10365.5 708.314   2
   0  -5 -10 12177.5 905.759   5
   0  -5 -11 1582.08 375.397   5
   0   5 -11 2127.56 467.632   5
   0  -6   0 55573.0 627.003   2
   0  -6   0 54468.2 731.984   1
   0   6   0 52507.8 617.215   2
   0   6   0 55269.9 734.160   1
   0   6   0 56226.4 827.074   5
   0   6   1 420622. 2017.46   3
   0   6  -1 426742. 2108.48   2
   0   6   1 433840. 1911.36   1
   0  -6  -1 413414. 1882.65   1
   0  -6   1 414554. 2088.02   2
   0  -6   1 417033. 2179.81   1
   0  -6  -1 428595. 1978.22   3
   0   6  -1 419447. 2364.96   5
   0   6   1 418454. 1237.44   2
   0   6  -2 12966.3 464.861   5
   0  -6   2 13315.0 434.125   2
   0   6   2 13228.0 418.135   3
   0   6   2 12870.2 332.811   1
   0   6  -2 12710.1 420.005   1
   0  -6  -2 13384.0 334.353   1
   0  -6  -2 13616.0 412.291   3
   0   6  -3 15606.4 509.432   1
   0  -6   3 15914.9 574.338   5
   0  -6  -3 15606.1 508.491   3
   0   6   3 15651.2 392.949   1
   0   6  -3 15800.3 574.074   5
   0   6   3 15508.8 533.208   3
   0  -6   3 15188.4 516.583   2
   0  -6  -3 14676.3 373.096   1
   0   6   4 19765.3 679.963   3
   0   6  -4 19372.8 638.068   2
   0  -6   4 19981.4 646.996   2
   0   6   4 18725.0 299.964   2
   0  -6  -4 19243.4 300.127   2
   0  -6   4 20729.9 570.386   4
   0  -6  -4 19732.1 475.736   1
   0   6  -4 18519.4 682.256   5
   0   6   5 7225.27 240.355   2
   0  -6  -5 7095.04 444.874   3
   0  -6   5 6890.36 348.380   4
   0   6  -5 7404.02 486.472   5
   0  -6  -5 6841.07 233.565   2
   0  -6  -5 6820.03 306.206   1
   0  -6  -5 6894.48 250.247   4
   0  -6   5 6644.04 417.232   2
   0  -6   5 7579.11 484.676   5
   0   6  -5 7164.57 429.565   2
   0  -6  -5 7483.48 477.441   5
   0  -6  -6 29037.3 461.209   4
   0   6   6 29864.1 575.554   2
   0  -6  -6 29066.1 563.738   2
   0   6  -6 31595.0 1063.22   5
   0  -6   6 29829.4 742.426   4
   0  -6  -6 28478.7 1009.99   5
   0  -6   6 29587.4 931.901   2
   0  -6  -6 31155.2 705.842   1
   0  -6  -7-197.357 168.205   5
   0  -6   7 164.691 92.7628   4
   0   6   7 100.781 68.6385   2
   0  -6  -7 156.554 68.4442   2
   0  -6  -7 10.9137 76.4948   1
   0   6  -7 202.739 193.829   5
   0  -6   7 242.008 131.317   2
   0  -6   8 2231.83 313.794   2
   0  -6  -8 1998.37 355.259   5
   0  -6  -8 2215.59 227.825   1
   0  -6   8 2002.74 219.509   4
   0   6   8 2129.17 202.112   2
   0   6  -8 2165.27 374.829   5
   0  -6  -9 4860.63 551.362   5
   0  -6   9 4750.93 461.427   2
   0   6  -9 3998.46 518.941   5
   0  -6  10 8926.33 669.522   2
   0  -6 -10 8152.95 748.313   5
   0   6 -10 8201.83 771.568   5
   0  -6  11 1376.24 335.386   2
   0  -6 -11 1839.95 434.081   5
   0   6 -11 1255.61 396.766   5
   0   7   0 10.7522 57.4268   1
   0  -7   0 33.4384 66.4805   1
   0   7   0 27.4010 42.0152   2
   0   7   0-37.8103 102.084   5
   0  -7   0 28.4245 55.0029   2
   0   7   1 10202.2 322.540   1
   0   7  -1 9901.55 403.763   5
   0   7   1 10179.9 224.131   2
   0  -7   1 9445.76 361.946   1
   0  -7  -1 8882.49 303.275   1
   0   7   1 9844.34 329.626   3
   0  -7   1 10145.5 347.087   2
   0  -7  -1 10118.5 223.678   2
   0   7  -1 10040.7 346.632   2
   0  -7  -2 1231.33 116.354   1
   0  -7  -2 1619.80 153.511   3
   0   7  -2 1483.43 191.951   5
   0   7   2 1527.95 154.326   3
   0   7   2 1124.28 110.249   1
   0  -7   2 1166.55 145.410   2
   0   7  -3 3766.69 267.135   1
   0   7  -3 4123.65 320.629   5
   0  -7   3 3758.78 273.050   2
   0  -7  -3 3991.44 265.332   3
   0   7   3 3270.06 252.567   3
   0   7   3 4032.29 210.920   1
   0  -7  -3 3700.49 198.142   1
   0  -7   3 4163.76 313.922   5
   0   7  -4 25189.3 813.384   5
   0   7   4 22877.9 740.807   3
   0   7  -4 24002.6 712.609   1
   0  -7   4 23795.5 730.862   2
   0  -7  -4 23416.9 526.766   1
   0   7  -4 25140.0 747.523   2
   0   7  -5 37656.9 993.753   2
   0  -7  -5 36838.4 464.333   2
   0  -7   5 39930.3 1131.55   5
   0  -7   5 38801.1 1008.46   2
   0   7  -5 37396.6 1082.51   5
   0  -7  -5 40129.9 1050.07   3
   0   7  -5 39023.5 973.920   1
   0  -7  -5 37852.0 721.097   1
   0  -7   5 39293.1 857.022   4
   0  -7   6 131.966 118.156   2
   0  -7   6 203.221 107.502   4
   0  -7  -6 151.643 53.6774   4
   0   7   6 161.938 52.8557   2
   0   7  -6-146.407 207.649   5
   0  -7  -6 107.692 68.5080   1
   0  -7  -6 167.178 139.995   5
   0  -7  -6 218.191 64.6341   2
   0  -7  -7 2337.48 347.299   5
   0  -7  -7 2532.07 113.828   4
   0   7  -7 2323.35 358.594   5
   0  -7   7 3284.20 277.383   4
   0  -7   7 2677.31 323.279   2
   0  -7  -7 2407.32 220.809   1
   0  -7  -7 2648.96 183.063   2
   0   7   7 2797.06 188.354   2
   0   7  -8 29407.9 1229.82   5
   0  -7  -8 30818.5 1247.26   5
   0  -7   8 32232.0 842.672   4
   0  -7  -8 32530.9 823.004   1
   0  -7   8 30356.5 1094.72   2
   0  -7   9 408.251 204.579   2
   0  -7  -9 462.743 267.673   5
   0   7  -9 140.018 234.355   5
   0  -7  10 3045.54 416.043   2
   0   7 -10 2713.48 462.020   5
   0  -7 -10 2836.49 469.777   5
   0   7 -11 9267.57 884.426   5
   0  -7 -11 8626.73 848.043   5
   0  -7  11 7455.34 668.567   2
   0   8   0 92325.5 1094.70   1
   0  -8   0 88151.8 919.069   2
   0   8   0 90798.1 921.517   2
   0   8   0 88364.6 1201.85   5
   0  -8   0 88102.8 1081.41   1
   0  -8  -1 11345.8 437.528   5
   0  -8   1 10297.2 398.070   1
   0   8  -1 10200.2 431.005   5
   0   8   1 10529.8 356.630   1
   0  -8  -1 10414.3 250.906   2
   0   8  -1 11011.6 377.501   2
   0   8   1 10048.2 353.005   3
   0   8   1 10766.0 253.407   2
   0  -8   1 9947.86 360.336   2
   0  -8  -1 10224.1 350.345   1
   0   8  -2 5176.11 294.276   2
   0  -8  -2 5298.50 246.070   1
   0  -8  -2 5436.04 281.765   3
   0   8  -2 5778.90 358.696   5
   0  -8   2 5164.17 296.616   2
   0   8   2 5334.76 289.406   3
   0   8   2 5860.94 258.071   1
   0   8  -3 78305.0 1350.10   5
   0  -8   3 80016.3 1271.60   2
   0  -8  -3 78828.9 949.174   1
   0  -8  -3 84597.2 1220.12   3
   0   8   3 80403.8 980.550   1
   0   8  -3 83008.4 1262.06   1
   0   8   3 79182.3 1235.28   3
   0   8  -4 27024.9 860.141   5
   0  -8   4 27164.0 880.427   5
   0  -8   4 27296.6 809.583   2
   0   8   4 28482.0 620.236   1
   0   8  -4 28400.9 817.760   2
   0   8   4 27899.8 834.131   3
   0  -8  -4 27866.7 588.602   1
   0   8  -4 27838.4 796.674   1
   0   8  -5 24184.6 891.763   5
   0  -8   5 24349.4 819.311   2
   0   8  -5 24969.3 805.551   1
   0  -8  -5 24807.6 596.618   1
   0  -8   5 23393.2 704.870   4
   0   8   5 24230.2 859.898   3
   0  -8  -5 25187.7 836.952   3
   0  -8  -6 2982.66 346.188   5
   0  -8  -6 3103.90 226.884   1
   0   8  -6 3412.09 396.843   5
   0  -8  -6 3154.18 191.448   4
   0  -8   6 3133.36 276.546   4
   0  -8   6 2916.82 321.937   2
   0  -8  -7 16450.5 348.063   4
   0  -8  -7 17454.3 567.878   1
   0  -8  -7 17666.6 891.642   5
   0   8  -7 18793.6 925.188   5
   0  -8   7 18305.8 819.648   2
   0  -8   7 18232.2 662.601   4
   0  -8  -8 455.579 217.361   5
   0  -8  -8 912.026 151.555   1
   0  -8   8 923.436 176.669   4
   0  -8   8 755.657 209.190   2
   0   8  -8 692.626 258.516   5
   0  -8   9 25931.8 1096.71   2
   0   8  -9 26932.4 1283.78   5
   0  -8  -9 25568.8 1238.61   5
   0  -8  10 1078.25 276.216   2
   0  -8 -10 1020.11 337.024   5
   0   8 -10 658.585 350.913   5
   0  -8  11 1744.48 356.543   2
   0  -8 -11 978.665 385.168   5
   0   9   0 105.371 78.3227   1
   0   9   0 41.4878 58.1771   2
   0  -9   0 200.765 73.1857   2
   0  -9   0 159.834 96.9917   1
   0   9   0-95.5944 101.186   5
   0   9   1 17945.6 359.004   2
   0   9  -1 18755.4 519.090   2
   0  -9   1 17673.0 502.125   2
   0  -9  -1 17044.5 352.292   2
   0   9  -1 18667.4 607.515   5
   0  -9   1 17405.4 540.303   1
   0   9   1 19190.5 507.283   1
   0  -9  -1 17476.9 485.981   1
   0   9   1 18016.9 500.664   3
   0  -9  -1 18318.3 583.775   5
   0   9   2 1364.49 65.9008   2
   0   9  -2 1658.92 228.477   5
   0   9  -2 1453.50 168.684   2
   0   9   2 1560.95 145.653   1
   0  -9  -2 1245.53 145.346   3
   0  -9  -2 1421.10 144.257   1
   0  -9  -2 1385.63 68.6894   2
   0   9   2 1723.46 173.155   3
   0  -9   2 1391.02 171.063   2
   0   9  -3 2396.16 237.957   1
   0   9  -3 2460.34 278.654   5
   0   9   3 2700.37 194.028   1
   0  -9  -3 2772.61 235.242   3
   0   9   3 2852.54 253.273   3
   0  -9   3 2862.82 265.377   2
   0  -9  -3 2455.51 185.717   1
   0   9  -4 49780.9 1089.56   1
   0   9   4 45972.9 1089.76   3
   0  -9   4 47202.2 1087.09   2
   0   9  -4 44523.3 1136.87   5
   0   9   4 48577.5 838.973   1
   0   9  -4 48573.3 1101.86   2
   0  -9   4 47176.5 1191.53   5
   0  -9  -4 46339.7 790.540   1
   0  -9  -5 64882.6 1347.93   3
   0  -9   5 64017.3 1216.69   4
   0  -9  -5 63249.4 968.782   1
   0   9   5 62172.8 1400.72   3
   0   9  -5 63080.6 1452.96   5
   0  -9   5 63082.9 1348.14   2
   0   9  -5 65463.7 1332.71   1
   0  -9  -6 82.7365 62.0939   4
   0  -9   6 83.1162 109.431   4
   0  -9  -6 24.4414 62.7608   1
   0   9  -6-78.2239 193.753   5
   0  -9  -6-15.9768 137.424   5
   0  -9   6 30.2641 134.036   2
   0   9  -7 3619.50 443.339   5
   0  -9   7 3588.57 318.879   4
   0  -9  -7 3714.47 196.691   4
   0  -9   7 3654.26 388.402   2
   0  -9  -7 2652.09 366.361   5
   0  -9  -7 3731.94 270.843   1
   0  -9  -8 3663.85 463.069   5
   0   9  -8 3241.43 457.603   5
   0  -9  -8 3398.54 271.722   1
   0  -9   8 3811.99 331.097   4
   0  -9   8 3909.94 430.487   2
   0   9  -9 397.353 264.185   5
   0  -9  -9 93.6144 234.023   5
   0  -9   9 331.792 185.120   2
   0  -9 -10 3662.65 545.737   5
   0   9 -10 3975.46 577.710   5
   0  -9  10 3907.26 496.375   2
   0  -9  11 8870.39 747.548   2
   0 -10   0 414921. 2215.42   2
   0  10   0 420315. 2923.59   5
   0 -10   0 418976. 2619.74   1
   0  10   0 425953. 2237.30   2
   0  10   0 420312. 2624.90   1
   0 -10  -1 13901.2 460.264   1
   0 -10  -1 14772.0 557.518   5
   0  10   1 15516.6 487.607   1
   0  10   1 14661.4 350.203   2
   0  10   1 14418.8 473.507   3
   0  10  -1 15816.8 494.292   2
   0  10  -1 14621.7 568.813   5
   0 -10  -1 13731.7 341.115   2
   0 -10   1 13858.6 465.800   2
   0 -10   1 14548.7 520.202   1
   0 -10  -2 1729.72 90.2369   2
   0  10   2 1831.98 167.434   1
   0  10   2 1889.39 91.6702   2
   0 -10  -2 1907.51 181.671   3
   0  10   2 2006.90 200.913   3
   0  10  -2 2049.23 248.468   5
   0 -10   2 1879.29 207.218   2
   0 -10  -2 1728.14 166.608   1
   0  10   3 13300.3 539.962   3
   0  10  -3 13685.6 615.908   5
   0 -10  -3 12998.9 432.374   1
   0  10  -3 13468.7 559.169   1
   0 -10   3 13204.9 551.191   2
   0  10   3 13088.6 435.877   1
   0 -10   4 17895.5 694.348   2
   0 -10  -4 18757.7 527.488   1
   0  10  -4 18951.4 708.552   1
   0  10   4 18276.4 530.840   1
   0  10   4 17027.4 677.992   3
   0  10  -4 18635.0 702.030   2
   0 -10  -4 18956.6 673.438   3
   0  10  -4 19384.5 781.321   5
   0 -10   4 18459.1 771.262   5
   0 -10   5 5738.24 393.973   4
   0 -10  -5 6355.16 431.919   3
   0  10   5 5551.70 437.312   3
   0 -10  -5 6164.92 316.417   1
   0  10  -5 6097.77 498.492   5
   0 -10   5 5809.52 436.851   2
   0 -10   6 22288.3 774.206   4
   0 -10  -6 22843.3 621.942   1
   0 -10   6 21643.1 871.484   2
   0  10  -6 22025.4 959.879   5
   0 -10  -7 12359.2 765.930   5
   0 -10  -7 11495.2 374.906   4
   0 -10   7 12462.7 704.185   2
   0 -10   7 11995.2 586.969   4
   0 -10  -7 11703.8 467.917   1
   0  10  -7 12911.3 797.358   5
   0 -10   8 6557.30 556.180   2
   0 -10   8 6021.52 430.902   4
   0 -10  -8 7013.44 630.890   5
   0 -10  -8 6524.64 369.274   1
   0  10  -8 6131.96 612.823   5
   0  10  -9 4134.02 552.705   5
   0 -10   9 4268.72 487.159   2
   0 -10  -9 3816.07 504.272   5
   0 -10  10 4554.86 536.300   2
   0  10 -10 4415.80 626.196   5
   0 -10 -10 5132.73 627.962   5
   0 -11   0 167.225 102.457   2
   0  11   0 373.184 117.425   1
   0  11   0 324.709 91.2914   2
   0 -11   0 151.890 134.441   1
   0  11   0 109.574 162.611   5
   0 -11   1 1596.57 199.604   1
   0  11  -1 1776.94 176.638   2
   0  11  -1 1664.99 222.278   5
   0 -11  -1 1778.43 135.868   2
   0  11   1 1769.49 134.604   2
   0  11   1 1712.14 181.979   3
   0 -11  -1 1996.83 189.991   1
   0  11   1 2126.10 195.483   1
   0 -11   1 1825.24 186.583   2
   0 -11  -2 114990. 804.578   2
   0  11  -2 120805. 1761.36   5
   0 -11  -2 120259. 1448.75   3
   0 -11  -2 120395. 1382.10   1
   0  11   2 116336. 1482.15   3
   0 -11   2 118087. 1539.04   2
   0  11   2 123172. 1396.17   1
   0  11   2 116508. 787.939   2
   0 -11  -3 32000.8 711.386   1
   0 -11   3 32674.5 884.547   2
   0  11   3 30648.9 837.665   3
   0 -11   3 33276.4 1000.16   5
   0  11  -3 32458.9 898.199   1
   0  11  -3 31880.7 966.110   5
   0  11  -3 33039.8 886.018   2
   0  11   3 33167.5 728.543   1
   0  11  -4 79557.5 1609.73   5
   0 -11  -4 80605.1 1406.72   3
   0 -11   4 80567.3 1492.74   2
   0 -11  -4 77924.0 1114.01   1
   0  11   4 78019.7 1143.15   1
   0  11   4 80813.0 1496.69   3
   0  11  -4 82871.0 1521.78   1
   0  11  -5 1294.80 296.396   5
   0 -11  -5 997.103 142.471   1
   0  11   5 917.887 204.094   3
   0 -11   5 1199.49 229.664   2
   0 -11  -6 2537.39 220.945   1
   0  11   6 2832.49 351.790   3
   0 -11   6 2680.78 310.607   4
   0  11  -6 2676.14 381.763   5
   0 -11   6 2687.23 333.333   2
   0 -11   7 3708.32 408.948   2
   0 -11   7 3632.37 351.065   4
   0  11  -7 3169.65 422.901   5
   0 -11  -7 3717.61 439.398   5
   0 -11  -7 3644.56 269.018   1
   0 -11   8 17981.0 921.597   2
   0 -11  -8 17336.6 593.597   1
   0 -11  -8 15978.5 941.712   5
   0  11  -8 16426.3 975.055   5
   0 -11   8 15848.5 714.919   4
   0 -11  -9 3311.17 474.422   5
   0 -11   9 3153.38 423.378   2
   0  11  -9 3318.74 515.725   5
   0  11 -10 4238.15 613.976   5
   0 -11  10 5337.99 573.393   2
   0 -11 -10 4355.45 572.893   5
   0 -12   0 13494.4 442.657   2
   0  12   0 14006.0 447.045   2
   0 -12   0 13841.8 531.548   1
   0 -12   1 12665.8 484.646   2
   0  12   1 12676.4 491.429   1
   0  12  -1 11806.4 561.433   5
   0 -12  -1 11838.2 557.999   5
   0 -12  -1 11534.9 470.160   1
   0  12   1 12365.4 365.027   2
   0 -12   1 11634.0 509.350   1
   0  12  -1 12452.7 472.323   2
   0 -12  -1 11755.5 361.104   2
   0  12   1 12660.9 484.438   3
   0  12  -2 31625.1 937.307   5
   0  12   2 28760.9 767.101   3
   0  12   2 30174.6 442.164   2
   0 -12  -2 30062.7 728.153   1
   0  12   2 31456.9 745.284   1
   0 -12   2 30077.4 810.148   2
   0 -12  -2 29985.8 452.023   2
   0  12   3 21598.4 613.870   1
   0 -12   3 21421.2 740.506   2
   0 -12  -3 22140.5 621.987   1
   0  12   3 22816.1 736.539   3
   0  12  -3 22404.1 839.211   5
   0  12  -3 22685.1 779.589   1
   0 -12   3 23065.3 859.304   5
   0  12  -3 21791.9 740.837   2
   0  12   4 7210.98 363.382   1
   0 -12   4 6661.13 454.484   2
   0  12   4 7293.78 466.630   3
   0 -12  -4 7950.18 449.423   3
   0  12  -4 7915.17 548.190   5
   0 -12  -4 7570.81 368.015   1
   0  12   5 5385.21 439.211   3
   0  12   5 6390.29 348.352   1
   0 -12  -5 5788.90 325.575   1
   0  12  -5 6305.06 531.116   5
   0 -12   5 6168.02 464.930   2
   0  12   6 60277.5 1570.28   3
   0 -12   6 60794.0 1512.85   2
   0  12  -6 61632.8 1648.22   5
   0 -12   6 59319.8 1360.76   4
   0 -12  -6 61379.5 1070.72   1
   0 -12  -7 990.324 268.913   5
   0 -12   7 1578.18 303.665   2
   0  12  -7 1147.29 310.878   5
   0 -12  -7 1368.41 176.569   1
   0 -12   7 1531.85 266.100   4
   0  12  -8 256.158 238.865   5
   0 -12   8 320.830 162.393   4
   0 -12  -8-84.8237 207.543   5
   0 -12   8 334.965 202.460   2
   0 -12  -9 2693.79 445.100   5
   0  12  -9 2334.37 461.319   5
   0 -12   9 2190.02 383.347   2
   0 -12 -10 2877.36 485.074   5
   0 -12  10 3197.46 485.821   2
   0  12 -10 2897.21 543.587   5
   0  13   0-12.5645 47.7125   2
   0 -13   0-6.81368 62.8774   2
   0 -13   0 104.669 99.8234   1
   0 -13   1 52020.6 997.537   2
   0 -13  -1 52021.6 1030.49   1
   0 -13   1 51956.9 1108.97   1
   0  13   1 53740.9 794.284   2
   0 -13  -1 52301.5 794.135   2
   0  13   1 50749.3 1003.59   3
   0  13  -1 53534.1 1114.85   1
   0 -13  -1 53667.9 1223.67   5
   0  13  -1 51563.2 1202.89   5
   0  13  -2 4754.19 332.349   2
   0 -13  -2 4825.50 313.340   1
   0  13   2 4722.21 331.712   3
   0  13  -2 4571.11 399.078   5
   0  13   2 4289.38 184.017   2
   0  13  -2 4297.33 338.736   1
   0 -13  -2 4071.95 350.934   5
   0 -13  -2 4519.75 193.545   2
   0 -13   2 3826.02 305.309   2
   0  13   3 2936.01 287.482   3
   0 -13  -3 3374.59 259.106   1
   0  13   3 3668.66 270.436   1
   0 -13   3 3560.00 322.869   2
   0 -13  -3 3738.78 297.252   3
   0  13  -3 3293.11 368.509   5
   0  13  -3 3594.36 319.767   2
   0 -13  -4 1620.55 193.382   1
   0 -13   4 1482.94 231.187   2
   0  13   4 1419.33 221.646   3
   0 -13  -4 1933.71 240.987   3
   0  13   4 1654.65 186.931   1
   0  13  -4 1657.12 305.920   5
   0 -13   5 33042.9 1074.61   2
   0  13  -5 34864.8 1198.68   5
   0  13   5 33873.2 1095.97   3
   0 -13  -5 36680.0 835.807   1
   0  13  -6 2449.49 390.430   5
   0  13   6 1981.76 318.539   3
   0 -13  -6 2314.98 227.997   1
   0 -13   6 2019.21 284.857   4
   0 -13   6 2134.90 313.839   2
   0 -13   7 41042.2 1205.85   4
   0 -13   7 39837.3 1334.09   2
   0 -13  -7 40339.5 915.830   1
   0  13  -7 39655.1 1452.89   5
   0  13  -8 3465.45 501.873   5
   0 -13   8 3606.13 446.509   2
   0 -13   8 3965.06 403.154   4
   0 -13  -8 3517.98 466.530   5
   0 -13  -9 2605.39 454.982   5
   0 -13   9 2447.27 413.427   2
   0  13  -9 2461.09 481.958   5
   0 -13 -10 2943.20 504.213   5
   0 -13  10 1825.59 379.703   2
   0  13 -10 2578.05 513.967   5
   0  14   0 8034.46 370.977   2
   0 -14   0 7385.96 424.823   1
   0 -14   0 8025.84 508.079   5
   0 -14   0 7130.11 357.423   2
   0  14   0 8198.28 445.475   1
   0 -14   1 82817.2 1306.93   2
   0  14   1 85362.5 1048.40   2
   0  14  -1 86015.5 1471.17   1
   0 -14   1 85748.8 1476.97   1
   0 -14   1 84042.5 1643.45   5
   0 -14  -1 87967.2 1631.90   5
   0  14  -1 82075.9 1574.68   5
   0 -14  -1 83949.2 1051.62   2
   0  14   1 84501.0 1343.09   3
   0 -14  -1 85301.7 1379.23   1
   0  14  -2 44.7404 167.390   5
   0  14   2 232.754 57.1968   2
   0  14   2 141.177 93.5383   3
   0  14  -2 51.6013 74.7776   2
   0 -14   2 153.066 120.711   2
   0 -14  -2 213.758 61.8334   2
   0  14  -2 130.464 109.040   1
   0 -14   2 190.998 182.515   5
   0 -14  -2 306.433 113.895   1
   0 -14  -2 5.70919 136.412   5
   0  14  -3 54007.8 1379.35   5
   0 -14  -3 53000.7 1042.58   1
   0 -14  -3 54314.8 1136.18   3
   0 -14   3 53766.1 1234.92   2
   0  14   3 52298.2 1181.50   3
   0  14  -4 655.482 238.525   5
   0 -14   4 791.626 186.792   2
   0  14   4 612.949 167.823   3
   0 -14  -4 594.328 132.846   1
   0 -14  -4 661.702 154.485   3
   0 -14  -5 8374.57 419.816   1
   0 -14   5 7922.74 550.594   2
   0  14  -5 8846.71 649.895   5
   0  14   5 8717.63 583.090   3
   0  14   6 5142.17 491.973   3
   0 -14   6 6031.22 509.553   2
   0 -14   6 6088.75 478.414   4
   0 -14  -6 5589.15 347.343   1
   0  14  -6 6570.03 591.166   5
   0 -14   7 11446.9 664.145   4
   0  14  -7 11516.7 814.636   5
   0 -14   7 12255.5 767.591   2
   0 -14  -7 12303.6 523.258   1
   0 -14   8-8.65455 153.595   2
   0 -14  -8-311.372 211.143   5
   0  14  -8-94.1384 236.684   5
   0 -14   8-246.715 159.453   4
   0  14  -9 11753.0 949.279   5
   0 -14  -9 11096.7 877.588   5
   0 -14 -10 1196.62 349.413   5
   0 -15   0 68.0950 84.4350   2
   0  15   0 131.195 105.412   1
   0 -15   0 54.4155 152.261   5
   0  15   0 123.890 85.5310   2
   0 -15   0 156.676 130.237   1
   0  15   1 91610.6 1460.24   3
   0 -15  -1 95655.0 1776.33   5
   0  15  -1 93995.8 1737.81   5
   0 -15  -1 93687.4 1163.47   2
   0 -15   1 91795.3 1583.26   1
   0 -15   1 95431.9 1442.28   2
   0 -15  -1 92763.9 1495.24   1
   0  15   1 94470.6 1152.64   2
   0  15  -1 94198.4 1599.87   1
   0  15   1 95442.3 1526.12   1
   0 -15  -2 15580.9 607.163   1
   0  15  -2 15446.5 748.448   5
   0 -15   2 15133.2 631.423   2
   0  15   2 15846.5 608.891   1
   0  15   2 14987.8 383.835   2
   0  15  -2 15747.9 637.420   2
   0 -15  -2 14991.2 394.547   2
   0  15   2 15159.8 619.255   3
   0 -15   3 1921.38 260.516   2
   0  15  -3 2386.54 349.023   5
   0 -15  -3 1959.86 224.931   1
   0  15   3 2541.72 282.681   3
   0  15  -4 11186.8 697.326   5
   0 -15  -4 10470.8 484.218   1
   0  15   4 10414.3 590.440   3
   0 -15   4 9622.86 577.823   2
   0  15  -5 10309.3 705.603   5
   0 -15  -5 10667.3 490.798   1
   0  15   5 10535.6 640.249   3
   0 -15   5 9241.73 606.165   2
   0 -15  -6 2877.95 270.164   1
   0  15  -6 3224.26 465.355   5
   0 -15   6 2307.34 343.467   2
   0  15   6 2516.16 356.980   3
   0 -15   6 2886.25 359.849   4
   0 -15  -7 2584.81 256.530   1
   0 -15   7 2850.67 393.313   2
   0  15  -7 3112.53 482.625   5
   0 -15   7 2695.81 356.721   4
   0 -15  -8 1957.38 371.935   5
   0 -15   8 2600.21 408.175   2
   0 -15   8 2358.46 357.876   4
   0  15  -8 2010.82 419.820   5
   0 -15  -9 741.528 298.155   5
   0 -15   9 1039.16 288.616   2
   0  15  -9 885.679 350.150   5
   0 -16   0 78299.6 1235.24   2
   0  16   0 79420.0 1479.46   1
   0 -16   0 79624.6 1473.97   1
   0  16   1 25492.8 797.123   3
   0 -16  -1 25645.4 642.120   2
   0  16  -1 26177.4 962.567   5
   0 -16  -1 28458.6 863.307   1
   0  16   1 29142.5 877.967   1
   0  16  -1 27219.6 799.705   2
   0 -16   1 27213.3 808.935   2
   0  16   1 28689.8 664.222   2
   0  16  -2 7150.13 542.327   5
   0  16   2 7529.93 436.873   1
   0 -16  -2 8872.31 484.785   1
   0  16   2 8079.44 299.301   2
   0 -16   2 7652.72 469.848   2
   0  16   2 7907.08 473.759   3
   0 -16  -2 8120.37 311.605   2
   0 -16  -3 5788.64 380.826   1
   0 -16   3 5657.42 431.493   2
   0  16   3 5646.51 420.799   3
   0  16  -3 4897.11 484.516   5
   0  16   3 5449.87 372.311   1
   0 -16   4 49.8947 151.688   2
   0  16   4 24.3957 123.473   3
   0  16   4 272.535 99.8720   1
   0 -16  -4 75.1457 115.281   1
   0  16  -4 239.303 216.649   5
   0 -16  -5 2328.34 251.355   1
   0 -16   5 2897.99 355.087   2
   0  16  -5 2464.77 396.019   5
   0  16   5 2779.46 264.751   1
   0  16   5 3021.45 363.659   3
   0  16   6 25030.6 1081.27   3
   0 -16   6 25773.6 1073.43   2
   0  16  -6 24939.2 1159.00   5
   0 -16  -6 25024.7 768.552   1
   0 -16   6 25129.1 1026.54   4
   0  16   7 650.185 229.535   3
   0 -16   7 860.301 243.379   4
   0 -16  -7 800.973 157.478   1
   0 -16   7 606.274 231.961   2
   0  16  -7 559.026 300.475   5
   0 -16  -8 1118.30 307.145   5
   0 -16   8 947.633 264.517   4
   0 -16   8 1162.62 308.194   2
   0  16  -8 622.940 320.129   5
   0  16  -9 53.3186 293.526   5
   0 -16  -9-78.4457 173.874   5
   0 -17   0 181.427 105.562   2
   0 -17   0 160.429 144.387   1
   0  17   0 285.395 149.712   3
   0 -17  -1 1551.45 232.083   1
   0 -17   1 1485.33 208.127   2
   0  17   1 1538.57 168.453   2
   0  17   1 1542.61 226.569   3
   0  17  -1 1509.44 276.875   5
   0  17  -1 1296.72 183.737   2
   0  17   1 1308.58 199.668   1
   0 -17  -1 1513.35 170.688   2
   0  17   2 35738.3 662.154   2
   0 -17  -2 36407.8 684.084   2
   0  17  -2 36774.4 1212.74   5
   0 -17   2 36232.4 1022.30   2
   0 -17  -2 38640.8 1018.40   1
   0  17   2 38223.5 1021.19   1
   0  17   2 35349.6 1004.76   3
   0 -17   3 1644.21 255.409   2
   0  17   3 1367.07 234.348   3
   0  17  -3 1088.77 298.534   5
   0  17   3 1541.59 202.229   1
   0 -17  -3 1264.84 208.426   1
   0 -17  -4 14011.2 605.060   1
   0  17   4 13655.1 711.966   3
   0  17  -4 13009.0 786.574   5
   0 -17   4 14104.4 726.050   2
   0  17   4 12594.4 578.249   1
   0  17   5 650.432 198.562   3
   0  17  -5 450.910 221.690   5
   0 -17   5 1089.33 241.886   2
   0  17   5 524.664 116.893   1
   0 -17  -5 564.565 151.351   1
   0  17  -6 484.053 280.783   5
   0 -17  -6 404.347 138.204   1
   0 -17   6 570.070 233.840   2
   0  17   6 512.746 200.395   3
   0 -17   6 268.549 189.963   4
   0  17  -7-117.307 244.763   5
   0  17   7 53.7762 158.394   3
   0 -17   7-43.1964 183.858   4
   0 -17   7-31.3941 161.499   2
   0 -17   8 12934.4 806.339   4
   0  17  -8 12834.3 979.610   5
   0 -17   8 13710.0 902.752   2
   0 -17  -9 788.846 297.369   5
   0  17  -9 1406.63 428.134   5
   0 -18   0 29562.1 972.370   1
   0  18   0 29674.4 908.037   3
   0 -18   0 29739.4 817.376   2
   0  18  -1 911.242 166.131   2
   0  18   1 1049.43 201.180   3
   0  18  -1 816.444 267.199   5
   0  18   1 1138.19 155.381   2
   0 -18  -1 1223.19 168.233   2
   0 -18   1 1406.80 211.020   2
   0 -18  -1 1204.81 226.614   1
   0  18  -2 7344.28 580.557   5
   0  18   2 7976.39 329.661   2
   0  18   2 7742.54 497.310   3
   0 -18   2 8048.99 501.960   2
   0 -18  -2 7548.83 329.440   2
   0 -18  -2 7569.57 482.150   1
   0 -18  -3 19241.2 739.806   1
   0 -18   3 19522.6 826.077   2
   0  18   3 19325.3 812.536   3
   0  18  -3 19660.4 955.790   5
   0  18   3 20037.3 761.808   1
   0  18   4 23348.1 815.948   1
   0 -18   4 23493.1 958.948   2
   0  18  -4 21767.4 1039.71   5
   0  18   4 23094.2 937.167   3
   0 -18  -4 23085.4 803.176   1
   0 -18   5 10692.2 692.206   2
   0  18  -5 9851.32 746.545   5
   0  18   5 10715.1 691.476   3
   0 -18  -5 11071.6 554.983   1
   0 -18   6 14154.6 831.559   4
   0  18  -6 14174.6 929.973   5
   0 -18  -6 14649.9 631.537   1
   0 -18   6 16177.1 888.577   2
   0  18   6 14842.5 865.998   3
   0  18  -7 3829.83 538.039   5
   0 -18   7 4253.54 482.437   4
   0 -18   7 4783.53 530.615   2
   0  18   7 5107.08 559.894   3
   0 -18   8 1882.49 369.617   2
   0 -18   8 1661.55 323.246   4
   0  18  -8 1511.67 391.371   5
   0 -18  -9 4144.25 581.546   5
   0 -19   0 192.199 105.647   2
   0  19   0 90.3094 136.127   3
   0  19   0 168.531 79.5891   2
   0 -19   0 255.198 162.681   1
   0 -19  -1 8503.81 416.212   2
   0  19  -1 8138.53 603.824   5
   0 -19  -1 8108.08 526.057   1
   0 -19   1 7997.11 488.019   2
   0  19   1 8949.13 535.030   3
   0 -19  -2 5715.94 300.622   2
   0  19   2 5065.36 419.343   3
   0 -19  -2 5988.04 447.202   1
   0  19   2 6005.54 298.356   2
   0 -19   2 6094.01 453.704   2
   0  19  -2 5226.42 517.297   5
   0  19  -3 135.195 215.338   5
   0 -19   3 314.418 168.627   2
   0 -19  -3 423.136 168.132   1
   0  19   3 296.954 178.273   3
   0 -19  -4 543.021 169.074   1
   0  19   4 415.939 150.433   3
   0  19  -4 256.705 235.178   5
   0 -19   4 845.580 223.579   2
   0 -19   5 18400.9 920.149   2
   0  19  -5 17616.1 1005.11   5
   0 -19  -5 17373.4 716.406   1
   0  19   5 16554.3 877.694   3
   0 -19   6 4456.64 495.743   4
   0 -19  -6 4904.58 385.712   1
   0 -19   6 4519.68 501.681   2
   0  19  -6 4548.74 570.474   5
   0  19   6 4104.65 465.362   3
   0  19  -7 9385.31 830.206   5
   0  19   7 8779.52 741.647   3
   0 -19   7 8090.36 670.911   4
   0 -19   7 8128.86 693.328   2
   0 -19   8 998.804 324.497   2
   0 -19   8 976.777 305.982   4
   0  19  -8 1198.33 391.565   5
   0 -20   0 5796.46 469.286   1
   0  20   0 4520.47 389.894   3
   0  20   0 4179.31 322.207   2
   0 -20   0 4445.71 341.647   2
   0 -20  -1 17900.4 616.056   2
   0 -20   1 16675.1 702.592   2
   0 -20  -1 17563.2 783.682   1
   0  20   1 17111.1 744.906   3
   0 -20  -2 2495.16 214.256   2
   0  20   2 2477.38 202.521   2
   0  20   2 2363.31 309.634   3
   0 -20  -2 2857.26 332.901   1
   0  20  -2 2553.79 389.943   5
   0 -20   2 2763.58 324.647   2
   0 -20  -3 42582.9 1166.88   1
   0  20   3 42092.6 1253.75   3
   0  20  -3 43655.9 1480.31   5
   0 -20   3 44566.9 1294.57   2
   0 -20   4 256.664 176.890   2
   0  20  -4 281.128 259.492   5
   0 -20  -4 262.109 144.973   1
   0  20   4 289.656 169.156   3
   0  20  -5 345.501 267.233   5
   0  20   5 394.841 189.083   3
   0 -20   5 667.635 231.522   2
   0 -20  -5 208.155 123.708   1
   0  20   6 3270.59 433.890   3
   0  20  -6 3898.93 543.736   5
   0 -20   6 4083.41 485.715   4
   0 -20  -6 3395.40 337.671   1
   0 -20   6 3570.94 449.791   2
   0 -20   7 3557.10 470.209   4
   0  20  -7 3896.04 592.591   5
   0  20   7 4259.50 539.831   3
   0 -20   7 4001.48 513.394   2
   0 -20   8 1718.90 395.827   2
   0  20  -8 1901.37 460.418   5
   0 -20   8 1302.15 315.723   4
   0  21   0-174.546 90.0432   2
   0 -21   0 71.5472 96.3257   2
   0  21   0 125.937 140.979   3
   0 -21   1 28454.6 938.984   2
   0 -21  -1 26511.7 986.150   1
   0  21   1 26386.3 955.124   3
   0 -21  -1 26884.1 779.466   2
   0 -21   2 58747.0 1442.60   2
   0  21   2 62119.8 1013.48   2
   0 -21  -2 62803.7 1479.18   1
   0 -21  -2 63294.6 1044.91   2
   0  21  -2 61366.1 1743.69   5
   0  21   2 58281.4 1455.28   3
   0 -21  -3 348.833 165.398   1
   0 -21   3 591.273 226.378   2
   0  21  -3 329.981 244.748   5
   0  21   3 569.315 204.594   3
   0  21   4 14453.4 797.188   3
   0 -21   4 15383.8 826.623   2
   0  21  -4 15410.3 953.121   5
   0 -21  -4 15098.2 713.335   1
   0 -21   5 4156.38 467.784   2
   0  21  -5 5243.37 602.417   5
   0  21   5 4588.73 494.761   3
   0 -21  -5 4854.66 410.842   1
   0  21  -6 3787.87 563.545   5
   0  21   6 3241.88 445.500   3
   0 -21   6 3410.04 464.429   2
   0 -21   6 4051.87 507.639   4
   0 -21  -6 3861.99 363.719   1
   0  21   7 2251.28 402.487   3
   0  21  -7 2080.50 481.885   5
   0 -21   7 2604.14 413.713   4
   0 -21   7 3746.01 486.616   2
   0 -21   8 134.792 200.904   4
   0  22   0 6666.91 498.379   3
   0 -22   0 7404.20 464.079   2
   0  22   1 484.577 185.572   3
   0 -22   1 381.267 151.870   2
   0  22   1 236.833 100.967   2
   0 -22  -1 307.563 176.233   1
   0 -22  -1 395.415 130.706   2
   0  22   2 22580.1 932.398   3
   0 -22  -2 22338.5 915.922   1
   0 -22  -2 22069.0 637.877   2
   0  22  -2 21460.9 1069.37   5
   0 -22   2 23121.7 930.132   2
   0  22   3 358.360 165.182   3
   0  22  -3 122.283 231.722   5
   0 -22  -3 802.444 200.989   1
   0 -22   3 739.628 225.907   2
   0  22  -4 5222.17 593.835   5
   0 -22  -4 4816.36 429.881   1
   0 -22   4 4969.47 488.755   2
   0  22   4 4626.94 469.694   3
   0  22  -5-123.306 270.153   5
   0 -22   5-493.757 225.700   2
   0 -22  -5 24.3253 131.821   1
   0  22   5-313.267 196.992   3
   0 -22   6 14036.6 902.800   2
   0 -22   6 12893.1 887.690   4
   0  22  -6 13347.9 985.876   5
   0  22   6 14223.2 910.173   3
   0 -22   7 44.3928 198.884   2
   0 -22   7 311.215 269.021   4
   0  22  -7 154.129 287.670   5
   0  22   7 163.873 219.025   3
   0 -22   8 648.016 289.696   4
   0 -23   0 105.433 123.924   2
   0  23   0-6.93036 139.992   3
   0 -23  -1 4423.77 441.945   1
   0  23   1 3745.19 404.833   3
   0 -23   1 4560.46 408.368   2
   0 -23  -1 3962.19 323.681   2
   0  23   2 29052.9 1082.31   3
   0 -23   2 28194.1 1044.07   2
   0 -23  -2 29037.5 752.619   2
   0  23  -2 30805.5 1310.38   5
   0 -23  -2 29883.3 1089.48   1
   0  23  -3 607.685 304.343   5
   0 -23   3 488.408 208.698   2
   0  23   3 471.521 187.404   3
   0 -23  -3 369.163 159.886   1
   0  23   4 10032.7 696.945   3
   0 -23  -4 11133.6 654.941   1
   0 -23   4 11698.6 760.507   2
   0  23  -4 10954.2 847.886   5
   0 -23  -5 1593.40 264.875   1
   0  23   5 1978.16 353.892   3
   0 -23   5 1997.95 359.472   2
   0  23  -5 2311.37 463.285   5
   0 -23   6 78.8366 233.605   4
   0  23  -6 32.5161 281.867   5
   0 -23   6-65.0461 269.780   2
   0  23   6-282.664 194.117   3
   0 -23   7 304.780 227.081   4
   0  23   7-387.370 212.667   3
   0 -23   8 6618.28 704.485   4
   0  24   0 5502.67 475.607   3
   0 -24   0 5603.31 430.342   2
   0 -24  -1 17694.2 688.322   2
   0  24  -1 15340.9 790.586   3
   0  24   1 16761.3 831.483   3
   0 -24   1 16297.2 775.433   2
   0  24   2-85.5004 141.240   3
   0 -24  -2 226.487 180.055   1
   0 -24   2-151.844 154.163   2
   0 -24  -3 37472.3 1233.86   1
   0  24   3 36497.6 1285.18   3
   0 -24   3 37081.5 1295.82   2
   0  24  -3 34385.8 1458.41   5
   0 -24  -4 1347.41 261.349   1
   0 -24   4 1716.12 304.541   2
   0  24   4 1066.87 257.989   3
   0  24  -4 798.033 306.815   5
   0  24   5 568.014 238.080   3
   0 -24  -5 166.667 153.845   1
   0  24  -5 785.216 354.057   5
   0 -24   5 141.044 196.008   2
   0  24  -6 3330.45 573.476   5
   0 -24   6 2950.76 460.286   2
   0  24   6 3033.27 467.084   3
   0 -24   6 3397.33 498.278   4
   0 -24   7 6549.96 698.393   4
   0  24   7 8356.04 766.953   3
   0 -25   0-6.81287 127.875   2
   0  25   0 184.577 145.609   3
   0  25  -1 11632.4 714.304   3
   0 -25   1 11158.6 656.868   2
   0  25   1 11702.5 714.300   3
   0 -25  -1 11568.8 573.572   2
   0 -25   2 165.723 174.620   2
   0  25   2-74.0396 174.772   3
   0 -25  -2 168.335 161.469   1
   0  25  -3 4527.81 592.400   5
   0 -25   3 4438.72 484.227   2
   0 -25  -3 3666.67 427.569   1
   0  25   3 4498.41 488.302   3
   0  25   4-104.372 194.556   3
   0 -25   4 170.086 158.566   2
   0 -25  -4 150.003 143.119   1
   0  25  -4 275.213 292.609   5
   0 -25   5 10086.2 782.645   2
   0  25   5 11540.9 817.636   3
   0  25  -5 10763.1 912.076   5
   0 -25   6 2449.27 463.906   4
   0 -25   6 2390.18 433.831   2
   0  25   6 2286.48 417.757   3
   0 -25   7 1402.07 402.600   4
   0  25   7 1863.45 384.624   3
   0  26   0 7708.21 593.849   3
   0 -26   0 8444.89 548.970   2
   0  26   1 1339.03 282.788   3
   0 -26   1 1030.94 229.613   2
   0  26  -1 1340.63 294.227   3
   0 -26   2 82.8194 161.700   2
   0  26   2-134.029 150.711   3
   0 -26   3 12161.4 779.848   2
   0  26   3 11172.2 761.220   3
   0 -26  -3 12497.5 763.951   1
   0  26  -3 13639.0 983.240   5
   0 -26  -4 2828.22 375.524   1
   0  26   4 1770.61 344.113   3
   0  26  -4 2814.08 490.710   5
   0 -26   4 3138.15 448.641   2
   0  26  -5 4389.49 635.055   5
   0 -26   5 3790.10 515.109   2
   0  26   5 4052.06 521.295   3
   0 -26   6 3782.96 563.593   4
   0  26   6 3333.72 493.089   3
   0 -27   0 169.599 127.249   2
   0  27   0 147.480 162.175   3
   0  27  -1 1312.77 286.802   3
   0  27   1 1190.22 274.221   3
   0 -27   1 1452.64 272.420   2
   0  27   2 14440.1 855.400   3
   0 -27   2 13810.9 802.269   2
   0 -27   3 1845.89 333.137   2
   0  27   3 1903.17 344.101   3
   0  27   4 4725.98 543.749   3
   0  27  -4 4423.74 609.729   5
   0 -27  -4 4182.26 461.978   1
   0 -27   4 4837.01 549.140   2
   0 -27   5 438.497 232.039   2
   0  27   5 338.758 205.635   3
   0  27   6-42.0107 168.276   3
   0  28   0 2401.90 364.340   3
   0  28  -1-11.0815 175.337   3
   0 -28   1 104.454 156.311   2
   0  28   1-63.8191 183.812   3
   0 -28   2 2956.53 409.833   2
   0  28   2 2268.78 373.226   3
   0  28  -2 2330.67 372.626   3
   0  28   3-240.259 196.838   3
   0 -28   3 266.878 207.647   2
   0 -28   4 407.260 200.269   2
   0  28   4 26.7341 176.369   3
   0  28   5 204.987 169.376   3
   0  29   0 66.6609 153.744   3
   0  29  -1 4329.43 491.649   3
   0 -29   1 3063.24 396.601   2
   0  29   1 3072.41 435.084   3
   0 -29   2 6999.57 620.355   2
   0  29  -2 6779.07 620.578   3
   0  29   2 6514.56 613.791   3
   0 -29   3 338.022 215.063   2
   0  29   3 428.766 207.397   3
   0  29   4 1459.18 323.411   3
   0 -29   4 1715.08 360.560   2
   0  30   0 1910.52 356.220   3
   0  30  -1 3283.16 447.258   3
   0  30   1 4105.40 487.693   3
   0  30  -2 459.090 266.100   3
   0  30   2 512.624 220.002   3
   0 -30   2-57.5185 207.629   2
   0 -30   3 5061.94 573.476   2
   0  31   0 166.163 181.530   3
   0  31   1 6403.99 613.188   3
   0  31  -1 7536.60 659.617   3
   0  31  -2 1904.69 362.918   3
   0  31  -3 1287.49 321.655   3
   0 -31   3 479.738 243.802   2
   1   0 -11 5494.43 706.245   5
  -1   0  10 52.8496 142.996   2
   1   0 -10-290.321 318.921   5
  -1   0   9 88.2930 123.491   2
   1   0  -9-126.308 273.524   5
  -1   0   8-50.2779 107.053   2
   1   0  -8-324.560 282.977   5
   1   0  -8 34.2210 76.9314   1
   1   0  -7 4055.21 335.892   2
   1   0  -7 3582.14 257.494   1
  -1   0   7 4051.41 332.802   2
   1   0  -7 3982.94 432.718   5
   1   0  -6 6.83134 59.3958   1
   1   0  -6 41.3370 87.3695   2
   1   0  -6-39.3483 184.690   5
  -1   0   6-69.9377 96.8577   2
  -1   0   5 59025.7 1032.59   2
   1   0  -5 57581.5 815.329   1
   1   0  -5 58874.5 1026.92   2
   1   0  -5 55009.3 1279.36   5
  -1   0   4 32.5062 58.7182   2
   1   0  -4 8.21267 60.3857   2
   1   0  -4-3.61327 42.6244   1
   1   0  -4-66.7487 117.766   5
  -1   0   3 35521.1 346.058   4
  -1   0   3 37722.0 662.715   2
   1   0  -3 38793.8 488.600   1
   1   0  -3 36750.6 827.393   5
   1   0  -3 37990.5 672.802   2
  -1   0   2 19.0097 46.2824   2
   1   0  -2 15.4668 26.3201   1
  -1   0   2 27.7765 32.3750   1
   1   0  -2-7.26543 67.1162   5
  -1   0   2 13.8026 51.4971   5
  -1   0   2 7.64398 29.9930   4
   1   0  -1 742385. 2423.43   5
   1   0  -1 751894. 1737.72   1
  -1   0   1 739783. 2094.16   4
  -1   0   1 751138. 2408.51   5
  -1   0   1 755546. 1705.33   1
  -1   0   0-15.7938 37.1982   1
   1   0   0 8.00879 44.8624   4
   1   0   0-2.11596 30.2734   1
   1   0   0 34.1228 32.3820   3
  -1   0  -1 175592. 1133.18   3
   1   0   1 178884. 1263.60   4
   1   0   1 181011. 1155.20   3
  -1   0  -2-2.46276 51.6337   5
   1   0   2 50.8227 63.3019   3
  -1   0  -2-18.1427 57.9376   3
   1   0   2 7.54582 38.8868   5
  -1   0  -2-4.34739 54.6042   4
  -1   0  -2 6.05686 45.9090   2
   1   0   2 19.4699 61.2182   4
   1   0   3 2653.32 186.196   2
  -1   0  -3 2324.81 213.340   3
  -1   0  -3 2184.26 170.520   4
   1   0   3 2677.13 188.508   5
  -1   0  -3 1908.15 167.013   5
  -1   0  -3 2210.49 172.258   2
   1   0   3 2277.21 176.893   4
  -1   0  -4 2.25938 101.068   5
   1   0   4 111.982 70.4083   2
  -1   0  -4-16.0493 58.7891   4
   1   0   4-20.4685 84.7318   5
   1   0   4-32.3662 65.1940   4
  -1   0  -4 29.4488 56.4972   2
  -1   0  -5 164794. 1560.28   4
   1   0   5 164019. 1571.03   4
  -1   0  -5 165823. 1760.86   2
   1   0   5 159854. 1720.31   2
  -1   0  -5 165836. 2211.32   3
  -1   0  -5 161128. 1984.10   5
  -1   0  -6 119.761 98.2210   2
  -1   0  -6-165.862 193.616   5
  -1   0  -6-35.7749 90.3887   4
   1   0   6 69.0515 101.984   2
  -1   0  -7 7334.08 446.478   2
  -1   0  -7 7583.04 547.809   5
   1   0   7 7749.78 456.908   2
  -1   0  -8-189.497 229.283   5
   1   0   8-27.8227 106.717   2
  -1   0  -9 3618.06 466.958   5
  -1   0  -9 4065.56 412.104   1
   1   0   9 4104.82 386.664   2
  -1   0 -10 18.6129 195.775   5
   1   0  10-100.572 142.152   2
  -1   0 -10-95.1620 134.913   1
  -1   0 -11 2851.48 491.353   5
   1  -1 -11-170.783 287.888   5
   1   1 -11 155.678 278.304   5
   1   1 -10 8231.80 795.324   5
   1  -1 -10 8265.57 776.341   5
  -1   1  10 8340.36 544.566   2
  -1  -1  10 8104.92 570.059   2
  -1  -1   9 21945.4 871.547   2
   1  -1  -9 22480.0 707.470   1
  -1   1   9 22075.2 825.572   2
   1  -1  -9 23640.8 1189.58   5
   1   1  -9 22891.5 1173.97   5
  -1  -1   8-20.9060 132.055   2
   1   1  -8-183.093 253.026   5
   1  -1  -8 33.7274 85.7056   1
   1   1  -8-48.5221 75.4297   1
  -1   1   8-40.6094 121.121   2
   1  -1  -8-121.600 212.917   5
   1   1  -7 52.4871 195.194   5
   1  -1  -7 125.735 96.0688   2
   1  -1  -7 180.550 87.9422   1
   1   1  -7 237.676 98.6414   1
  -1  -1   7 186.184 132.518   2
   1  -1  -7-155.681 230.449   5
  -1   1   7 94.2811 93.2236   2
  -1   1   6 6397.31 367.548   2
   1  -1  -6 6430.00 496.362   5
   1   1  -6 6939.49 403.200   2
  -1  -1   6 6482.36 394.638   2
   1  -1  -6 6664.35 299.219   1
   1   1  -6 6986.07 335.241   1
   1   1  -6 6629.73 511.197   5
   1  -1  -6 7001.09 381.754   2
   1   1  -5 18055.4 591.731   2
   1  -1  -5 16786.1 535.887   2
  -1   1   5 16097.2 524.616   2
   1  -1  -5 17781.3 736.227   5
  -1  -1   5 17289.4 582.001   2
   1   1  -5 16096.2 458.952   1
   1  -1  -5 17317.7 415.018   1
   1   1  -5 16653.2 709.999   5
  -1  -1   5 17673.4 727.160   5
   1   1  -4 195.975 66.4780   1
   1   1  -4 19.3114 57.4836   2
  -1  -1   4 23.6370 68.8908   2
   1  -1  -4 43.6087 64.9609   2
   1  -1  -4 120.048 47.7387   1
  -1   1   4 36.2327 56.5019   2
   1  -1  -4 22.5419 103.476   5
   1   1  -4-66.6228 149.650   5
   1  -1  -3 54254.4 495.668   1
  -1   1   3 54322.9 757.698   2
   1   1  -3 55088.1 836.091   2
   1  -1  -3 53852.9 999.666   5
   1   1  -3 51428.9 640.229   1
  -1  -1   3 52310.2 819.515   2
   1  -1  -3 52962.5 757.992   2
   1   1  -3 53923.2 1009.48   5
  -1  -1   2 77.6581 54.4299   2
   1   1  -2 63.5295 53.0403   2
  -1   1   2 118.401 60.1151   2
  -1  -1   2 58.1745 54.3631   5
   1   1  -2 127.151 72.8331   5
  -1  -1   2 168.667 49.9323   1
   1  -1  -2 78.1407 72.5919   5
  -1   1   2 82.8340 31.7777   4
   1   1  -2 41.7686 38.3203   1
  -1  -1   1 7172.09 194.527   1
  -1   1   1 7289.79 208.945   4
  -1  -1   1 7655.00 247.463   2
   1   1  -1 7349.82 245.652   5
   1  -1  -1 7726.39 214.021   4
   1  -1  -1 6987.68 153.509   1
  -1  -1   1 7087.33 239.094   5
   1   1  -1 7024.93 193.131   1
  -1   1   1 7278.99 150.007   1
   1   1   0 271793. 1212.69   3
   1  -1   0 269777. 1416.04   4
  -1  -1   0 269789. 1303.84   1
   1   1   1 242626. 1465.71   4
  -1  -1  -1 239965. 1466.25   4
   1   1   1 239976. 1393.38   3
  -1  -1  -1 238988. 1375.49   3
  -1   1  -1 239970. 949.292   5
  -1  -1  -1 235085. 1439.04   1
   1  -1   1 238291. 1487.53   4
   1  -1   1 242576. 946.884   5
   1  -1   1 240421. 1294.78   3
  -1   1  -1 239581. 1287.40   3
   1  -1   2 11077.7 354.115   4
   1  -1   2 10823.2 338.653   2
   1  -1   2 10475.6 293.543   5
  -1   1  -2 11139.3 338.786   2
  -1   1  -2 10728.4 294.753   5
  -1  -1  -2 10598.7 281.348   5
   1   1   2 10996.7 378.350   3
  -1  -1  -2 10669.2 307.641   2
   1   1   2 11045.6 340.127   4
  -1   1  -2 10807.2 365.035   3
  -1   1  -2 10965.0 345.469   4
  -1  -1  -2 10777.8 370.299   3
  -1  -1  -2 10095.1 329.417   4
  -1   1  -3 107159. 1177.70   5
   1  -1   3 105425. 1156.85   4
   1  -1   3 105258. 1173.63   5
  -1  -1  -3 108649. 1091.12   2
  -1  -1  -3 103745. 1155.86   5
  -1   1  -3 107754. 1380.53   3
   1   1   3 103400. 1365.92   3
   1  -1   3 105902. 1176.87   2
  -1   1  -3 105027. 1160.56   2
  -1  -1  -3 104666. 1123.87   4
   1   1   3 105516. 1116.46   4
   1   1   3 106313. 1087.85   2
  -1   1  -3 107426. 1155.93   4
   1  -1   4 508.385 103.926   5
   1  -1   4 449.137 106.648   2
   1   1   4 238.559 78.7979   4
  -1   1  -4 356.990 89.7123   4
  -1  -1  -4 312.827 80.8989   4
   1  -1   4 393.761 103.122   4
   1   1   4 415.785 94.2354   2
  -1   1  -4 296.782 108.430   5
  -1  -1  -4 425.805 98.0150   2
  -1  -1  -4 502.383 118.952   5
  -1   1  -4 452.851 104.247   2
   1  -1   5 3105.16 236.611   4
  -1  -1  -5 3926.07 271.026   2
  -1  -1  -5 3271.72 300.542   5
   1   1   5 3393.13 253.546   2
  -1   1  -5 3389.00 304.861   5
  -1  -1  -5 3127.37 227.463   4
  -1   1  -5 3690.65 284.964   2
  -1  -1  -5 3591.98 339.078   3
  -1   1  -5 3419.39 236.049   4
   1  -1   5 3564.03 275.773   2
  -1   1  -5 3443.85 329.039   3
  -1  -1  -6 21499.2 581.899   4
  -1  -1  -6 20294.1 793.819   5
  -1  -1  -6 22546.7 688.641   2
  -1   1  -6 19943.7 786.247   5
   1   1   6 21366.0 668.789   2
   1  -1   6 21490.8 709.986   2
   1  -1   6 20608.8 602.962   4
  -1   1  -6 20635.6 707.109   2
   1  -1   6 22708.5 828.264   5
  -1  -1  -7 32366.0 729.445   4
  -1  -1  -7 34572.5 925.504   2
   1   1   7 33541.0 905.055   2
  -1   1  -7 33571.4 1114.02   5
   1  -1   7 33516.8 963.681   2
  -1  -1  -7 32551.1 1101.98   5
  -1   1  -8 15.5276 183.038   5
   1  -1   8-5.21364 127.036   2
  -1  -1  -8-60.2446 212.226   5
   1   1   8 148.704 125.550   2
  -1  -1  -8 0.68974 106.476   1
  -1  -1  -9 7262.16 625.120   5
  -1   1  -9 7434.16 646.898   5
  -1  -1  -9 8165.27 558.350   1
   1   1   9 7540.00 496.698   2
   1  -1   9 8765.40 568.210   2
  -1  -1 -10 3668.91 389.020   1
  -1  -1 -10 4267.96 518.120   5
  -1   1 -10 3247.65 470.222   5
  -1   1 -10 3528.16 405.182   1
   1  -1  10 3362.92 359.878   2
  -1  -1 -11-58.1821 249.122   5
  -1   1 -11-82.7364 259.051   5
   1  -2 -11-429.031 311.900   5
   1   2 -11 873.762 418.674   5
  -1  -2  10 4675.35 455.075   2
   1   2 -10 4755.02 622.887   5
   1  -2 -10 4555.00 588.987   5
  -1   2  10 4025.19 386.277   2
   1  -2  -9 995.428 292.303   5
  -1  -2   9 1029.71 224.479   2
  -1   2   9 906.067 190.274   2
   1   2  -9 950.508 304.369   5
   1  -2  -8 20176.7 605.686   1
  -1  -2   8 21596.3 837.004   2
  -1   2   8 20317.0 724.469   2
   1  -2  -8 20967.5 1050.08   5
   1   2  -8 20204.1 698.498   1
   1  -2  -8 20590.3 591.829   1
   1   2  -8 22801.3 1101.19   5
   1  -2  -7 10517.1 688.846   5
   1  -2  -7 11507.9 513.982   2
   1   2  -7 11546.7 493.422   1
  -1  -2   7 10725.1 556.965   2
   1   2  -7 10389.4 686.473   5
  -1   2   7 11744.3 513.850   2
   1  -2  -7 11574.8 413.048   1
  -1  -2   6 4397.63 340.503   2
   1   2  -6 4025.93 272.797   1
   1   2  -6 3648.85 391.918   5
   1   2  -6 3723.76 312.729   2
   1  -2  -6 4166.82 222.987   1
   1  -2  -6 3871.84 395.968   5
   1  -2  -6 4089.41 282.436   2
  -1   2   6 4498.41 301.633   2
  -1   2   5 271.293 83.3299   2
   1   2  -5 270.816 102.486   2
   1  -2  -5 147.322 85.5165   3
  -1  -2   5 257.237 111.362   2
  -1  -2   5 29.8308 120.887   5
  -1  -2   5 150.961 39.8452   4
   1  -2  -5 192.985 85.7204   2
   1  -2  -5 110.529 120.872   5
   1   2  -5 183.240 79.8833   1
   1   2  -5-38.8789 165.443   5
   1  -2  -4 61286.1 595.783   1
  -1   2   4 63508.5 890.153   2
   1  -2  -4 63809.6 895.528   2
  -1  -2   4 61897.3 1023.41   2
   1   2  -4 61689.1 1224.28   5
   1  -2  -4 63478.6 1247.39   5
   1   2  -4 63755.0 1041.91   2
   1   2  -4 63007.3 865.127   1
   1  -2  -3 3130.95 255.322   5
   1   2  -3 3490.95 222.722   2
   1   2  -3 3308.91 254.533   5
   1   2  -3 3754.76 194.056   1
   1  -2  -3 3357.22 100.417   1
  -1   2   3 3288.13 185.186   2
  -1  -2   3 3490.38 225.531   2
  -1   2   2 15533.5 347.889   2
  -1  -2   2 16861.8 361.798   1
   1  -2  -2 15834.8 269.571   4
  -1   2   2 16537.2 267.757   4
  -1  -2   2 15764.7 415.215   2
   1   2  -2 15782.8 463.876   5
   1   2  -2 15770.1 348.243   1
  -1  -2   2 16982.4 475.096   5
   1   2  -2 16379.3 421.379   2
   1   2  -1 101.846 39.3989   1
  -1  -2   1 367.928 63.2125   1
  -1  -2   1 116.069 51.6137   2
   1   2  -1 181.111 70.3588   5
   1  -2  -1 116.756 51.2016   4
  -1  -2   1 144.937 52.7015   5
  -1   2   1 97.3735 49.6416   4
  -1  -2   0 3686.61 166.482   1
   1  -2   0 3122.46 163.776   4
  -1  -2   0 3565.34 127.034   5
   1   2   0 3588.14 127.243   5
   1   2   1 133074. 1096.81   3
  -1   2  -1 133570. 959.732   3
  -1   2  -1 138422. 869.389   5
   1  -2   1 133879. 1144.29   4
   1  -2   1 138871. 870.281   5
  -1  -2  -1 130594. 1091.41   1
  -1   2  -2 120712. 1155.15   2
  -1   2  -2 122259. 1044.37   5
   1  -2   2 119317. 1173.17   2
  -1  -2  -2 121178. 981.519   2
   1  -2   2 123595. 1194.50   4
  -1  -2  -2 121012. 1183.82   1
   1  -2   2 120430. 1046.77   5
  -1   2  -2 123376. 1180.28   4
  -1  -2  -2 122277. 1144.38   4
   1   2   2 118082. 1265.54   3
  -1  -2  -2 119873. 977.895   5
  -1   2  -2 118373. 1208.85   3
  -1   2  -3 29275.9 622.314   4
   1  -2   3 28760.0 632.450   5
  -1  -2  -3 28191.4 646.740   1
  -1  -2  -3 30073.8 606.921   4
  -1   2  -3 29513.9 636.380   5
   1  -2   3 29072.3 627.723   4
  -1   2  -3 29386.2 725.464   3
   1  -2   3 28639.3 639.631   2
  -1  -2  -3 28540.1 614.190   5
  -1   2  -3 29190.5 638.356   2
   1   2   3 28488.5 728.037   3
  -1  -2  -3 29062.8 542.966   2
   1  -2   4 73696.3 1187.55   5
   1   2   4 72572.3 969.897   2
  -1   2  -4 72972.9 1130.68   2
  -1  -2  -4 74924.0 980.357   2
  -1  -2  -4 74207.8 1000.55   4
  -1  -2  -4 72740.1 1143.50   1
   1  -2   4 71068.4 1048.87   4
  -1   2  -4 70246.9 1155.54   5
  -1  -2  -4 72430.0 1154.40   5
  -1   2  -4 73598.7 1041.60   4
   1  -2   4 72945.8 1123.68   2
  -1   2  -4 72588.1 1312.31   3
  -1   2  -5 28039.5 920.709   3
   1   2   5 28941.0 684.559   2
  -1  -2  -5 28818.7 683.245   2
  -1  -2  -5 28731.4 832.036   5
  -1   2  -5 29384.8 793.574   2
  -1   2  -5 27238.0 669.598   4
  -1  -2  -5 27803.0 638.164   4
   1  -2   5 27840.2 761.998   2
  -1  -2  -5 28651.6 781.953   1
  -1  -2  -5 28784.5 923.200   3
   1  -2   5 28307.6 697.874   4
  -1   2  -5 28432.6 840.316   5
  -1  -2  -6 13117.4 513.256   2
  -1   2  -6 13091.7 581.340   2
  -1  -2  -6 12501.1 627.279   5
   1  -2   6 12946.0 634.676   5
   1  -2   6 12721.3 567.543   2
  -1  -2  -6 12459.0 561.747   1
   1   2   6 12543.0 500.480   2
   1  -2   6 12636.1 487.900   4
  -1  -2  -6 11878.8 434.921   4
  -1   2  -6 12152.2 626.799   5
  -1  -2  -7 19888.4 563.615   4
   1  -2   7 20340.6 770.038   2
   1   2   7 20720.1 695.402   2
   1  -2   7 19589.7 620.759   4
  -1  -2  -7 20305.3 687.224   2
  -1  -2  -7 19698.4 863.725   5
  -1  -2  -7 19841.5 754.192   1
  -1   2  -7 19690.1 868.961   5
  -1   2  -8 44392.4 1399.47   5
  -1  -2  -8 42889.9 1385.30   5
   1  -2   8 41885.7 1178.57   2
   1   2   8 42057.7 1058.32   2
  -1  -2  -8 43023.9 1183.65   1
  -1   2  -9 1654.58 336.581   5
  -1  -2  -9 2224.21 304.391   1
  -1  -2  -9 1394.56 312.023   5
   1  -2   9 1900.34 301.530   2
  -1  -2 -10 416.184 160.562   1
   1  -2  10 496.776 184.806   2
  -1   2 -10 317.644 240.101   5
  -1  -2 -10 268.787 217.517   5
  -1   2 -11 114.634 274.287   5
  -1  -2 -11 399.847 287.450   5
   1  -3 -11 223.066 291.578   5
  -1  -3  11 88.4172 177.852   2
  -1  -3  10 2447.79 339.274   2
   1  -3 -10 2218.50 432.656   5
   1   3 -10 2681.43 492.754   5
  -1   3   9 5663.80 403.153   2
   1  -3  -9 5348.20 594.303   5
   1   3  -9 6302.88 647.092   5
  -1  -3   9 6178.47 498.171   2
   1   3  -8 33341.0 1320.16   5
   1  -3  -8 36153.3 1373.76   5
  -1  -3   8 33841.6 1074.30   2
   1   3  -8 33063.4 924.238   1
   1  -3  -8 34138.7 735.614   1
   1  -3  -8 33596.1 917.159   2
  -1   3   8 32432.9 877.219   2
   1  -3  -7 4352.09 313.117   2
  -1  -3   7 3628.81 137.677   4
   1  -3  -7 4953.00 493.622   5
   1   3  -7 4794.78 337.082   1
  -1  -3   7 4534.96 377.506   2
   1   3  -7 4356.84 455.645   5
  -1   3   7 4990.35 325.242   2
   1  -3  -7 4491.37 246.608   1
   1  -3  -7 4700.48 258.259   1
  -1   3   6 17320.6 552.662   2
  -1  -3   6 16554.5 661.635   2
   1  -3  -6 17138.2 806.241   5
   1  -3  -6 15389.4 522.515   2
   1   3  -6 14653.9 748.636   5
   1   3  -6 15188.2 543.786   1
   1   3  -6 15424.1 631.768   2
  -1  -3   6 16123.2 357.613   4
   1  -3  -6 16302.2 420.294   1
  -1  -3   5 4877.62 333.611   2
  -1  -3   5 5187.52 406.258   5
   1   3  -5 5790.11 312.447   1
   1   3  -5 5210.03 418.274   5
  -1   3   5 4809.72 270.243   2
   1  -3  -5 5271.24 416.029   5
   1  -3  -5 5077.90 369.628   3
   1  -3  -5 5512.76 286.440   2
   1   3  -5 5527.52 351.853   2
   1  -3  -5 5267.64 204.259   1
   1  -3  -4 34205.8 403.003   1
  -1   3   4 33998.2 626.174   2
  -1  -3   4 33932.5 787.511   2
   1   3  -4 34376.8 794.022   2
   1  -3  -4 33337.2 916.696   5
   1   3  -4 34757.2 684.882   1
   1   3  -4 33930.7 913.969   5
   1  -3  -4 34926.2 845.482   3
   1   3  -3 8205.09 352.205   2
   1  -3  -3 7699.66 336.578   3
   1   3  -3 7151.03 286.246   1
   1  -3  -3 6861.29 371.948   5
  -1  -3   3 7279.54 331.958   2
  -1   3   3 7124.05 253.877   2
   1   3  -3 7160.50 379.695   5
   1  -3  -2 351.184 71.5075   3
   1   3  -2 408.067 106.656   5
  -1  -3   2 302.269 81.9306   2
   1  -3  -2 345.203 53.9398   4
  -1  -3   2 413.480 95.0215   5
   1   3  -2 401.560 73.5787   1
  -1  -3   2 418.039 79.0468   1
   1  -3  -1 145827. 708.870   3
  -1  -3   1 142171. 1171.12   5
  -1  -3   1 143044. 1090.18   1
  -1   3   1 149095. 1019.28   4
   1   3  -1 142483. 1162.74   5
   1   3  -1 144571. 1076.68   1
   1  -3  -1 142963. 1019.63   4
  -1  -3   1 141809. 1150.32   2
   1   3   0 344869. 1422.47   5
  -1  -3   0 347274. 1667.97   1
   1  -3   0 342347. 1772.43   4
  -1  -3   0 346115. 1422.80   5
   1   3   1 23857.8 493.725   3
  -1   3  -1 23892.0 428.638   5
   1  -3   1 23949.5 482.538   2
   1  -3   1 24170.5 435.950   5
   1  -3   1 24543.5 514.282   4
  -1  -3  -1 22500.8 468.405   1
   1   3   2 1333.73 132.010   1
   1  -3   2 1452.26 145.786   4
  -1   3  -2 1732.86 151.230   2
  -1   3  -2 1357.76 137.899   4
   1   3   2 1474.74 154.267   3
   1  -3   2 1463.53 145.282   2
   1  -3   2 1528.63 136.964   5
  -1   3  -2 1680.78 146.444   5
  -1  -3  -2 1330.81 134.912   1
  -1   3  -3 15466.2 480.563   5
  -1   3  -3 16218.0 474.693   4
  -1   3  -3 16655.0 499.089   2
   1  -3   3 15031.2 465.999   4
  -1  -3  -3 15399.3 375.828   2
   1  -3   3 15253.9 485.667   2
  -1  -3  -3 14829.0 471.044   1
  -1  -3  -3 15137.3 454.618   5
  -1  -3  -3 15344.7 442.767   4
   1  -3   3 15454.8 481.388   5
   1   3   3 14744.0 533.911   3
   1  -3   4 113319. 1358.31   4
  -1  -3  -4 111150. 1453.98   5
  -1  -3  -4 113593. 1151.75   2
  -1  -3  -4 113301. 1412.54   1
   1  -3   4 114492. 1511.91   5
  -1   3  -4 112480. 1639.09   3
  -1  -3  -4 111671. 1248.45   4
  -1   3  -4 114293. 1496.33   5
  -1   3  -4 113649. 1456.40   2
  -1   3  -4 113787. 1331.84   4
   1   3   4 110603. 1644.34   3
   1  -3   4 111971. 1440.73   2
  -1   3  -5 4127.01 362.105   3
  -1  -3  -5 5153.76 361.858   5
   1  -3   5 4224.12 286.315   4
  -1  -3  -5 4010.80 350.763   3
  -1  -3  -5 4373.21 260.281   2
  -1  -3  -5 4317.67 305.187   1
  -1   3  -5 4392.59 349.358   5
  -1   3  -5 4116.48 313.949   2
   1  -3   5 5310.87 349.523   2
  -1  -3  -5 4565.27 264.376   4
  -1  -3  -6 60239.4 1049.08   2
   1   3   6 61717.9 1049.25   2
   1  -3   6 58946.4 1081.80   4
  -1   3  -6 61719.8 1382.85   5
  -1   3  -6 62993.4 1294.97   2
  -1  -3  -6 60025.9 1215.53   1
  -1  -3  -6 60615.1 1358.63   5
  -1  -3  -6 60773.3 970.179   4
   1  -3   6 61566.8 1267.24   2
   1  -3   6 63564.9 1415.67   5
  -1   3  -7 12257.8 692.896   5
  -1  -3  -7 13585.6 620.965   1
  -1  -3  -7 10995.2 651.142   5
   1  -3   7 11913.8 503.729   4
   1  -3   7 12584.1 620.752   2
  -1  -3  -7 11947.0 511.737   2
   1   3   7 11853.8 508.049   2
  -1  -3  -7 12146.7 440.923   4
   1  -3   8 158.167 141.731   2
  -1   3  -8-4.63320 175.251   5
  -1  -3  -8-70.4788 147.452   1
   1  -3   8 175.089 107.749   4
  -1  -3  -8-61.6597 226.684   5
  -1  -3  -9 2268.94 302.781   1
  -1  -3  -9 1580.08 326.393   5
  -1   3  -9 1858.13 362.694   5
   1  -3   9 2135.30 303.033   2
  -1   3 -10 666.409 294.927   5
  -1  -3 -10 161.219 203.502   5
   1  -3  10 694.126 229.000   2
  -1  -3 -10 629.548 169.098   1
   1  -3  11-117.301 161.544   2
  -1   3 -11-425.167 297.988   5
  -1  -3 -11-204.144 280.776   5
  -1  -4  11 1774.31 314.970   2
   1  -4 -10 8561.58 794.934   5
  -1  -4  10 8177.30 617.857   2
   1   4 -10 8323.26 798.459   5
  -1  -4   9 78.8281 134.385   2
   1   4  -9 56.0363 229.037   5
   1  -4  -9-54.0893 253.980   5
  -1   4   9 89.7428 114.094   2
   1  -4  -8 5895.88 576.854   5
   1   4  -8 6207.51 600.682   5
   1  -4  -8 5567.97 282.944   1
  -1  -4   8 6024.27 469.950   2
  -1   4   8 4934.99 338.489   2
   1   4  -7 20466.5 704.121   1
   1   4  -7 19498.0 945.215   5
  -1   4   7 20582.7 624.772   2
   1  -4  -7 19404.6 935.891   5
  -1  -4   7 20991.7 810.750   2
  -1  -4   7 19133.1 421.442   4
   1  -4  -7 20613.1 496.995   1
   1   4  -6 1311.45 271.124   5
  -1  -4   6 1338.43 127.541   4
  -1  -4   6 1101.53 197.039   2
   1   4  -6 1345.01 193.095   1
   1  -4  -6 1450.54 256.394   5
   1  -4  -6 1370.28 115.920   1
  -1   4   6 1415.29 159.130   2
   1   4  -5 25167.9 892.772   5
   1  -4  -5 24640.7 402.686   1
  -1  -4   5 25041.1 884.521   5
   1  -4  -5 24584.8 883.404   5
  -1  -4   5 23436.7 745.178   2
   1   4  -5 25297.5 670.847   1
  -1   4   5 23412.8 556.332   2
   1   4  -5 25597.6 773.385   2
   1  -4  -4 194023. 1960.53   3
   1   4  -4 191843. 1919.35   2
  -1   4   4 186968. 1397.61   2
   1   4  -4 192550. 1704.68   1
   1  -4  -4 187026. 829.393   1
   1  -4  -4 190709. 2204.75   5
  -1  -4   4 187001. 1916.37   2
   1   4  -4 191609. 2176.27   5
   1  -4  -3 23802.9 582.436   3
  -1  -4   3 24340.5 622.742   2
  -1   4   3 23175.0 432.163   2
   1   4  -3 23632.2 688.500   5
   1   4  -3 24140.3 627.813   2
   1  -4  -3 22685.0 335.784   4
   1   4  -3 22988.5 546.227   1
  -1  -4   2 7815.76 320.002   2
   1   4  -2 8285.08 360.841   5
   1  -4  -2 8177.63 240.988   4
   1   4  -2 8304.93 302.630   1
  -1  -4   2 8083.37 307.177   1
  -1  -4   2 8283.89 362.535   5
   1  -4  -2 8536.84 274.202   3
   1  -4  -1 19167.5 259.855   3
   1   4  -1 18786.4 430.716   1
   1  -4  -1 19672.3 410.805   4
  -1  -4   1 19095.1 437.183   1
   1   4  -1 20151.1 478.109   5
  -1  -4   1 19422.2 442.919   2
  -1  -4   1 19473.7 459.394   5
  -1   4   1 19899.1 276.948   3
  -1  -4   0 203204. 1265.79   5
  -1  -4   0 202377. 1371.40   1
   1   4   0 201701. 1258.75   5
  -1   4   0 205141. 1303.93   2
   1  -4   0 203732. 1445.57   4
  -1  -4   0 201874. 1262.73   2
  -1  -4  -1 49187.2 601.116   5
   1  -4   1 49168.6 692.523   5
  -1  -4  -1 48684.7 711.766   1
   1   4   1 48499.3 740.370   3
  -1   4  -1 48752.5 683.052   5
   1  -4   1 47224.5 714.114   2
   1  -4   1 49078.5 765.354   4
  -1  -4  -2 32634.4 636.135   1
  -1   4  -2 34765.2 684.414   4
   1  -4   2 33974.8 640.266   5
   1   4   2 33178.0 651.380   1
   1  -4   2 32108.0 660.243   2
  -1   4  -2 32362.0 626.422   5
   1   4   2 33422.5 704.778   3
   1  -4   2 35131.3 691.321   4
  -1   4  -3 574.670 107.573   4
  -1   4  -3 512.960 115.792   5
  -1  -4  -3 673.687 104.742   4
  -1  -4  -3 714.961 82.2626   2
   1  -4   3 646.652 116.056   5
  -1  -4  -3 573.186 108.557   1
   1  -4   3 796.645 128.090   4
  -1   4  -3 512.473 110.853   2
   1  -4   3 836.310 134.099   2
   1   4   3 602.344 129.461   3
  -1  -4  -4 11384.1 352.609   2
   1  -4   4 10858.2 471.120   2
   1  -4   4 11543.2 494.569   5
  -1  -4  -4 11637.6 414.690   4
  -1  -4  -4 11975.2 457.218   1
  -1   4  -4 12511.3 498.210   2
  -1   4  -4 11886.6 506.527   5
  -1  -4  -4 11128.4 467.535   5
   1  -4   4 11513.2 450.289   4
   1   4   4 11582.3 544.549   3
  -1  -4  -5 29050.4 853.483   5
   1  -4   5 30959.1 771.680   4
  -1   4  -5 31301.2 867.238   2
  -1  -4  -5 30254.0 943.084   3
  -1   4  -5 30339.2 888.767   5
  -1  -4  -5 29176.2 635.576   2
   1  -4   5 28314.4 823.357   2
  -1  -4  -5 29186.3 674.368   4
  -1   4  -5 30688.6 963.691   3
  -1  -4  -5 28685.3 775.741   1
   1  -4   6 3683.15 349.368   5
  -1  -4  -6 3964.54 260.272   4
  -1   4  -6 4461.36 404.681   5
   1  -4   6 3952.73 303.696   4
  -1  -4  -6 3850.79 358.223   5
  -1  -4  -6 4386.63 275.271   2
  -1  -4  -6 4149.76 323.106   1
   1  -4   6 3463.40 325.318   2
  -1  -4  -7 2557.51 210.407   4
  -1  -4  -7 2685.99 286.807   1
   1  -4   7 2974.01 271.315   4
  -1  -4  -7 2748.54 343.362   5
  -1   4  -7 3036.05 375.764   5
   1  -4   7 3174.97 335.866   2
  -1  -4  -7 2504.37 229.747   2
   1  -4   8 8565.45 567.657   2
  -1   4  -8 8852.50 657.164   5
  -1  -4  -8 8552.77 520.426   1
  -1  -4  -8 8514.89 626.407   5
   1  -4   8 9404.57 471.478   4
   1  -4   9 4593.42 457.112   2
  -1   4  -9 5707.55 575.116   5
  -1  -4  -9 5058.42 429.582   1
  -1  -4  -9 4783.15 517.857   5
  -1  -4 -10 2967.03 472.086   5
  -1   4 -10 3726.49 524.869   5
   1  -4  10 3720.50 429.303   2
   1  -4  11 907.311 253.021   2
  -1  -4 -11 459.195 285.705   5
  -1   4 -11 423.286 269.609   5
  -1  -5  11 241.950 171.446   2
   1  -5 -10-240.538 319.321   5
   1   5 -10 26.0078 279.049   5
  -1  -5  10 167.084 171.593   2
   1  -5  -9 28527.1 1319.12   5
   1   5  -9 31359.2 1389.35   5
  -1  -5   9 29048.6 1105.86   2
  -1   5   9 29178.0 817.414   2
   1  -5  -8 2219.06 374.296   5
   1   5  -8 1565.49 337.934   5
   1  -5  -8 1827.65 156.257   1
  -1  -5   8 1764.59 136.640   4
  -1  -5   8 1921.13 285.478   2
  -1   5   8 1681.64 194.291   2
   1  -5  -7 11391.3 345.685   1
  -1  -5   7 11075.0 371.971   4
   1   5  -7 10093.5 515.824   1
   1   5  -7 11136.1 724.125   5
   1  -5  -7 12019.9 749.811   5
  -1   5   7 10587.1 432.389   2
  -1  -5   7 11148.2 613.027   2
  -1  -5   6 3539.17 218.198   4
   1  -5  -6 3226.43 362.374   5
  -1  -5   6 3335.81 323.368   2
  -1   5   6 3480.42 230.891   2
   1   5  -6 3230.53 386.007   5
   1  -5  -6 3551.82 172.463   1
   1   5  -6 3016.88 272.826   1
   1  -5  -5 57864.1 571.692   1
   1   5  -5 57895.4 1352.57   5
  -1  -5   5 59290.4 1199.65   2
  -1  -5   5 63335.3 1432.93   5
   1   5  -5 58454.8 1071.00   1
   1   5  -5 57383.3 1188.15   2
  -1   5   5 56888.6 823.016   2
   1  -5  -5 59102.2 1369.94   5
  -1  -5   4 242.240 112.049   2
   1   5  -4 289.682 141.902   5
   1   5  -4 214.905 91.6240   1
   1  -5  -4 141.152 27.4100   1
   1  -5  -4 147.942 33.2864   4
  -1   5   4 288.282 72.7485   2
   1   5  -4 240.224 122.391   2
   1  -5  -4 149.252 88.8705   3
   1   5  -3 58528.4 1103.23   5
   1   5  -3 58825.1 924.564   1
  -1  -5   3 60285.1 1013.39   2
   1   5  -3 61160.2 1021.12   2
   1  -5  -3 60266.0 629.339   4
   1  -5  -3 61775.8 925.666   3
  -1   5   3 59355.1 664.590   2
  -1  -5   2 63614.1 1021.61   5
   1   5  -2 62008.9 1005.52   5
   1   5  -2 61668.3 881.005   1
   1  -5  -2 62096.8 733.662   3
  -1  -5   2 61589.0 890.120   1
  -1   5   2 61461.4 443.652   1
   1  -5  -2 61352.8 717.974   4
  -1  -5   2 61967.0 933.505   2
   1   5  -1 9534.56 351.030   5
  -1   5   1 10052.2 211.978   3
  -1  -5   1 10605.6 354.397   1
   1  -5  -1 10018.2 205.317   3
   1  -5  -1 9715.69 316.686   4
  -1  -5   1 9170.00 323.938   2
   1   5  -1 9972.85 340.104   1
  -1   5   1 10078.5 243.842   1
  -1  -5   1 9788.04 357.007   5
   1   5   0 28376.5 532.432   5
  -1  -5   0 28131.0 534.631   5
  -1   5   0 27675.0 501.028   2
  -1  -5   0 28079.1 492.211   2
   1  -5   0 27268.3 564.245   4
   1  -5   0 27795.7 560.719   5
  -1  -5   0 27087.1 542.892   1
   1   5   1 42858.6 738.746   3
   1  -5   1 42518.9 707.653   2
   1  -5   1 43279.6 753.660   4
   1  -5   1 44981.5 726.818   5
  -1  -5  -1 41872.7 687.564   1
  -1   5  -1 42143.9 704.307   5
  -1  -5  -1 45082.6 647.259   5
   1   5   1 43866.3 714.396   1
   1  -5   2 258.817 92.3609   4
  -1   5  -2 256.748 101.917   5
   1  -5   2 458.867 109.267   5
  -1  -5  -2 245.449 74.6252   1
   1   5   2 263.733 88.5884   3
   1  -5   2 369.544 95.0390   2
   1   5   2 316.311 73.5714   1
   1  -5   3 25001.6 664.652   5
  -1  -5  -3 24756.8 607.726   1
   1  -5   3 24360.7 642.444   4
  -1   5  -3 24041.6 645.188   2
   1   5   3 26523.2 642.071   1
   1   5   3 25087.9 714.740   3
   1  -5   3 25044.0 667.997   2
  -1  -5  -3 24235.7 431.183   2
  -1   5  -3 25675.3 668.275   5
   1  -5   4 2731.63 238.576   4
   1  -5   4 3334.77 284.367   5
   1   5   4 3214.20 297.823   3
  -1  -5  -4 3376.17 230.798   4
  -1  -5  -4 3091.68 238.536   1
  -1   5  -4 3297.52 288.389   5
  -1  -5  -4 2565.13 233.566   5
  -1   5  -4 3549.05 277.249   2
   1  -5   4 3222.13 270.471   2
  -1  -5  -4 2861.69 168.399   2
   1  -5   5 10508.4 539.499   5
  -1  -5  -5 10785.0 566.429   3
  -1   5  -5 10010.1 528.637   5
   1  -5   5 9378.03 443.902   4
  -1  -5  -5 9740.20 504.934   5
  -1   5  -5 9608.24 499.194   2
  -1  -5  -5 9256.70 441.775   1
  -1  -5  -5 9418.06 343.489   2
   1   5   5 10170.9 571.170   3
  -1  -5  -5 9176.94 393.021   4
   1  -5   5 9764.41 500.402   2
  -1   5  -6-18.2938 173.321   5
  -1  -5  -6 283.098 90.7404   2
  -1  -5  -6 284.222 115.706   1
  -1  -5  -6 185.254 78.2439   4
   1  -5   6 328.049 117.054   4
   1  -5   6 258.047 130.515   2
  -1  -5  -6 139.175 126.509   5
  -1  -5  -7 8711.93 589.610   5
   1  -5   7 8671.37 466.179   4
  -1   5  -7 8309.66 584.903   5
  -1  -5  -7 7949.71 363.873   4
  -1  -5  -7 8638.82 393.815   2
  -1  -5  -7 8606.33 489.890   1
   1  -5   7 8859.76 550.562   2
  -1  -5  -8 3683.45 423.929   5
   1  -5   8 4102.52 408.863   2
   1  -5   8 4451.46 346.057   4
  -1   5  -8 3315.66 421.245   5
  -1  -5  -8 3952.76 356.760   1
  -1  -5  -9 22189.6 874.538   1
  -1  -5  -9 23463.0 1118.84   5
  -1   5  -9 22255.8 1105.63   5
   1  -5   9 20415.1 938.799   2
  -1   5 -10 325.532 237.686   5
  -1  -5 -10-107.751 253.465   5
   1  -5  10 578.372 209.091   2
  -1  -5 -11-88.0573 290.603   5
   1  -5  11 90.8471 161.743   2
  -1   5 -11 202.317 247.498   5
  -1  -6  11 8504.17 704.582   2
   1  -6 -10 2485.74 478.268   5
  -1  -6  10 2514.61 384.552   2
   1   6  -9 21.6144 221.744   5
   1  -6  -9 603.676 263.670   5
  -1  -6   9 293.514 177.129   2
  -1  -6   8 22.4989 52.6712   4
  -1  -6   8 169.090 147.953   2
   1   6  -8 255.608 225.492   5
  -1   6   8-21.5893 78.0622   2
   1  -6  -8 178.333 171.206   5
   1  -6  -8 43.2455 44.1961   1
  -1  -6   7 9415.66 381.435   4
   1   6  -7 9786.67 523.036   1
   1   6  -7 8421.46 638.519   5
  -1   6   7 8876.51 371.818   2
  -1  -6   7 9005.73 560.282   2
   1  -6  -7 9057.92 289.284   1
   1  -6  -7 8921.98 648.222   5
   1   6  -6 3090.47 288.197   1
   1   6  -6 3558.63 399.493   5
  -1  -6   6 2850.32 304.405   2
  -1  -6   6 3310.60 235.923   4
  -1   6   6 3431.43 216.651   2
   1  -6  -6 2951.93 364.417   5
   1  -6  -6 3384.80 159.083   1
   1   6  -5 73292.2 1376.68   2
   1   6  -5 70931.4 1503.13   5
   1  -6  -5 73682.4 1553.39   5
   1  -6  -5 70751.6 609.505   1
  -1   6   5 71702.6 862.469   2
   1   6  -5 72308.1 1239.17   1
  -1  -6   5 70550.8 1348.38   2
   1  -6  -5 72848.7 1367.12   3
   1   6  -4 55474.0 1105.27   2
  -1  -6   4 53581.1 1084.64   2
   1   6  -4 54849.3 1006.10   1
  -1   6   4 56257.6 671.547   2
   1  -6  -4 53312.1 444.107   1
   1   6  -4 54660.1 1197.98   5
   1  -6  -4 53359.8 585.289   4
   1  -6  -4 55731.8 1041.33   3
  -1   6   3 6865.38 157.361   1
  -1   6   3 7218.69 222.434   2
   1  -6  -3 7509.86 255.284   4
   1  -6  -3 7254.73 322.743   3
  -1  -6   3 7657.98 361.289   1
   1   6  -3 7621.38 413.293   5
   1  -6  -3 7341.86 162.523   1
   1   6  -3 7555.58 352.805   1
  -1  -6   3 7202.83 370.731   2
   1  -6  -2 9718.69 296.945   3
  -1  -6   2 9803.44 385.731   1
  -1  -6   2 9771.78 426.683   5
   1   6  -2 10088.9 380.707   1
  -1   6   2 9563.45 312.935   3
  -1  -6   2 10123.1 393.557   2
   1   6  -2 10148.9 433.733   5
  -1   6   2 10158.8 225.410   1
  -1  -6   1 7638.99 338.138   5
  -1  -6   1 6809.55 290.840   2
  -1   6   1 6635.56 228.293   2
   1  -6  -1 7324.02 193.934   3
  -1  -6   1 6379.34 294.030   1
  -1   6   1 7134.09 231.656   1
   1   6  -1 6912.44 301.985   1
  -1   6   1 6806.75 193.886   3
   1   6  -1 6991.46 295.657   2
   1   6  -1 7256.32 328.469   5
   1  -6   0 26422.6 592.150   4
  -1  -6   0 26506.3 567.761   5
  -1  -6   0 26609.7 499.009   2
  -1  -6   0 26503.3 572.199   1
   1   6   0 27393.0 571.866   5
   1  -6   0 27445.4 605.253   5
   1   6   0 26961.9 513.925   2
  -1   6   0 28751.1 527.984   2
   1  -6   1 94742.5 1097.61   2
  -1   6  -1 96838.4 1090.44   2
  -1  -6  -1 97387.3 1056.01   5
  -1   6  -1 95268.5 1141.57   5
  -1  -6  -1 94554.8 1085.11   1
   1   6   1 96594.6 1162.85   3
   1  -6   1 95364.1 1153.05   5
   1   6   1 98408.9 1114.27   1
   1  -6   1 93339.1 1171.76   4
  -1  -6  -1 94998.7 835.313   2
   1  -6   2 946.834 141.211   5
  -1   6  -2 819.081 144.253   5
   1  -6   2 901.675 136.020   2
   1   6   2 1103.73 150.951   3
   1  -6   2 1125.35 152.232   4
  -1  -6  -2 1134.14 132.889   1
   1   6   2 1080.32 127.809   1
   1   6   3 295.503 78.2580   1
  -1  -6  -3 351.654 54.9030   2
   1   6   3 287.465 116.147   3
  -1   6  -3 278.748 129.019   5
   1  -6   3 273.033 91.5328   2
   1  -6   3 494.869 124.200   5
   1  -6   3 167.952 94.7048   4
  -1  -6  -3 267.667 88.2185   1
  -1  -6  -4 13683.1 471.765   4
  -1   6  -4 15033.9 596.155   5
  -1   6  -4 14608.2 572.652   2
   1  -6   4 13527.5 558.878   2
   1  -6   4 13518.9 524.148   4
  -1  -6  -4 14358.9 507.900   1
   1   6   4 13700.6 610.122   3
  -1  -6  -4 13497.5 339.348   2
  -1  -6  -5 14562.2 398.436   2
  -1   6  -5 13674.3 632.077   5
   1  -6   5 14243.6 614.188   2
   1  -6   5 14678.7 652.057   5
  -1   6  -5 14189.7 613.890   2
   1   6   5 14235.3 684.870   3
   1  -6   5 14606.0 567.778   4
  -1  -6  -5 14270.7 617.126   5
  -1  -6  -5 13456.9 488.847   4
  -1  -6  -5 14266.0 543.762   1
   1  -6   6 2879.94 313.498   2
  -1  -6  -6 2871.16 201.628   2
  -1  -6  -6 3024.06 277.039   1
  -1   6  -6 2968.41 342.005   5
   1  -6   6 2872.95 277.638   4
  -1  -6  -6 2595.15 224.747   4
  -1  -6  -6 2741.37 310.067   5
   1  -6   7 3676.09 320.375   4
  -1  -6  -7 3296.49 308.735   1
  -1   6  -7 3158.52 387.411   5
   1  -6   7 3448.25 368.206   2
  -1  -6  -7 3455.50 245.163   2
  -1  -6  -7 3581.54 392.321   5
  -1  -6  -7 3096.69 236.468   4
  -1   6  -8 128.099 192.093   5
  -1  -6  -8 15.0376 97.1467   1
   1  -6   8 45.8512 127.470   2
  -1  -6  -8 7.59435 148.231   5
   1  -6   8 54.0303 113.444   4
   1  -6   9 698.960 236.605   2
  -1   6  -9 67.1702 242.724   5
  -1  -6  -9 556.433 169.325   1
  -1  -6  -9 110.689 204.636   5
   1  -6  10 161.243 171.323   2
  -1  -6 -10-199.360 221.974   5
  -1   6 -10 316.181 258.945   5
  -1  -6 -11 11757.5 927.721   5
   1  -6  11 11033.5 801.247   2
  -1   6 -11 10777.0 910.736   5
  -1  -7  11 4500.97 538.251   2
   1   7 -10 2221.65 466.706   5
   1  -7 -10 2681.13 472.160   5
  -1  -7  10 1879.61 345.579   2
  -1  -7   9 12244.4 754.165   2
   1   7  -9 12015.3 877.382   5
  -1  -7   8 16464.2 522.082   4
  -1   7   8 16727.7 513.980   2
   1  -7  -8 16599.6 960.349   5
   1   7  -8 18153.0 1000.18   5
  -1  -7   8 17194.7 835.551   2
  -1  -7   7 1414.08 176.378   4
  -1   7   7 1171.71 135.535   2
   1  -7  -7 1245.94 107.749   1
   1   7  -7 1128.48 283.486   5
   1  -7  -7 991.851 241.424   5
  -1  -7   7 1153.26 221.746   2
  -1  -7   6 14631.3 680.890   2
   1   7  -6 13875.8 749.328   5
   1  -7  -6 14104.1 310.789   1
   1   7  -6 14839.1 624.283   1
  -1   7   6 14971.1 402.920   2
   1  -7  -6 13176.3 726.151   5
   1   7  -5 12081.0 646.885   5
  -1   7   5 13056.5 340.778   2
   1   7  -5 12975.2 551.269   1
   1  -7  -5 11983.9 260.476   4
   1  -7  -5 12449.0 261.364   1
  -1  -7   5 11613.3 568.017   2
   1  -7  -5 12425.7 564.968   3
   1  -7  -4 4183.53 292.493   3
  -1   7   4 4172.93 175.697   2
  -1  -7   4 4847.14 345.665   2
   1   7  -4 3375.05 331.718   5
   1  -7  -4 4319.87 143.989   1
   1   7  -4 4370.28 307.495   1
   1  -7  -4 4524.09 198.603   4
   1   7  -4 4412.04 327.225   2
   1  -7  -3 117689. 1291.22   3
   1   7  -3 117834. 1444.39   1
  -1   7   3 112414. 1319.18   3
   1  -7  -3 113579. 762.869   1
   1   7  -3 112965. 1618.70   5
  -1  -7   3 112224. 1427.20   1
  -1  -7   3 114604. 1486.52   2
  -1   7   3 116624. 843.691   2
  -1   7   3 115358. 764.560   1
   1   7  -2 5684.27 305.867   1
   1   7  -2 5658.68 341.238   5
  -1   7   2 5506.18 194.404   1
  -1  -7   2 5739.35 313.430   1
  -1  -7   2 5993.07 352.078   5
  -1   7   2 5941.47 253.224   3
  -1  -7   2 5697.94 309.770   2
   1  -7  -2 5686.01 235.635   3
  -1  -7   1 8262.64 353.807   1
  -1   7   1 8586.13 242.509   3
   1   7  -1 8861.92 346.949   2
  -1   7   1 8701.61 280.086   1
  -1  -7   1 8341.06 374.898   5
  -1  -7   1 8025.38 326.119   2
  -1   7   1 8826.59 272.105   2
   1   7  -1 8431.48 373.465   5
  -1   7   0 125216. 1147.96   2
   1  -7   0 126610. 1390.40   5
  -1  -7   0 123166. 1322.62   5
   1   7   0 123160. 1138.36   2
  -1  -7   0 118909. 1108.49   2
  -1  -7   0 121486. 1294.69   1
   1  -7   0 118211. 1152.92   2
   1   7   0 122484. 1303.22   5
  -1   7  -1 23960.7 618.641   5
   1  -7   1 24299.4 580.413   2
   1   7   1 25071.2 622.857   3
   1  -7   1 24269.6 628.503   5
   1  -7   1 23145.9 620.635   4
  -1  -7  -1 24684.4 443.320   2
  -1  -7  -1 24486.6 579.106   5
  -1   7  -1 24912.1 578.882   2
   1   7   1 24360.9 584.071   1
  -1  -7  -1 24486.7 581.518   1
  -1   7  -2 2138.09 215.670   5
   1  -7   2 2530.94 218.488   2
   1  -7   2 2186.47 209.752   4
   1  -7   2 2280.92 215.758   5
  -1  -7  -2 2087.93 182.753   1
   1   7   2 2192.58 211.347   3
   1   7   2 2519.32 198.064   1
  -1  -7  -3 29135.8 685.606   1
   1   7   3 29088.9 704.940   1
   1   7   3 27660.6 786.010   3
   1  -7   3 29012.0 766.165   2
  -1   7  -3 30060.0 788.399   5
   1  -7   3 28956.7 773.492   5
   1  -7   3 27996.3 743.497   4
  -1  -7  -3 28187.1 421.400   2
   1  -7   4 11486.4 527.524   2
  -1  -7  -4 11962.8 468.140   1
  -1  -7  -4 11508.3 538.198   3
  -1   7  -4 12309.9 559.762   5
   1  -7   4 11827.5 510.481   4
  -1   7  -4 12360.9 542.597   2
  -1  -7  -4 11418.0 289.931   2
   1   7   4 10954.4 551.755   3
   1  -7   5 1282.15 218.920   2
   1   7   5 1200.97 220.523   3
  -1  -7  -5 1119.31 164.268   1
  -1   7  -5 775.587 208.463   5
  -1  -7  -5 855.745 168.222   5
   1  -7   5 1048.85 186.619   4
  -1  -7  -5 1281.98 115.645   2
   1  -7   5 1212.81 215.213   5
  -1  -7  -5 1370.95 167.864   4
  -1   7  -6 1109.59 243.059   5
  -1  -7  -6 1020.47 173.354   1
   1  -7   6 1461.19 213.381   4
  -1  -7  -6 1062.20 154.952   4
  -1  -7  -6 1103.86 117.954   2
  -1  -7  -6 1010.63 198.110   5
   1  -7   6 1237.27 243.683   2
   1  -7   7 21252.3 764.522   4
   1  -7   7 24001.5 933.642   2
  -1  -7  -7 22162.6 943.201   5
  -1  -7  -7 22752.5 782.649   1
  -1  -7  -7 23420.8 567.155   2
  -1  -7  -7 20935.5 613.236   4
  -1   7  -7 24804.4 1021.28   5
  -1  -7  -8 16.0159 121.326   1
   1  -7   8 93.8019 148.526   2
  -1  -7  -8-256.210 182.887   5
   1  -7   8 94.0872 122.741   4
  -1   7  -8 76.0916 236.759   5
   1  -7   9 6975.78 585.859   2
  -1  -7  -9 7256.36 499.138   1
  -1   7  -9 7449.19 668.597   5
  -1  -7  -9 8396.75 690.072   5
  -1  -7 -10 3343.64 500.823   5
  -1   7 -10 2920.34 509.707   5
   1  -7  10 2016.46 370.510   2
  -1   7 -11 163.842 310.350   5
  -1  -7 -11-74.9368 267.360   5
   1  -7  11-385.318 248.787   2
  -1  -8  11 493.834 239.128   2
  -1  -8  10 13058.5 848.511   2
   1  -8 -10 12441.8 969.732   5
   1   8 -10 13354.5 1010.25   5
   1  -8  -9-363.097 252.690   5
  -1  -8   9 359.602 189.687   2
   1   8  -9 61.4762 237.330   5
   1  -8  -8 14872.9 915.389   5
  -1   8   8 16202.1 462.256   2
   1   8  -8 15883.4 948.933   5
  -1  -8   8 17260.8 855.953   2
  -1  -8   8 16171.7 570.257   4
   1  -8  -7 204.172 50.6414   1
  -1   8   7 332.626 74.7601   2
   1   8  -7 209.168 203.742   5
  -1  -8   7 525.461 181.516   2
  -1  -8   7 345.467 111.647   4
   1  -8  -7 300.409 172.547   5
   1  -8  -6 3076.38 377.259   5
  -1   8   6 2939.51 166.745   2
   1  -8  -6 2718.90 139.575   1
  -1  -8   6 3136.74 342.037   2
   1   8  -6 3125.42 387.036   5
   1  -8  -5 11079.3 260.758   1
   1  -8  -5 12520.0 563.409   3
   1   8  -5 10493.8 618.398   5
  -1   8   5 11371.7 285.893   2
  -1  -8   5 11048.9 566.690   2
   1  -8  -5 11381.6 305.659   4
   1   8  -5 12838.9 567.844   1
   1  -8  -4 165613. 1799.60   3
   1   8  -4 162875. 2000.04   2
   1  -8  -4 159327. 971.275   1
   1   8  -4 161219. 1876.69   1
   1   8  -4 159232. 2140.63   5
  -1  -8   4 157098. 1966.11   2
  -1   8   4 159342. 960.860   2
   1   8  -3 52015.9 1007.39   1
   1  -8  -3 52172.0 867.610   3
  -1  -8   3 51941.5 1037.99   2
   1   8  -3 52174.6 1127.02   5
   1  -8  -3 50944.0 583.040   1
  -1   8   3 51623.4 915.135   3
  -1   8   3 52258.7 584.800   1
  -1  -8   3 50949.0 1005.21   1
   1   8  -2 33330.8 769.236   1
   1   8  -2 31860.9 816.227   5
  -1  -8   2 33006.9 751.372   2
  -1   8   2 32775.7 610.825   3
   1  -8  -2 33202.8 580.518   3
  -1   8   2 32632.8 526.935   1
  -1  -8   2 32327.2 763.819   1
  -1  -8   2 32899.9 841.802   5
  -1   8   2 33817.8 486.553   2
   1   8  -1 23550.8 650.178   5
  -1   8   1 22349.3 425.032   3
  -1  -8   1 23124.0 570.062   2
  -1   8   1 23862.1 461.551   2
  -1   8   1 23382.6 497.559   1
  -1  -8   1 22914.6 646.133   5
  -1  -8   1 24089.8 630.931   1
   1   8  -1 23307.4 577.868   2
   1   8   0 13671.1 474.277   5
  -1  -8   0 13419.6 458.938   1
  -1   8   0 13938.1 402.822   2
  -1  -8   0 14113.1 398.645   2
   1  -8   0 13824.5 410.878   2
   1  -8   0 13946.3 499.302   5
  -1   8   0 13810.2 415.770   1
   1   8   0 13661.1 396.823   2
  -1  -8   0 14410.2 495.015   5
  -1   8  -1 104.713 90.8752   5
  -1  -8  -1-3.29065 81.4735   5
  -1  -8  -1 2.49197 64.1409   1
   1   8   1 68.2846 83.1828   3
  -1   8  -1 285.821 80.4173   2
   1  -8   1 211.661 113.981   5
   1  -8   1 80.0597 63.3042   2
  -1  -8  -1 123.442 50.0059   2
   1   8   1 156.645 67.2006   1
   1   8   2 159367. 1738.83   3
  -1  -8  -2 159567. 1686.94   3
  -1  -8  -2 154720. 1554.20   1
   1  -8   2 156015. 1751.36   5
  -1  -8  -2 156304. 1016.10   2
   1  -8   2 154045. 1736.90   4
  -1   8  -2 159590. 1753.13   5
   1   8   2 160608. 1605.54   1
   1  -8   2 153700. 1656.07   2
  -1   8  -3 9368.18 470.165   5
   1  -8   3 9101.52 443.364   4
   1   8   3 9684.42 416.837   1
   1  -8   3 9184.40 449.337   2
   1  -8   3 9137.00 457.067   5
   1   8   3 9531.35 476.522   3
  -1  -8  -3 9765.17 408.751   1
  -1  -8  -4 17551.1 577.321   1
  -1  -8  -4 15811.9 314.401   2
  -1  -8  -4 17138.4 666.657   3
   1   8   4 17330.2 592.361   1
   1  -8   4 16509.7 620.772   4
  -1   8  -4 16625.0 644.328   2
  -1   8  -4 17846.3 691.621   5
   1  -8   4 16990.5 657.379   2
   1   8   4 16561.2 681.445   3
  -1  -8  -5 593.620 75.1632   2
   1   8   5 262.214 141.053   3
   1  -8   5 656.274 159.762   4
   1  -8   5 758.825 180.321   2
  -1   8  -5 726.356 215.189   5
  -1  -8  -5 570.909 128.809   1
   1  -8   5 900.651 195.523   5
  -1  -8  -5 591.984 122.124   4
  -1  -8  -6 3653.40 304.566   1
  -1  -8  -6 3300.35 265.142   4
  -1  -8  -6 2899.49 332.531   5
  -1   8  -6 3282.53 388.746   5
  -1  -8  -6 3299.73 180.483   2
   1   8   6 3490.32 388.128   3
   1  -8   6 3897.69 336.103   4
   1  -8   6 3945.49 377.731   2
  -1  -8  -7 1346.57 166.301   4
  -1  -8  -7 2074.08 241.779   1
   1  -8   7 1861.78 251.105   4
  -1  -8  -7 1278.66 256.806   5
  -1   8  -7 1992.03 338.849   5
  -1  -8  -7 1936.19 154.222   2
   1  -8   7 1788.08 274.965   2
  -1   8  -8 26690.7 1168.22   5
  -1  -8  -8 26769.9 1129.20   5
   1  -8   8 25349.3 1052.43   2
   1  -8   8 25950.2 897.797   4
  -1  -8  -8 25694.6 877.947   1
  -1  -8  -9 47.7957 189.252   5
   1  -8   9-264.524 149.910   4
  -1  -8  -9-38.0658 94.3841   1
   1  -8   9-442.094 204.664   2
  -1   8  -9 50.9701 229.234   5
  -1  -8 -10 6265.92 665.413   5
  -1   8 -10 6828.17 699.173   5
   1  -8  10 7768.38 658.727   2
  -1  -8 -11-235.759 278.960   5
  -1   8 -11-562.996 312.873   5
   1  -8  11-538.121 252.280   2
  -1  -9  11 1587.70 336.597   2
  -1  -9  10 3321.20 452.567   2
   1   9 -10 2683.28 500.688   5
   1  -9 -10 2865.07 506.741   5
   1   9  -9 4467.05 561.960   5
   1  -9  -9 4789.48 591.286   5
  -1  -9   9 4883.17 510.932   2
  -1  -9   8-21.6816 123.245   2
   1   9  -8-287.031 281.129   5
  -1  -9   8-117.538 103.562   4
   1  -9  -8 43.3968 199.707   5
   1   9  -7 3470.13 449.675   5
  -1  -9   7 3916.00 313.985   4
   1  -9  -7 3981.74 172.015   1
   1  -9  -7 4064.99 460.784   5
  -1  -9   7 3564.52 389.470   2
  -1   9   7 3799.36 179.147   2
   1   9  -6 56327.0 1529.73   5
   1  -9  -6 52764.6 615.053   1
  -1  -9   6 52842.3 1341.23   2
  -1   9   6 50737.5 579.295   2
   1  -9  -6 49711.4 559.297   4
   1  -9  -6 53262.5 1494.93   5
   1  -9  -5 2612.62 266.941   3
  -1  -9   5 1863.16 271.495   2
   1  -9  -5 2231.70 129.838   1
  -1   9   5 2189.13 108.369   2
   1   9  -5 2176.56 320.500   5
   1   9  -5 2130.62 261.924   1
   1  -9  -5 2072.27 154.757   4
   1  -9  -4 46108.3 955.373   3
  -1  -9   4 44865.4 1076.95   2
  -1  -9   4 45377.0 1205.88   5
   1   9  -4 45154.6 1088.75   2
  -1   9   4 43479.8 451.007   2
   1   9  -4 43567.6 1149.00   5
  -1   9   4 43700.1 986.078   3
  -1   9   4 44461.6 578.988   1
   1   9  -4 44268.2 1024.91   1
   1  -9  -4 44330.4 573.708   1
   1   9  -3 11712.4 563.829   5
  -1   9   3 12409.4 264.073   2
  -1   9   3 12825.8 324.069   1
   1  -9  -3 12830.8 440.508   3
   1   9  -3 12308.0 513.459   1
  -1   9   3 12445.8 464.362   3
  -1  -9   3 11602.8 513.358   2
   1  -9  -3 12808.1 328.698   1
  -1  -9   3 12596.2 527.647   1
  -1   9   2 7686.84 242.645   2
  -1  -9   2 8018.59 402.789   1
  -1  -9   2 7970.94 440.024   5
   1   9  -2 7725.45 391.211   1
   1  -9  -2 7738.15 295.033   3
   1   9  -2 8671.46 453.606   5
  -1  -9   2 7201.45 370.296   2
  -1   9   2 7983.88 285.543   1
  -1   9   2 7690.46 312.985   3
  -1   9   1 15121.9 385.651   2
   1   9  -1 15464.5 489.562   2
  -1   9   1 15568.0 434.148   1
  -1   9   1 13906.4 365.538   3
  -1  -9   1 15164.2 557.763   5
  -1  -9   1 14786.0 520.797   1
  -1  -9   1 14878.3 477.212   2
   1   9  -1 13723.3 530.114   5
   1  -9   0 81686.4 1275.16   5
  -1   9   0 81824.4 1001.88   2
  -1  -9   0 80724.2 1231.49   5
   1   9   0 81391.8 1211.34   5
  -1  -9   0 81928.4 998.907   2
  -1   9   0 82913.0 1082.86   1
   1  -9   0 80322.2 1029.65   2
   1   9   0 84231.5 1019.64   2
  -1  -9   0 81805.8 1177.50   1
  -1  -9  -1 2195.39 215.590   5
   1  -9   1 1875.31 181.446   2
  -1   9  -1 2269.15 205.224   1
   1   9   1 2002.86 188.604   1
  -1  -9  -1 2273.42 152.005   2
   1  -9   1 2329.40 242.889   5
  -1   9  -1 2221.40 226.874   5
  -1  -9  -1 2193.78 202.599   1
   1   9   1 2313.18 220.142   3
  -1   9  -1 2436.84 203.354   2
   1   9   2 9127.26 437.839   3
   1  -9   2 9439.72 430.810   2
   1   9   2 9789.59 412.984   1
   1  -9   2 10590.8 489.721   5
  -1  -9  -2 9638.32 410.447   1
  -1  -9  -2 9749.84 263.503   2
   1  -9   2 10142.7 471.077   4
  -1   9  -2 9046.32 454.560   5
   1   9   3 35078.5 926.720   3
   1  -9   3 32913.3 864.917   2
  -1   9  -3 34668.2 919.230   5
   1   9   3 35375.4 821.772   1
   1  -9   3 32222.6 864.511   4
  -1  -9  -3 34449.5 783.714   1
  -1  -9  -3 34546.4 425.422   2
  -1  -9  -4 866.539 68.6190   2
  -1  -9  -4 805.536 139.919   1
  -1  -9  -4 735.679 154.964   3
   1  -9   4 887.408 192.500   5
  -1   9  -4 1281.01 229.598   5
   1   9   4 926.480 182.074   3
   1  -9   4 936.875 183.832   4
   1  -9   4 981.978 194.367   2
  -1   9  -4 1083.99 185.584   2
   1  -9   5 248.033 124.522   5
   1  -9   5 314.043 150.756   2
  -1  -9  -5 386.692 50.8349   2
   1  -9   5 505.984 160.798   4
  -1   9  -5 409.314 208.437   5
   1   9   5 417.066 174.964   3
  -1  -9  -5 154.234 90.9918   1
  -1   9  -6 23410.6 952.472   5
  -1  -9  -6 24724.1 771.592   1
  -1  -9  -6 23035.4 902.271   5
   1  -9   6 24256.5 839.996   4
  -1  -9  -6 24030.3 705.675   4
  -1  -9  -6 22560.3 392.327   2
   1  -9   6 24937.5 936.310   2
   1   9   6 23414.2 991.670   3
  -1  -9  -7 935.585 183.321   1
   1  -9   7 1004.60 209.005   4
  -1  -9  -7 512.433 107.767   4
  -1  -9  -7 953.518 230.530   5
   1  -9   7 749.535 202.964   2
  -1  -9  -7 1007.96 98.5728   2
  -1   9  -7 645.327 256.326   5
   1  -9   8 1282.14 231.871   4
  -1  -9  -8 802.783 241.067   5
  -1   9  -8 1370.61 339.653   5
  -1  -9  -8 956.426 188.678   1
   1  -9   8 1490.42 305.114   2
  -1   9  -9 1346.18 352.600   5
   1  -9   9 1173.72 293.798   2
  -1  -9  -9 1319.48 323.397   5
   1  -9   9 1425.49 243.259   4
  -1  -9  -9 1058.26 210.263   1
   1  -9  10 6693.08 637.545   2
  -1  -9 -10 7485.85 697.847   5
  -1   9 -10 6860.83 709.273   5
  -1  -9 -11 2326.67 483.685   5
   1  -9  11 1655.31 371.566   2
  -1   9 -11 1366.83 439.772   5
   1  10 -10 1635.69 429.688   5
   1 -10 -10 1716.44 416.501   5
  -1 -10  10 1669.87 352.470   2
   1  10  -9 1214.14 385.054   5
   1 -10  -9 1225.11 334.561   5
  -1 -10   9 1183.51 281.288   2
  -1 -10   8 7590.65 596.874   2
   1  10  -8 7591.94 689.672   5
   1 -10  -8 8374.65 706.225   5
  -1 -10   8 8955.74 483.955   4
   1 -10  -7 5261.52 533.326   5
  -1 -10   7 5403.72 381.213   4
   1  10  -7 5120.47 539.198   5
   1 -10  -7 5686.92 205.698   1
  -1 -10   7 6266.15 516.232   2
  -1  10   7 4681.01 135.725   2
  -1 -10   6 393.134 163.364   2
   1  10  -6 753.337 260.530   5
   1 -10  -6 344.648 71.6599   4
   1 -10  -6 423.279 65.5592   1
   1  10  -5 80749.9 1729.08   5
   1 -10  -5 84879.8 1475.63   3
   1 -10  -5 83404.9 825.448   1
  -1 -10   5 83319.4 1617.62   2
   1 -10  -4 48999.3 661.023   1
   1  10  -4 47371.1 1105.86   1
  -1 -10   4 48539.0 1148.77   2
   1  10  -4 47260.9 1234.27   5
  -1  10   4 49108.4 1064.08   3
  -1  10   4 48216.8 660.014   1
   1 -10  -3 66759.1 1025.94   3
   1  10  -3 65435.8 1225.04   1
   1  10  -3 64188.6 1340.08   5
  -1  10   3 65612.3 594.832   2
   1 -10  -3 65882.2 811.906   1
  -1 -10   3 67089.0 1252.85   1
  -1  10   3 67079.6 817.007   1
  -1 -10   3 66499.1 1246.45   2
  -1  10   3 65355.2 1085.61   3
  -1  10   2 61644.2 909.678   3
   1  10  -2 60009.7 1214.98   5
  -1  10   2 61744.7 698.239   2
  -1  10   2 62996.5 864.572   1
  -1 -10   2 60140.1 1093.79   2
  -1 -10   2 62336.0 1157.56   1
  -1 -10   2 61678.9 1250.09   5
   1 -10  -2 64227.7 874.888   3
  -1  10   1 147100. 1259.44   3
   1  10  -1 146768. 1783.68   5
  -1 -10   1 147270. 1710.64   1
  -1 -10   1 149996. 1557.33   2
  -1 -10   1 145464. 1807.30   5
   1  10  -1 154006. 1597.98   2
  -1  10   1 150811. 1442.97   1
  -1  10   1 153819. 1270.99   2
   1  10   0 39067.9 887.664   5
  -1  10   0 41635.7 748.009   2
  -1  10   0 40803.9 800.551   1
  -1 -10   0 40550.4 925.606   5
  -1 -10   0 38504.8 852.710   1
   1 -10   0 39165.5 751.107   2
   1 -10   0 40647.9 949.527   5
  -1 -10   0 40663.9 736.122   2
   1  10   0 41183.1 748.710   2
   1 -10   1 9802.26 417.165   2
  -1  10  -1 8982.81 457.367   5
  -1 -10  -1 9297.05 440.501   5
  -1  10  -1 8913.95 406.913   1
  -1 -10  -1 8876.30 409.003   1
  -1 -10  -1 9017.01 308.641   2
   1  10   1 9246.46 434.633   3
  -1  10  -1 8914.32 387.996   2
   1  10   1 9510.88 417.089   1
   1 -10   1 9144.45 466.400   5
   1  10   2 31789.0 839.198   3
  -1 -10  -2 33036.7 820.317   5
  -1  10  -2 31769.1 873.838   5
   1  10   2 32470.4 781.365   1
   1 -10   2 31940.4 808.876   2
  -1 -10  -2 32451.5 768.621   1
  -1 -10  -2 32737.6 495.975   2
   1  10   3 2910.67 286.604   3
  -1 -10  -3 3296.65 258.340   1
  -1 -10  -3 3297.59 289.254   3
  -1  10  -3 3637.87 337.827   5
  -1 -10  -3 3329.03 131.643   2
   1 -10   3 3445.69 307.238   4
   1 -10   3 3442.80 298.182   2
  -1 -10  -4 16681.8 678.640   3
   1  10   4 15164.7 678.659   3
  -1  10  -4 15413.3 692.768   5
   1 -10   4 15103.6 639.761   4
   1 -10   4 15546.7 664.732   2
  -1 -10  -4 15225.6 561.088   1
   1 -10   4 15862.6 700.593   5
   1 -10   5 34338.6 1050.37   2
  -1 -10  -5 35092.8 884.819   1
   1 -10   5 33854.6 985.523   4
  -1  10  -5 34821.3 1100.59   5
   1  10   5 34176.0 1105.47   3
   1  10   6 1091.07 248.895   3
  -1 -10  -6 1131.42 181.275   1
  -1 -10  -6 1035.03 171.121   4
  -1  10  -6 1065.26 288.688   5
   1 -10   6 1473.10 246.091   4
   1 -10   6 1171.88 229.473   2
  -1  10  -7 5743.28 537.127   5
  -1 -10  -7 5704.62 508.471   5
  -1 -10  -7 6102.74 407.697   1
   1 -10   7 5719.33 441.317   4
  -1 -10  -7 5673.59 354.384   4
   1 -10   7 6769.63 539.045   2
  -1 -10  -8 8325.63 654.852   5
   1 -10   8 9622.93 591.500   4
   1 -10   8 10209.6 697.426   2
  -1 -10  -8 9961.19 547.887   1
  -1  10  -8 9420.81 721.770   5
   1 -10   9 415.037 164.664   4
  -1  10  -9 509.068 281.105   5
   1 -10   9 648.609 259.829   2
  -1 -10  -9 468.395 242.976   5
  -1  10 -10 614.336 305.633   5
  -1 -10 -10 740.296 300.607   5
   1 -10  10 227.042 187.744   2
  -1 -10 -11 6528.53 743.720   5
   1 -11 -10 317.161 246.479   5
   1  11 -10-1.57309 275.631   5
  -1 -11  10 376.008 251.221   2
   1 -11  -9 11934.5 901.014   5
  -1 -11   9 13347.9 844.384   2
   1  11  -9 13241.4 970.065   5
   1 -11  -8 90.2757 203.026   5
  -1 -11   8 145.697 125.016   4
   1  11  -8 275.079 257.575   5
  -1 -11   8 91.5087 162.434   2
   1 -11  -7 4849.78 517.114   5
   1  11  -7 6391.78 603.049   5
   1 -11  -7 5734.58 210.977   1
  -1 -11   7 5230.43 479.336   2
  -1 -11   7 5922.66 423.134   4
  -1 -11   6 1381.26 264.045   2
   1  11  -6 1459.78 322.443   5
   1 -11  -6 1638.55 150.188   4
   1 -11  -6 1530.48 121.886   1
   1  11  -5 17883.5 843.364   5
   1 -11  -5 18049.4 690.803   3
  -1 -11   5 19197.5 797.525   2
   1 -11  -5 18586.3 424.887   1
   1  11  -4 20880.4 848.367   5
  -1  11   4 21799.0 481.469   1
   1  11  -4 21357.0 770.034   1
  -1 -11   4 21091.2 780.633   2
   1 -11  -4 21060.0 475.757   1
  -1  11   4 21351.5 719.136   3
   1 -11  -3 172856. 1684.33   3
  -1 -11   3 166281. 2048.21   1
  -1  11   3 167125. 1777.56   3
  -1 -11   3 169623. 2036.49   2
  -1 -11   3 172994. 2306.01   5
   1  11  -3 167588. 2231.40   5
   1  11  -3 171840. 2061.85   1
  -1  11   3 166074. 954.917   2
   1  11  -3 173167. 2079.20   2
   1 -11  -3 170398. 1407.90   1
  -1  11   3 168248. 1409.49   1
  -1 -11   2 8124.81 482.135   5
  -1  11   2 8645.70 357.047   3
  -1  11   2 9293.42 359.326   1
  -1 -11   2 8768.30 462.880   1
   1  11  -2 7770.03 470.969   5
  -1 -11   2 8300.42 421.722   2
  -1  11   2 9022.15 280.040   2
  -1  11   1 14757.3 428.899   3
  -1 -11   1 15502.4 527.481   2
   1  11  -1 15172.2 607.486   5
  -1 -11   1 15811.1 636.764   5
  -1 -11   1 15135.6 577.361   1
  -1  11   1 15160.9 486.953   1
  -1  11   1 16174.7 434.668   2
   1  11  -1 15101.6 521.540   2
  -1 -11   0 262.489 84.3574   2
  -1 -11   0 405.169 147.951   5
   1 -11   0 428.143 102.554   2
   1  11   0 159.196 115.469   5
  -1  11   0 261.177 94.6885   1
   1  11   0 277.333 79.8430   2
  -1  11   0 314.468 83.4520   2
  -1 -11   0 365.406 121.529   1
   1  11   1 186897. 1997.65   3
   1 -11   1 182765. 1839.69   2
  -1 -11  -1 183374. 1444.32   2
  -1 -11  -1 188096. 2062.45   5
  -1  11  -1 183859. 2100.16   5
  -1  11  -1 191133. 1832.62   2
  -1 -11  -1 187447. 1924.87   1
  -1  11  -2 3609.80 328.069   5
   1 -11   2 3601.14 292.193   2
  -1 -11  -2 3469.62 294.200   5
  -1 -11  -2 3624.59 178.704   2
  -1 -11  -2 3628.73 277.424   1
   1  11   2 3464.78 298.339   3
   1  11   3 69886.3 1363.42   3
  -1  11  -3 73351.6 1350.51   2
  -1  11  -3 70203.6 1406.06   5
   1 -11   3 70468.7 1341.20   2
  -1 -11  -3 72795.5 1330.89   3
   1 -11   3 70457.5 1371.20   4
  -1  11  -3 72502.0 1377.09   1
   1 -11   3 73151.2 1451.49   5
  -1 -11  -3 73174.4 1218.80   1
   1  11   4 572.526 168.579   3
  -1  11  -4 730.628 233.522   5
  -1 -11  -4 409.294 136.084   1
   1 -11   4 476.891 167.338   2
   1 -11   4 650.946 201.599   5
   1 -11   4 456.574 157.069   4
   1 -11   5 5365.26 441.341   2
   1 -11   5 5106.01 409.495   4
  -1  11  -5 5779.04 494.993   5
   1  11   5 6024.65 393.993   1
  -1 -11  -5 5964.77 378.669   1
   1  11   5 5581.56 467.268   3
  -1 -11  -6 223.832 95.9097   4
   1  11   6 177.958 146.369   3
  -1 -11  -6 105.980 93.7150   1
   1 -11   6 122.120 128.647   4
   1 -11   6 287.026 186.826   2
  -1  11  -6 445.783 231.218   5
   1 -11   7 13816.8 700.255   4
   1 -11   7 14339.6 792.764   2
  -1 -11  -7 14281.7 628.930   1
  -1 -11  -7 14054.6 794.688   5
  -1  11  -7 15186.7 861.260   5
   1  11   7 14032.7 850.683   3
   1 -11   8 7093.54 601.663   2
   1 -11   8 7825.29 545.737   4
  -1 -11  -8 8513.51 669.023   5
  -1  11  -8 7000.98 650.049   5
  -1 -11  -8 7661.31 481.423   1
   1 -11   9 9261.33 604.682   4
  -1 -11  -9 9589.54 764.365   5
   1 -11   9 9172.44 715.831   2
  -1  11  -9 10122.9 827.916   5
  -1 -11 -10 1411.35 355.480   5
  -1  11 -10 1128.10 369.315   5
   1 -11  10 1371.32 320.829   2
  -1 -11 -11 173.557 250.685   5
   1 -12 -10-746.995 314.654   5
  -1 -12  10-554.028 264.738   2
   1  12  -9-36.7216 239.568   5
  -1 -12   9-119.918 176.132   2
   1 -12  -9-572.477 259.669   5
   1 -12  -8 1309.13 332.752   5
  -1 -12   8 1357.54 239.919   4
   1  12  -8 1345.71 379.969   5
  -1 -12   8 1354.08 292.526   2
   1  12  -7 26480.4 1186.81   5
   1 -12  -7 24528.8 451.174   1
   1 -12  -7 24114.4 1124.07   5
   1 -12  -7 23557.4 461.791   4
  -1 -12   7 24126.3 865.893   4
  -1 -12   7 25609.0 1056.25   2
   1  12  -6 11162.5 732.322   5
   1 -12  -6 12076.3 346.594   1
  -1 -12   6 11247.4 670.513   2
   1 -12  -6 12434.2 429.557   4
   1  12  -5 3998.95 448.391   5
   1 -12  -5 3495.95 204.600   1
   1 -12  -5 4259.39 342.097   3
  -1  12   5 4337.34 375.533   3
  -1 -12   5 4085.68 396.917   2
   1  12  -4 14918.1 746.615   5
  -1  12   4 15308.4 623.754   3
  -1 -12   4 13740.1 649.435   2
  -1  12   4 15143.8 434.184   1
   1 -12  -4 14316.4 423.564   1
   1 -12  -3 11751.1 454.565   3
   1  12  -3 11635.5 628.794   5
   1  12  -3 10773.5 540.156   2
  -1  12   3 10534.2 378.880   1
  -1 -12   3 10082.3 520.812   2
   1  12  -3 10534.5 534.216   1
   1 -12  -3 11996.7 406.285   1
  -1  12   3 10498.7 247.498   2
  -1 -12   3 10091.4 588.867   5
  -1  12   3 10924.6 469.809   3
  -1 -12   3 10324.6 540.369   1
  -1 -12   2 3487.72 310.926   1
   1  12  -2 3488.99 345.424   5
  -1 -12   2 3390.57 285.988   2
  -1  12   2 3944.45 195.650   2
  -1  12   2 3723.43 249.665   3
  -1 -12   2 3083.23 322.901   5
  -1  12   2 3769.24 244.898   1
   1  12  -2 3786.14 298.886   2
   1  12  -2 3980.42 320.798   1
  -1 -12   1 45763.3 1044.54   1
   1  12  -1 46916.7 1104.24   5
  -1  12   1 48413.8 781.148   2
  -1  12   1 44996.6 782.584   3
  -1  12   1 49025.4 918.553   1
  -1 -12   1 48270.6 953.281   2
  -1 -12   1 46293.7 1122.61   5
  -1 -12   0-8.67749 66.7861   2
   1  12   0 34.4942 58.0462   2
   1  12   0-147.104 145.925   5
  -1 -12   0 70.7951 120.481   5
   1 -12   0 144.827 93.1500   2
  -1 -12   0 77.5073 98.8012   1
  -1  12   0 80.2589 68.5073   2
   1  12   1 127419. 1712.88   3
  -1 -12  -1 127658. 1790.18   5
  -1 -12  -1 125660. 1654.38   1
  -1  12  -1 129129. 1839.27   5
  -1 -12  -1 129530. 1260.85   2
   1  12   1 131543. 1296.00   2
   1 -12   1 127294. 1593.55   2
   1  12   2 21306.9 736.757   3
  -1  12  -2 21179.8 775.073   5
  -1  12  -2 21657.9 726.227   1
  -1 -12  -2 21226.8 733.842   5
   1 -12   2 20919.5 786.216   5
  -1 -12  -2 21600.3 684.075   1
  -1 -12  -2 21249.3 440.175   2
   1 -12   2 20686.8 694.752   2
  -1  12  -2 21936.6 709.349   2
   1 -12   3 9107.88 545.194   5
   1 -12   3 9312.97 508.408   2
  -1  12  -3 8743.89 494.066   1
  -1  12  -3 9276.65 499.264   2
  -1  12  -3 9594.49 562.687   5
  -1 -12  -3 8815.80 221.512   2
  -1 -12  -3 9293.42 457.971   1
  -1 -12  -3 9403.74 498.333   3
   1 -12   3 9396.50 534.682   4
   1  12   3 9202.03 522.291   3
  -1  12  -4 11507.6 640.311   5
   1 -12   4 12311.0 627.538   4
  -1 -12  -4 11314.9 516.284   1
   1 -12   4 11546.8 605.398   2
   1  12   4 11448.7 532.393   1
   1  12   4 12470.8 644.235   3
  -1  12  -5 22994.4 946.021   5
  -1 -12  -5 23594.2 760.181   1
   1 -12   5 21632.9 847.535   4
   1  12   5 24327.9 800.951   1
   1 -12   5 22872.5 901.658   2
   1  12   5 23997.5 961.723   3
   1  12   6 84.1806 150.504   3
   1 -12   6 100.438 158.773   2
  -1  12  -6 237.827 219.705   5
   1 -12   6 88.6824 147.417   4
  -1 -12  -6 248.375 126.990   1
  -1  12  -7 11048.8 762.341   5
  -1 -12  -7 11669.7 738.337   5
   1 -12   7 11301.4 658.624   4
   1 -12   7 10341.5 689.566   2
  -1 -12  -7 11746.3 580.615   1
   1  12   7 10780.6 758.116   3
  -1 -12  -8 1937.60 343.518   5
  -1 -12  -8 2352.42 276.445   1
   1 -12   8 2136.81 355.164   2
   1 -12   8 2255.66 325.523   4
  -1  12  -8 1969.05 383.465   5
   1 -12   9 995.070 277.261   2
  -1  12  -9 595.462 284.332   5
  -1 -12  -9 366.985 212.954   5
   1 -12   9 894.318 252.440   4
  -1 -12 -10 1222.41 364.738   5
  -1  12 -10 834.877 369.921   5
   1 -12  10 985.188 309.532   2
  -1 -13  10 2381.24 432.891   2
   1  13  -9 2730.12 515.420   5
  -1 -13   9 2166.53 373.738   2
   1 -13  -9 2122.85 418.571   5
   1  13  -8 14030.6 956.462   5
  -1 -13   8 12702.5 815.750   2
   1 -13  -8 13409.8 923.492   5
  -1 -13   8 14270.8 706.555   4
  -1 -13   7 1397.59 301.553   2
   1  13  -7 1209.55 344.532   5
   1 -13  -6 13264.7 387.313   1
  -1 -13   6 14546.0 773.240   2
   1  13  -6 12916.2 806.312   5
   1 -13  -5 30583.2 915.764   3
   1  13  -5 30049.2 1138.50   5
  -1  13   5 30868.2 633.732   1
   1 -13  -5 29369.7 608.919   1
  -1 -13   5 31017.9 1052.70   2
  -1  13   5 30710.2 985.356   3
  -1  13   4 8284.64 342.622   1
   1 -13  -4 7760.58 331.144   1
  -1 -13   4 7383.49 496.733   2
   1  13  -4 8497.08 590.938   5
  -1  13   4 7217.51 441.379   3
   1 -13  -3 24056.4 665.297   3
  -1 -13   3 24289.6 821.188   2
  -1  13   3 23735.0 385.903   2
  -1 -13   3 22768.1 819.969   1
   1 -13  -3 23562.8 600.639   1
   1  13  -3 24146.4 915.871   5
  -1  13   3 23935.0 607.100   1
  -1  13   3 22873.7 698.472   3
  -1  13   2 53989.5 967.030   3
  -1  13   2 53969.1 966.305   1
  -1  13   2 55060.5 749.928   2
  -1 -13   2 54706.9 1215.70   1
  -1 -13   2 54134.2 1322.23   5
   1  13  -2 53514.6 1193.76   1
  -1 -13   2 54109.6 1132.64   2
   1  13  -2 54205.5 1286.26   5
   1  13  -2 55929.8 1160.65   2
  -1 -13   1 1153.36 175.715   2
  -1  13   1 988.376 137.620   3
   1  13  -1 1040.79 205.526   5
  -1 -13   1 1236.29 233.780   5
  -1 -13   1 1043.94 196.888   1
  -1  13   1 1125.14 157.455   1
  -1  13   1 1035.87 129.926   2
   1 -13   0 90647.0 1269.45   2
  -1 -13   0 88497.4 1457.59   1
   1  13   0 88542.8 1225.38   2
   1  13   0 89783.5 1538.37   5
  -1  13   0 89903.2 1240.86   2
  -1 -13   0 90618.3 1231.92   2
   1 -13   0 94790.7 1650.43   5
  -1 -13   0 91391.1 1607.11   5
   1  13   0 90251.0 1477.35   1
   1 -13   1 221.500 111.065   2
   1  13   1 78.8243 70.6857   2
   1  13   1 192.663 134.171   3
  -1 -13  -1 204.112 78.6027   2
  -1  13  -1 155.304 150.869   5
  -1 -13  -1 170.477 113.402   1
   1  13   1 13.6526 69.0688   1
  -1  13  -1 73.2481 92.4625   1
  -1 -13  -1 32.4719 118.248   5
   1 -13   1 123.843 145.271   5
  -1 -13  -2 235.223 65.1324   2
   1 -13   2 270.876 162.872   5
   1  13   2 92.7932 107.829   3
  -1 -13  -2 77.8688 99.5381   1
  -1 -13  -2 151.633 137.603   5
  -1  13  -2 204.824 166.443   5
   1  13   2 252.491 96.8631   1
  -1  13  -2 14.9589 72.4446   2
  -1  13  -2 249.931 109.895   1
   1 -13   2 183.454 125.589   2
   1  13   3 6238.14 440.806   3
  -1 -13  -3 6654.66 430.384   3
   1  13   3 6368.92 396.826   1
  -1 -13  -3 6280.74 393.099   1
   1 -13   3 6832.56 494.677   5
   1 -13   3 6466.53 437.176   2
  -1 -13  -3 6342.42 195.386   2
  -1  13  -3 6807.62 498.754   5
   1 -13   3 6496.60 467.049   4
  -1  13  -4 36015.8 1148.87   5
   1  13   4 36105.4 966.387   1
   1 -13   4 35236.1 1068.52   2
   1  13   4 33963.6 1083.61   3
  -1 -13  -4 36029.3 931.750   1
   1 -13   4 34724.0 1072.59   4
  -1  13  -5 12681.6 729.590   5
   1 -13   5 13370.1 708.332   2
   1  13   5 12723.7 593.936   1
  -1 -13  -5 12866.9 575.804   1
   1 -13   5 12457.9 669.045   4
   1  13   5 12590.3 715.317   3
  -1  13  -6 66700.9 1746.26   5
  -1 -13  -6 66486.3 1337.22   1
   1  13   6 61949.1 1688.54   3
   1 -13   6 63587.5 1541.30   4
   1 -13   6 63897.2 1627.17   2
   1 -13   7 11482.0 736.653   2
  -1  13  -7 11570.7 789.021   5
   1  13   7 12877.1 839.075   3
  -1 -13  -7 12299.4 605.129   1
   1 -13   7 10695.4 657.158   4
  -1  13  -8 420.031 248.206   5
   1 -13   8 202.224 185.185   2
  -1 -13  -8-91.4242 123.521   1
  -1 -13  -8-3.32737 181.207   5
   1 -13   8 585.061 204.433   4
   1 -13   9 4842.89 480.485   4
   1 -13   9 4177.52 523.582   2
  -1 -13  -9 4368.33 522.887   5
  -1  13  -9 4174.59 569.752   5
  -1  13 -10 3926.29 618.481   5
  -1 -13 -10 2996.60 483.999   5
   1 -14  -9-354.564 256.387   5
  -1 -14   9 174.275 205.363   2
   1  14  -8 9214.29 798.842   5
  -1 -14   8 11535.9 789.273   2
  -1 -14   8 10332.4 627.860   4
   1 -14  -8 10541.1 829.807   5
   1  14  -7 1577.59 369.209   5
  -1 -14   7 1252.14 275.101   2
  -1 -14   6-298.711 174.059   2
   1  14  -6 98.9135 218.174   5
   1 -14  -6 64.2901 68.2771   1
   1 -14  -5 2820.42 207.395   1
  -1 -14   5 3083.42 352.549   2
   1  14  -5 3036.64 417.932   5
  -1  14   5 3342.45 224.655   1
  -1  14   5 2698.99 312.945   3
   1 -14  -5 3163.33 303.224   3
   1 -14  -4 39508.6 787.577   1
   1  14  -4 38582.7 1243.96   5
   1 -14  -4 40911.8 973.084   3
  -1  14   4 39620.8 797.547   1
  -1 -14   4 39997.7 1147.66   2
  -1  14   4 40295.5 1048.95   3
  -1 -14   3 962.160 193.409   2
  -1  14   3 1077.51 169.947   3
   1 -14  -3 1004.58 151.727   1
  -1  14   3 1180.33 149.545   1
  -1  14   3 1395.11 100.968   2
  -1 -14   3 1263.90 235.946   1
   1  14  -3 992.320 269.887   5
  -1  14   2 51806.2 990.566   3
  -1 -14   2 52611.6 1232.12   1
  -1 -14   2 51628.7 1143.13   2
   1  14  -2 50520.0 1284.83   5
   1  14  -2 53749.1 1166.76   2
  -1  14   2 53883.9 783.769   2
  -1  14   2 53204.7 1004.74   1
  -1 -14   1-93.5673 111.903   2
  -1 -14   1 77.5056 110.257   1
  -1  14   1-16.8177 74.7543   3
  -1 -14   1 232.428 150.595   5
   1 -14  -1 1.94457 132.498   5
   1  14  -1-38.8811 159.120   5
   1  14  -1 179.867 109.484   1
  -1  14   1 102.469 62.9234   2
   1  14   0 27273.9 706.514   2
   1 -14   0 26070.1 711.456   2
  -1 -14   0 27618.9 924.447   5
   1  14   0 25640.9 856.832   5
  -1 -14   0 27115.9 842.386   1
  -1  14   0 26758.1 696.812   2
   1  14   0 26613.8 833.100   1
   1 -14   0 26530.3 918.090   5
  -1 -14   0 26740.0 696.349   2
  -1 -14  -1 68.8956 60.1105   2
  -1 -14  -1-23.6062 137.621   5
   1  14   1-43.3969 58.9262   2
   1  14   1 87.6591 127.068   3
  -1  14  -1-41.4951 167.464   5
  -1  14  -1-21.8295 92.8595   1
   1  14   1 4.73704 64.2189   1
   1 -14   1 176.457 170.662   5
   1 -14   1 16.2674 100.010   2
  -1 -14  -1-8.30878 110.723   1
   1  14   2 54572.0 1251.73   3
  -1 -14  -2 56073.8 1300.41   5
  -1  14  -2 57977.8 1210.07   2
   1 -14   2 56296.4 1391.88   5
  -1  14  -2 52929.6 1305.35   5
   1 -14   2 56214.6 1213.86   2
  -1 -14  -2 57605.9 793.985   2
  -1 -14  -2 56294.9 1180.49   1
   1  14   2 56820.4 1201.85   1
   1  14   3 10830.2 531.907   1
  -1 -14  -3 11304.8 605.356   5
   1  14   3 10047.1 568.756   3
  -1 -14  -3 11033.5 530.835   1
   1 -14   3 10968.1 579.848   2
  -1 -14  -3 10534.0 260.862   2
  -1  14  -3 10658.1 628.320   5
  -1 -14  -4 8855.35 484.142   1
  -1  14  -4 8905.18 612.815   5
   1  14   4 8884.00 571.303   3
   1  14   4 9095.30 501.987   1
   1 -14   4 9261.17 584.589   4
   1 -14   4 8734.68 556.143   2
   1 -14   5 4888.96 448.937   2
   1  14   5 4686.53 375.747   1
   1 -14   5 4701.61 432.559   4
  -1  14  -5 4621.75 475.464   5
  -1 -14  -5 4711.34 367.766   1
   1  14   5 4855.35 465.397   3
   1 -14   6 8849.70 603.738   4
  -1  14  -6 9450.69 702.611   5
  -1 -14  -6 9988.16 536.216   1
   1 -14   6 9749.13 660.432   2
   1  14   6 9056.00 675.523   3
  -1  14  -7 3824.16 509.648   5
  -1 -14  -7 3403.73 333.800   1
   1  14   7 3104.31 443.671   3
   1 -14   7 2996.19 377.808   4
   1 -14   7 3123.61 421.151   2
  -1  14  -8 14733.4 963.055   5
  -1 -14  -8 13774.4 877.472   5
   1 -14   8 15238.6 830.956   4
   1 -14   8 15758.9 929.285   2
  -1 -14  -8 15656.7 706.736   1
  -1  14  -9 2105.06 441.353   5
   1 -14   9 1917.31 382.247   2
  -1 -14  -9 1798.61 355.104   5
   1 -14   9 1925.04 323.344   4
  -1 -14 -10 2864.43 469.912   5
  -1  14 -10 3030.76 545.585   5
   1 -15  -9 3307.01 522.009   5
   1  15  -9 3596.91 578.057   5
  -1 -15   9 2308.41 419.603   2
   1  15  -8 722.250 291.439   5
  -1 -15   8 786.401 211.444   4
   1 -15  -8 1350.40 339.446   5
  -1 -15   8 906.634 273.325   2
   1  15  -7 7811.27 706.579   5
  -1 -15   7 9119.30 683.956   2
  -1 -15   6 15206.5 820.411   2
   1 -15  -6 16030.3 474.626   1
   1  15  -6 16185.8 942.803   5
   1  15  -5 915.009 288.572   5
  -1 -15   5 342.871 173.566   2
  -1  15   5 462.966 95.2673   1
   1 -15  -5 618.678 118.012   1
  -1  15   5 497.141 164.059   3
  -1  15   4 149.612 72.3745   1
  -1 -15   4 119.776 132.233   2
  -1  15   4 123.403 110.895   3
   1  15  -4 127.082 236.836   5
   1 -15  -4 216.709 109.362   1
   1 -15  -4 117.954 94.7571   3
  -1 -15   3 11145.2 589.352   2
   1  15  -3 11203.7 669.202   5
  -1  15   3 11175.0 284.953   2
   1 -15  -3 11267.0 470.965   1
  -1 -15   3 11331.4 624.903   1
  -1  15   3 11105.2 463.166   1
  -1  15   3 10550.8 508.481   3
  -1  15   2 33935.1 833.309   3
  -1 -15   2 35445.6 1047.89   1
  -1 -15   2 34314.1 961.415   2
   1  15  -2 32611.7 1077.39   5
   1  15  -2 33469.7 949.120   2
  -1  15   2 34863.9 652.904   2
  -1  15   1 14851.4 525.683   3
   1 -15  -1 14540.0 504.109   2
   1  15  -1 14485.2 702.623   5
   1  15  -1 14101.9 572.188   2
  -1  15   1 13847.2 474.585   2
  -1 -15   1 13504.8 643.419   1
  -1 -15   1 13819.8 567.410   2
   1 -15   0 56535.9 1079.29   2
   1  15   0 54768.9 1305.90   5
  -1 -15   0 56165.4 1256.25   1
  -1  15   0 56414.9 1173.72   1
  -1 -15   0 55423.3 1364.90   5
   1  15   0 56442.2 1257.16   1
  -1 -15   0 53517.4 1026.47   2
   1  15   1 12307.5 596.814   3
  -1 -15  -1 11386.2 560.314   1
  -1 -15  -1 12061.9 643.794   5
   1  15   1 12396.9 450.490   2
   1  15   1 12042.9 578.226   1
   1 -15   1 12749.9 555.308   2
  -1  15  -1 13218.0 600.036   1
  -1 -15  -1 13041.1 456.081   2
  -1  15  -1 12602.3 545.424   2
  -1 -15  -2 414.152 148.162   1
  -1 -15  -2 532.397 94.9970   2
   1  15   2 438.397 155.915   3
   1  15   2 573.201 138.886   1
  -1  15  -2 443.439 193.220   5
  -1 -15  -2 406.281 201.840   5
  -1  15  -2 620.139 151.264   2
   1 -15   2 614.435 164.717   2
  -1  15  -3 562.196 242.661   5
   1  15   3 579.628 145.545   1
  -1 -15  -3 587.305 161.818   1
   1  15   3 492.334 162.625   3
   1 -15   3 548.660 168.734   2
  -1 -15  -3 592.947 71.9325   2
   1  15   4 5039.23 456.013   3
  -1 -15  -4 4893.18 376.626   1
   1 -15   4 5088.41 440.266   2
   1  15   4 5218.94 393.296   1
  -1  15  -4 5138.11 480.562   5
   1 -15   4 4642.20 437.902   4
   1 -15   5 5507.60 483.538   2
   1 -15   5 4867.78 455.971   4
  -1  15  -5 5425.05 531.778   5
  -1 -15  -5 4991.35 387.987   1
   1  15   5 4791.65 466.247   3
   1 -15   6 13730.9 797.081   2
   1  15   6 11538.8 762.970   3
  -1  15  -6 12750.0 818.904   5
  -1 -15  -6 12571.4 616.216   1
   1 -15   6 13322.7 756.680   4
   1 -15   7 7163.46 586.773   4
  -1  15  -7 7467.39 671.851   5
   1 -15   7 8288.68 656.973   2
  -1 -15  -7 7963.58 503.408   1
   1  15   7 7045.52 647.712   3
  -1 -15  -8 654.213 181.831   1
  -1  15  -8 109.561 261.924   5
   1 -15   8 1001.65 266.094   4
  -1 -15  -8 286.241 159.250   5
   1 -15   8 833.552 269.789   2
   1 -15   9 3121.70 427.115   4
  -1 -15  -9 4307.09 541.132   5
  -1  15  -9 3870.28 590.329   5
   1 -15   9 3716.33 523.930   2
  -1 -15 -10 2585.46 478.282   5
   1 -16  -9 650.265 289.555   5
   1  16  -9-163.668 305.465   5
  -1 -16   9 307.889 201.283   2
   1  16  -8 3545.41 548.857   5
   1 -16  -8 2735.24 460.880   5
  -1 -16   8 3339.84 415.430   4
  -1 -16   8 3250.29 458.508   2
   1  16  -7 14616.0 962.329   5
  -1 -16   7 13519.5 834.332   2
   1 -16  -6 8751.88 368.892   1
  -1 -16   6 8140.35 622.818   2
   1  16  -6 9165.44 744.623   5
   1  16  -5 12194.3 790.376   5
   1 -16  -5 12243.5 466.606   1
  -1 -16   5 12605.2 719.817   2
  -1  16   5 12514.0 475.540   1
  -1  16   5 12479.9 669.670   3
   1 -16  -4 704.333 167.535   3
  -1  16   4 150.115 61.5121   1
   1  16  -4 189.616 227.751   5
  -1  16   4 427.099 144.138   3
   1 -16  -4 196.183 103.985   1
  -1 -16   4 355.704 156.745   2
  -1  16   3 16474.1 650.467   3
  -1 -16   3 17580.2 752.034   2
  -1  16   3 16957.9 370.054   2
   1  16  -3 16028.6 826.340   5
   1 -16  -3 16956.6 602.186   1
  -1 -16   2 30.1536 114.340   2
  -1  16   2 169.018 72.3790   2
  -1  16   2 23.3287 89.8679   3
  -1 -16   2-74.8478 159.696   1
   1  16  -2 217.505 198.326   5
  -1  16   1 59538.7 1096.66   3
  -1 -16   1 61177.5 1386.74   1
   1  16  -1 62891.1 1238.32   2
  -1 -16   1 62662.7 1231.75   2
   1  16  -1 60054.2 1445.63   5
  -1  16   1 63128.3 1043.54   2
  -1  16   1 63775.3 1251.25   1
   1 -16  -1 62591.3 1074.27   2
   1  16   0 5195.57 407.350   3
  -1  16   0 4884.55 321.595   3
  -1 -16   0 4795.39 398.926   1
  -1 -16   0 4886.96 327.180   2
  -1  16   0 4635.06 364.489   1
   1 -16   0 4880.53 336.410   2
  -1 -16  -1 7998.17 370.985   2
   1  16   1 8432.15 510.250   3
  -1 -16  -1 8361.97 503.232   1
   1 -16   1 8223.69 462.610   2
  -1  16  -1 8105.25 449.282   2
   1  16   1 8106.19 378.385   2
   1  16   2 13132.5 656.343   3
   1 -16   2 13534.1 634.158   2
  -1 -16  -2 14454.7 647.471   1
  -1  16  -2 13660.9 730.126   5
  -1 -16  -2 14268.4 431.800   2
   1 -16   3 2385.77 308.194   2
   1  16   3 2908.99 336.919   3
  -1  16  -3 2401.26 355.546   5
  -1 -16  -3 2497.63 141.884   2
  -1 -16  -3 2464.01 286.859   1
   1 -16   4 828.372 210.809   2
  -1 -16  -4 1014.34 194.034   1
  -1  16  -4 1105.64 294.644   5
   1 -16   4 595.252 198.985   4
   1  16   4 975.330 239.357   3
  -1 -16  -5 26230.4 882.763   1
   1 -16   5 24175.8 1012.67   2
   1 -16   5 24073.3 1015.37   4
  -1  16  -5 25678.8 1110.84   5
   1  16   5 24792.0 1055.39   3
   1  16   6 247.638 192.359   3
  -1 -16  -6 82.4412 110.415   1
  -1  16  -6-67.4236 205.620   5
   1 -16   6 0.92311 173.322   4
   1 -16   6 165.084 163.817   2
  -1 -16  -7 9545.48 564.789   1
   1 -16   7 9224.12 676.319   4
  -1  16  -7 8618.23 736.567   5
   1 -16   7 9662.13 726.565   2
   1  16   7 9287.56 752.427   3
  -1 -16  -8 775.846 248.957   5
   1 -16   8 850.820 253.952   4
  -1  16  -8 1419.15 363.081   5
   1 -16   8 1561.80 351.413   2
  -1 -16  -9 653.247 257.167   5
  -1  16  -9 854.207 362.680   5
   1 -16   9 1767.22 369.764   2
   1 -16   9 1537.39 310.847   4
  -1 -16 -10 560.869 270.888   5
   1 -17  -9 12173.0 986.728   5
  -1 -17   8 1617.04 347.902   2
   1  17  -8 1610.26 431.617   5
  -1 -17   8 1094.57 265.797   4
  -1 -17   7 869.334 270.641   2
   1  17  -7 1192.92 375.893   5
  -1  17   6 1022.02 232.712   3
   1 -17  -6 846.228 136.658   1
   1  17  -6 1114.31 304.494   5
  -1 -17   6 911.134 246.857   2
  -1 -17   5 1965.69 316.321   2
   1  17  -5 2168.82 398.837   5
  -1  17   5 1949.07 287.606   3
   1 -17  -5 1925.67 204.487   1
  -1  17   5 1358.28 168.641   1
  -1  17   4 329.602 142.902   3
   1 -17  -4 78.0137 84.4503   1
   1  17  -4 70.9612 231.866   5
  -1 -17   4-26.3843 148.520   2
  -1  17   3 17731.4 693.672   3
  -1 -17   3 19643.8 814.510   2
  -1  17   3 19017.2 407.681   2
   1  17  -3 18120.3 902.696   5
  -1  17   2 9247.46 471.461   3
  -1 -17   2 9598.50 593.484   1
   1  17  -2 9329.39 634.370   5
  -1 -17   2 9018.29 525.037   2
  -1  17   2 8924.71 356.340   2
  -1  17   2 9783.41 495.156   1
  -1 -17   1 310.219 133.384   2
  -1  17   1 505.396 147.987   1
   1  17  -1 190.597 222.283   5
   1  17  -1 295.191 126.337   2
  -1  17   1 426.722 138.239   3
   1 -17  -1 529.186 140.028   2
  -1 -17   1 598.038 196.532   1
  -1  17   1 419.538 102.725   2
  -1 -17   0 19824.4 802.638   1
  -1  17   0 20157.0 659.589   3
   1  17   0 18803.6 762.339   3
  -1  17   0 20766.4 679.648   2
  -1 -17   0 19122.2 653.609   2
   1 -17   0 19379.4 677.316   2
   1  17   1 10274.1 578.969   3
  -1 -17  -1 10700.1 444.406   2
   1 -17   1 10736.4 542.227   2
  -1 -17  -1 11346.4 606.199   1
  -1  17  -1 11679.1 554.710   2
   1  17   1 10396.7 444.045   2
  -1  17  -2 11421.3 688.788   5
  -1 -17  -2 11901.9 407.521   2
  -1 -17  -2 12319.6 617.610   1
   1 -17   2 11637.4 601.248   2
   1  17   2 10049.2 597.305   3
   1  17   3 32811.0 1107.27   3
   1 -17   3 34084.5 1091.40   2
  -1  17  -3 32762.7 1179.51   5
  -1 -17  -3 34630.4 1022.71   1
  -1 -17  -3 33076.5 522.816   2
  -1 -17  -4 1048.00 203.806   1
   1  17   4 873.048 212.844   3
  -1  17  -4 745.995 256.539   5
   1 -17   4 857.939 224.959   2
   1 -17   4 1120.59 260.363   4
   1  17   5 228.277 166.337   3
  -1 -17  -5 266.533 162.960   1
  -1  17  -5 226.798 246.272   5
   1 -17   5 288.882 198.137   2
   1 -17   5 306.935 191.813   4
  -1 -17  -6 338.889 158.966   1
   1  17   6 491.764 205.341   3
   1 -17   6 280.936 184.176   2
  -1  17  -6 472.360 249.839   5
   1 -17   6 361.622 222.403   4
  -1  17  -7 18055.0 1060.98   5
   1 -17   7 19552.7 998.489   4
  -1 -17  -7 16967.7 765.691   1
   1 -17   7 18277.0 1001.12   2
   1  17   7 18066.7 1053.13   3
   1  17   8 348.699 230.111   3
   1 -17   8 922.458 289.572   2
  -1  17  -8 1054.26 393.326   5
  -1 -17  -8 410.216 222.237   5
   1 -17   8 670.718 255.934   4
  -1 -17  -9 1559.70 366.740   5
  -1  17  -9 2010.52 477.699   5
  -1 -18   8 4491.88 495.630   4
  -1 -18   8 3717.81 515.104   2
   1  18  -8 4368.14 620.919   5
  -1 -18   7 12083.4 820.563   2
   1  18  -7 12390.2 918.445   5
  -1  18   6 2337.16 348.969   3
   1  18  -6 2086.40 417.496   5
  -1 -18   6 2403.39 367.111   2
  -1 -18   5 5349.23 505.397   2
   1  18  -5 3998.19 524.959   5
  -1  18   5 4224.47 413.730   3
   1 -18  -5 4897.92 330.126   1
   1 -18  -4 2292.69 246.697   1
   1  18  -4 2122.40 364.421   5
  -1  18   4 1816.49 260.824   3
  -1 -18   4 2704.12 341.020   2
  -1 -18   3-128.683 149.096   2
  -1  18   3 4.16747 96.5974   3
   1  18  -3 66.5756 230.766   5
  -1  18   3 6.75672 52.6426   1
  -1  18   3-99.4872 46.2050   2
  -1  18   2 11126.2 536.096   3
  -1 -18   2 12188.9 621.271   2
  -1 -18   2 11708.1 676.127   1
  -1  18   2 11009.3 406.175   2
  -1  18   2 11020.8 546.268   1
   1  18  -2 11261.3 712.964   5
  -1  18   1 7765.56 431.842   3
  -1 -18   1 7857.64 531.534   1
   1 -18  -1 8204.82 421.344   2
   1  18  -1 8149.71 586.394   5
  -1 -18   1 9403.21 510.161   2
   1 -18   0 4533.14 346.126   2
  -1  18   0 4427.83 332.448   3
   1  18   0 3795.64 366.948   3
   1  18   0 3930.96 310.262   2
  -1 -18   0 3877.00 380.952   1
  -1  18   0 4317.37 323.457   2
  -1 -18   0 4615.01 336.112   2
   1  18   1 10882.1 611.447   3
   1 -18   1 10950.4 564.089   2
  -1 -18  -1 10213.2 448.461   2
  -1 -18  -1 10047.8 587.843   1
  -1 -18  -2 39192.6 1131.01   1
   1  18   2 40462.4 1205.47   3
  -1  18  -2 39952.3 1306.85   5
  -1 -18  -2 41629.1 785.812   2
   1 -18   2 40528.6 1150.32   2
   1  18   3 19236.7 863.278   3
  -1  18  -3 19434.0 946.575   5
  -1 -18  -3 18447.4 405.873   2
  -1 -18  -3 19469.4 796.613   1
   1 -18   3 19416.0 844.407   2
   1  18   4 3370.04 399.157   3
  -1  18  -4 2938.08 410.724   5
  -1 -18  -4 3465.01 355.552   1
   1 -18   4 3101.83 383.060   2
   1 -18   4 3035.00 389.928   4
   1 -18   5 29042.9 1152.76   2
  -1 -18  -5 28232.2 969.839   1
  -1  18  -5 28170.3 1227.13   5
   1 -18   5 25659.4 1113.11   4
   1  18   5 29181.3 1194.01   3
   1  18   6 252.674 196.788   3
  -1 -18  -6 107.409 138.770   1
  -1  18  -6 231.432 265.969   5
   1 -18   6 187.103 193.632   2
   1 -18   6 113.779 202.654   4
  -1 -18  -7 2174.19 292.539   1
   1  18   7 2266.89 410.934   3
   1 -18   7 2524.52 409.678   4
  -1  18  -7 2724.16 483.980   5
   1 -18   7 2772.80 435.062   2
   1  18   8 1721.91 368.663   3
   1 -18   8 1940.54 346.632   4
   1 -18   8 2408.77 433.272   2
  -1  18  -8 2155.85 451.220   5
  -1 -18  -9-369.555 216.800   5
  -1  18  -9 433.973 344.046   5
   1  19  -8 6372.07 712.144   5
  -1 -19   8 5460.15 571.574   4
  -1 -19   8 6268.59 642.222   2
  -1 -19   7 8453.33 709.118   2
   1  19  -7 9587.28 844.998   5
   1  19  -6 39801.3 1575.47   5
  -1 -19   6 42288.8 1465.89   2
  -1  19   6 41696.8 1388.32   3
  -1  19   5 23.2539 118.632   3
   1  19  -5-12.7005 258.607   5
  -1 -19   5 181.200 144.862   2
  -1  19   4 629.650 128.894   1
  -1  19   4 842.959 190.509   3
   1  19  -4 623.535 261.591   5
  -1 -19   4 761.738 219.988   2
  -1  19   3 56.0432 112.332   3
  -1  19   3 102.957 47.8222   2
  -1  19   3-86.4391 83.6158   1
   1  19  -3 42.5737 202.215   5
  -1 -19   3 165.553 135.811   2
  -1  19   2 14887.7 638.359   3
  -1 -19   2 15054.5 781.734   1
   1  19  -2 14675.4 822.786   5
  -1  19   2 15158.6 493.126   2
  -1 -19   2 13463.4 666.519   2
   1  19  -1 490.692 237.399   5
  -1  19   1 468.406 143.914   3
  -1 -19   1 309.578 128.312   2
  -1 -19   1 409.355 179.951   1
   1 -19  -1 349.416 116.588   2
  -1 -19   0 5754.91 476.025   1
   1  19   0 6276.38 482.059   3
   1 -19   0 6073.67 413.289   2
  -1  19   0 6098.62 395.383   2
  -1  19   0 5823.95 387.236   3
  -1 -19   0 6429.21 402.949   2
   1  19   0 5251.17 368.693   2
   1  19   1 299.258 165.978   3
  -1 -19  -1 212.760 102.845   2
  -1 -19  -1 150.561 136.109   1
   1 -19   1 97.7140 125.936   2
   1  19   2 2543.65 337.080   3
  -1 -19  -2 3285.61 369.930   1
   1 -19   2 3497.12 364.188   2
  -1  19  -2 3802.16 442.860   5
  -1 -19  -2 3115.76 230.742   2
   1  19   3 719.439 221.204   3
  -1  19  -3 1093.84 283.160   5
  -1 -19  -3 835.485 100.465   2
   1 -19   3 741.249 204.488   2
  -1 -19  -3 694.402 194.342   1
   1  19   4 11484.3 728.555   3
   1 -19   4 12569.8 740.192   2
   1 -19   4 11575.7 757.282   4
  -1 -19  -4 11578.4 638.786   1
  -1  19  -4 11256.5 774.132   5
  -1  19  -5 4257.60 519.090   5
   1  19   5 3592.99 446.653   3
  -1 -19  -5 3927.50 384.344   1
   1 -19   5 3777.41 446.565   2
   1 -19   5 3480.21 443.514   4
  -1 -19  -6 43868.4 1257.37   1
   1 -19   6 42546.3 1498.83   2
  -1  19  -6 42719.1 1615.70   5
   1 -19   6 40517.6 1468.99   4
   1  19   6 41509.5 1531.23   3
  -1 -19  -7 267.737 140.999   1
   1  19   7 243.481 204.256   3
  -1  19  -7-132.774 300.984   5
   1 -19   7 160.653 208.797   4
   1 -19   7 129.764 227.134   2
   1  19   8-319.742 219.639   3
  -1  19  -8 537.067 300.207   5
   1 -19   8 594.589 260.229   4
   1 -19   8 519.340 278.692   2
  -1 -19  -9 1263.91 344.570   5
  -1 -20   8 3261.58 471.901   4
   1  20  -7 8284.90 811.305   5
  -1 -20   7 7754.04 696.780   2
   1  20  -6 1206.31 373.811   5
  -1  20   6 915.015 250.359   3
  -1 -20   6 1331.74 309.316   2
  -1 -20   5 8454.51 645.520   2
   1  20  -5 7728.84 714.386   5
  -1  20   5 8004.41 586.988   3
   1  20  -4 17133.4 982.587   5
  -1 -20   4 17281.6 862.528   2
  -1  20   4 17261.2 792.947   3
  -1  20   3 6151.85 457.489   3
  -1  20   3 5934.01 255.519   2
   1  20  -3 7005.69 626.502   5
  -1 -20   3 5857.81 487.538   2
  -1  20   2 15740.3 679.236   3
  -1  20   2 14735.3 502.219   2
  -1 -20   2 15625.2 731.516   2
  -1 -20   2 14561.0 793.146   1
   1  20  -2 14743.9 856.006   5
  -1 -20   1 1673.80 286.080   1
  -1  20   1 1690.96 232.586   3
   1  20  -1 1830.44 338.620   5
  -1 -20   1 1799.87 253.913   2
  -1  20   0 314.445 110.426   2
  -1  20   0 400.224 144.380   3
   1  20   0 338.030 127.350   2
  -1 -20   0 184.056 147.396   1
  -1 -20   0 180.745 108.221   2
   1  20   0 335.472 178.327   3
   1 -20   0 292.761 139.631   2
   1  20   1-17.1936 133.157   3
  -1 -20  -1 233.757 167.241   1
   1 -20   1 51.2615 110.809   2
  -1 -20  -1 179.714 99.1176   2
   1  20   2 28908.8 1078.95   3
  -1  20  -2 30388.8 1197.26   5
  -1 -20  -2 30187.7 708.029   2
  -1 -20  -2 30901.8 1075.07   1
   1 -20   2 30317.3 1040.57   2
  -1  20  -3 369.959 224.752   5
   1  20   3 364.771 182.658   3
   1 -20   3 800.323 221.574   2
  -1 -20  -3 185.033 133.445   1
  -1 -20  -3 469.613 82.0465   2
  -1  20  -4 12157.5 828.117   5
   1 -20   4 12257.8 746.109   2
   1 -20   4 12132.9 794.825   4
  -1 -20  -4 12488.6 684.600   1
   1  20   4 12734.0 783.583   3
   1  20   5 2301.98 369.473   3
  -1 -20  -5 2366.64 326.951   1
  -1  20  -5 1686.63 361.803   5
   1 -20   5 2520.27 372.866   2
   1 -20   5 2678.42 424.049   4
  -1 -20  -6 3930.31 399.696   1
   1 -20   6 4381.54 515.343   2
  -1  20  -6 3678.05 543.955   5
   1 -20   6 4369.13 525.718   4
   1  20   6 4318.24 529.885   3
   1  20   7 89.3475 188.869   3
   1 -20   7 538.873 243.196   4
  -1  20  -7-7.06677 263.823   5
   1 -20   7 179.978 224.986   2
  -1  20  -8 3970.78 604.669   5
   1  20   8 4599.54 607.848   3
   1 -20   8 3995.78 527.494   4
  -1 -21   8 170.700 210.720   4
  -1 -21   7 1594.40 360.642   2
   1  21  -7 841.683 387.384   5
  -1  21   6 1824.01 341.990   3
   1  21  -6 1925.70 427.299   5
  -1 -21   6 2381.58 388.688   2
   1  21  -5 8527.26 769.060   5
  -1 -21   5 8179.39 653.853   2
  -1  21   5 7775.54 599.274   3
  -1  21   4 620.227 194.264   3
   1  21  -4 663.230 277.503   5
  -1 -21   4 786.611 215.487   2
  -1  21   3 30520.5 1022.49   3
  -1 -21   3 29990.4 1107.76   2
   1  21  -3 28635.0 1245.34   5
  -1  21   2 10720.8 580.829   3
  -1 -21   2 10902.3 709.767   1
   1  21  -2 11264.9 763.565   5
  -1 -21   2 10596.7 625.300   2
  -1  21   1 8124.16 490.443   3
  -1 -21   1 8919.00 630.901   1
  -1  21   1 8305.12 441.456   2
   1  21  -1 8312.55 645.747   5
  -1 -21   1 8907.96 538.315   2
  -1 -21   0 16441.2 676.256   2
  -1 -21   0 16730.4 834.451   1
   1  21   0 16477.9 806.773   3
  -1  21   0 17904.2 713.928   3
   1 -21   0 17218.9 712.395   2
  -1 -21  -1 19820.8 899.259   1
   1 -21   1 18980.5 805.526   2
  -1 -21  -1 20048.2 680.296   2
   1  21   1 18482.6 867.281   3
   1  21   1 18333.5 659.341   2
  -1 -21  -2 5176.13 308.504   2
   1  21   2 4853.89 471.678   3
  -1 -21  -2 4861.06 455.114   1
   1 -21   2 5414.60 464.417   2
   1  21   3 26892.9 1101.86   3
  -1 -21  -3 25119.1 991.922   1
  -1  21  -3 25534.1 1161.63   5
   1 -21   3 25952.0 1044.68   2
  -1 -21  -3 25115.2 521.431   2
   1  21   4 19022.0 976.582   3
   1 -21   4 19995.0 962.619   2
  -1  21  -4 19784.7 1070.15   5
   1 -21   4 20300.6 1049.34   4
  -1 -21  -4 18754.9 857.663   1
   1  21   5 832.209 274.110   3
  -1 -21  -5 509.339 192.855   1
   1 -21   5 776.236 270.664   4
  -1  21  -5 875.597 355.681   5
   1 -21   5 1061.88 271.717   2
   1  21   6 3796.01 489.435   3
   1 -21   6 4076.23 531.288   4
  -1  21  -6 4769.49 599.429   5
   1 -21   6 3639.53 482.423   2
  -1 -21  -6 4227.69 423.580   1
   1  21   7 1367.10 369.545   3
   1 -21   7 1465.69 350.549   4
  -1  21  -7 1203.49 361.491   5
   1 -21   7 1619.08 376.836   2
   1  21   8 1264.24 364.710   3
   1 -21   8 736.418 283.870   4
  -1 -22   8 353.754 268.949   4
   1  22  -7 13575.2 1048.03   5
  -1 -22   7 12954.8 913.134   2
   1  22  -6 69.1412 253.294   5
  -1 -22   6 242.325 172.923   2
  -1  22   6 198.323 170.778   3
   1  22  -5 4290.05 572.479   5
  -1 -22   5 3923.61 474.741   2
  -1  22   5 4019.42 441.324   3
   1  22  -4 1354.41 364.761   5
  -1  22   4 1469.02 272.103   3
  -1 -22   4 1125.05 267.508   2
   1  22  -3 2439.68 429.862   5
  -1  22   3 1872.83 292.761   3
  -1 -22   3 1684.74 302.140   2
  -1  22   2 1213.44 227.239   3
   1  22  -2 784.836 287.897   5
  -1 -22   2 860.110 218.256   2
  -1  22   1 21312.4 817.378   3
  -1  22   1 20164.1 696.033   2
  -1 -22   1 21461.6 842.814   2
  -1 -22   1 22343.4 1002.49   1
  -1  22   0 632.757 178.904   3
  -1 -22   0 1053.22 256.655   1
   1  22   0 608.313 196.384   3
   1 -22   0 1151.36 221.455   2
  -1 -22   0 1286.87 215.668   2
  -1 -22  -1 59936.1 1205.40   2
   1  22   1 61030.9 1599.52   3
   1 -22   1 62347.6 1477.99   2
   1  22   1 61658.7 1239.66   2
  -1 -22  -1 63312.5 1637.52   1
   1 -22   2 215.078 146.313   2
  -1 -22  -2 200.139 187.307   1
  -1 -22  -2 195.033 78.8491   2
   1  22   2 223.567 164.733   3
   1  22   3 4089.92 466.842   3
  -1 -22  -3 3547.73 404.794   1
   1 -22   3 3678.96 422.260   2
  -1  22  -3 3108.85 454.444   5
  -1  22  -4 159.370 240.466   5
   1  22   4 246.070 218.034   3
  -1 -22  -4 53.2034 148.606   1
   1 -22   4 389.833 210.894   2
   1 -22   4 64.5251 184.557   4
   1 -22   5 14470.2 889.639   2
  -1 -22  -5 15075.7 794.474   1
   1 -22   5 14562.7 938.688   4
  -1  22  -5 14678.3 984.467   5
   1  22   5 14923.6 926.295   3
   1  22   6 949.500 288.651   3
  -1  22  -6-140.958 270.271   5
   1 -22   6 547.451 231.625   2
  -1 -22  -6 505.643 185.205   1
   1 -22   6 430.940 238.548   4
  -1  22  -7 1686.52 422.830   5
   1  22   7 1651.51 364.521   3
   1 -22   7 2180.27 408.284   2
   1 -22   7 1454.90 377.079   4
   1 -22   8 1182.50 332.523   4
  -1 -23   8 769.167 276.722   4
  -1  23   6 1279.17 295.382   3
   1  23  -6 1394.33 393.333   5
  -1 -23   6 1250.01 332.926   2
   1  23  -5 5471.91 660.556   5
  -1  23   5 5459.41 519.752   3
  -1 -23   5 5112.92 546.307   2
  -1  23   4-65.0348 112.470   3
   1  23  -4 57.2163 250.710   5
  -1 -23   4 133.568 187.140   2
  -1  23   3 25675.7 987.595   3
   1  23  -3 24144.6 1202.73   5
  -1 -23   3 25276.1 1058.54   2
  -1  23   2 5398.03 441.740   3
  -1 -23   2 5484.57 472.593   2
   1  23  -2 5196.11 570.808   5
  -1  23   1 6148.76 461.678   3
   1  23  -1 6025.20 532.456   3
  -1 -23   1 5597.78 531.435   1
  -1 -23   1 5838.69 461.710   2
   1  23   0 5508.23 495.884   3
  -1  23   0 5688.89 436.423   3
   1 -23   0 5136.99 424.070   2
  -1 -23   0 5682.06 419.028   2
  -1 -23   0 5827.32 533.794   1
  -1 -23  -1 2066.98 344.132   1
   1  23   1 2510.17 374.546   3
   1 -23   1 2276.19 312.398   2
  -1 -23  -1 2114.65 251.385   2
   1  23   2 8007.47 628.591   3
   1 -23   2 8964.48 625.232   2
  -1 -23  -2 7860.16 398.206   2
  -1 -23  -2 8842.06 641.180   1
   1  23   3 36439.9 1342.24   3
  -1  23  -3 38595.8 1506.05   5
   1 -23   3 37763.8 1307.53   2
  -1 -23  -3 40330.8 1324.15   1
  -1 -23  -4 1731.99 299.693   1
  -1  23  -4 1987.61 398.584   5
   1  23   4 2417.08 391.884   3
   1 -23   4 2352.09 384.293   2
   1 -23   4 2386.17 411.327   4
  -1 -23  -5 3361.75 399.456   1
   1  23   5 3113.35 442.118   3
   1 -23   5 4290.57 533.376   2
  -1  23  -5 2765.79 487.102   5
   1 -23   5 3799.39 527.977   4
  -1  23  -6 3851.51 600.914   5
   1  23   6 3333.62 511.423   3
  -1 -23  -6 3467.11 406.762   1
   1 -23   6 3388.97 491.631   2
   1 -23   6 3093.71 489.247   4
  -1  23  -7 9282.77 867.978   5
   1  23   7 10205.6 879.932   3
   1 -23   7 10220.7 858.914   4
   1 -23   8 1844.61 419.691   4
  -1  24   6 437.513 231.600   3
   1  24  -6 237.308 337.820   5
  -1 -24   6 38.0956 204.858   2
  -1 -24   5 6505.59 623.650   2
   1  24  -5 6439.60 726.019   5
  -1  24   5 6606.74 583.260   3
  -1 -24   4 14022.0 845.279   2
   1  24  -4 11375.9 890.066   5
  -1  24   4 12636.6 741.122   3
  -1 -24   3-25.4864 148.696   2
   1  24  -3 156.893 257.266   5
  -1  24   3-76.4012 130.075   3
  -1  24   2 21280.3 887.143   3
   1  24  -2 21380.9 1134.78   5
  -1 -24   2 21342.4 934.824   2
  -1  24   1 14982.3 732.167   3
   1  24  -1 14656.2 822.307   3
  -1 -24   1 14240.2 725.597   2
  -1 -24   1 14905.2 879.008   1
   1  24   0 1636.19 307.256   3
  -1  24   0 1624.31 269.153   3
  -1 -24   0 1148.16 296.096   1
   1 -24   0 1686.16 256.646   2
  -1 -24   0 1480.58 239.605   2
   1  24   1 889.943 265.891   3
  -1  24  -1 695.236 198.678   3
   1 -24   1 1264.50 241.312   2
  -1 -24  -1 954.418 255.367   1
  -1 -24  -1 1191.59 201.735   2
   1  24   2 37855.1 1358.47   3
   1 -24   2 40409.7 1324.84   2
  -1 -24  -2 40020.6 1360.52   1
  -1  24  -3 155.017 222.379   5
   1 -24   3 36.6753 147.537   2
   1  24   3 389.893 209.920   3
  -1 -24  -3 207.013 227.598   1
   1  24   4 6576.38 618.911   3
   1 -24   4 6044.69 635.002   4
  -1 -24  -4 6339.06 552.261   1
   1 -24   4 7514.56 639.628   2
  -1  24  -4 5962.69 663.322   5
  -1 -24  -5 3855.55 440.478   1
  -1  24  -5 3399.07 538.812   5
   1 -24   5 3805.01 535.004   4
   1 -24   5 3697.36 485.093   2
   1  24   5 2516.02 423.964   3
   1 -24   6 5663.74 621.119   2
   1  24   6 5474.83 635.291   3
  -1  24  -6 5850.64 690.918   5
   1 -24   6 6300.26 688.122   4
   1 -24   7 2663.38 483.484   4
   1  24   7 1931.16 426.489   3
   1  25  -5 422.537 326.463   5
  -1  25   5 123.933 182.287   3
  -1 -25   5-27.5906 215.930   2
  -1  25   4 3060.83 391.017   3
   1  25  -4 3278.02 553.503   5
  -1 -25   4 3419.30 451.685   2
   1  25  -3-124.290 301.310   5
  -1  25   3-134.375 158.918   3
  -1 -25   3-44.3037 155.786   2
  -1  25   2 11284.7 672.391   3
  -1 -25   2 12542.9 738.425   2
   1  25  -1 315.672 194.009   3
  -1 -25   1 393.047 211.547   1
  -1  25   1 110.118 126.069   3
  -1 -25   1 438.521 182.815   2
  -1 -25   0 18644.2 787.526   2
  -1  25   0 17768.1 809.182   3
   1  25   0 16887.4 907.421   3
  -1 -25   0 20466.3 1029.46   1
   1 -25   0 18682.8 818.273   2
   1  25   1 2296.46 352.252   3
  -1 -25  -1 2651.34 287.386   2
  -1  25  -1 2374.83 327.053   3
  -1 -25  -1 2524.11 383.649   1
   1 -25   1 2443.60 334.435   2
   1  25   2 242.480 200.371   3
  -1 -25  -2-8.06729 175.625   1
   1 -25   2 450.229 195.748   2
  -1 -25  -3 452.750 235.253   1
   1 -25   3 103.581 197.176   2
   1  25   3-117.947 170.744   3
   1 -25   4 5370.75 555.926   2
  -1  25  -4 5750.17 664.461   5
  -1 -25  -4 5328.07 548.901   1
   1  25   4 4833.47 550.104   3
   1 -25   4 6215.61 666.695   4
   1  25   5 100.759 209.414   3
  -1  25  -5 157.603 315.410   5
   1 -25   5-367.889 206.104   2
  -1 -25  -5-167.677 174.022   1
   1 -25   5-37.0201 212.537   4
   1 -25   6 9799.65 854.442   4
   1  25   6 8026.17 768.506   3
  -1 -26   5 7389.18 703.143   2
   1  26  -5 6502.90 748.621   5
  -1  26   4 3117.68 402.327   3
   1  26  -4 2918.34 512.221   5
  -1 -26   4 3739.29 481.170   2
   1  26  -3 94.0198 256.737   5
  -1  26   3 168.561 146.426   3
  -1 -26   3 201.373 177.799   2
  -1  26   2 17165.8 844.041   3
  -1 -26   2 19447.7 935.499   2
  -1  26   1 2382.89 325.984   3
   1  26  -1 3187.86 438.651   3
  -1 -26   1 2476.35 338.797   2
  -1  26   0 596.615 210.869   3
  -1 -26   0 532.120 226.573   1
   1 -26   0 923.799 207.820   2
  -1 -26   0 1010.92 210.630   2
   1  26   1 2498.49 382.469   3
  -1  26  -1 2320.14 330.420   3
  -1 -26  -1 2941.15 414.879   1
   1 -26   1 2966.40 370.342   2
   1  26   2 10181.3 744.524   3
  -1 -26  -2 10706.7 750.629   1
   1 -26   2 9788.77 693.968   2
   1  26   3 1244.11 306.385   3
  -1 -26  -3 1341.89 311.234   1
   1 -26   3 978.944 253.638   2
   1 -26   3 1026.62 346.499   4
  -1 -26  -4 3290.63 436.572   1
   1  26   4 3421.19 494.522   3
  -1  26  -4 3451.73 553.926   5
   1 -26   4 3802.44 496.865   2
   1 -26   4 3384.49 515.649   4
  -1  26  -5 8030.98 817.123   5
   1 -26   5 6493.73 648.598   2
  -1 -26  -5 7499.88 630.054   1
   1 -26   5 7788.87 763.181   4
   1  26   5 6384.34 678.967   3
   1  26   6-198.679 180.987   3
  -1 -27   5 615.170 248.374   2
  -1 -27   4 375.372 217.344   2
   1  27  -4-181.272 310.527   5
   1  27  -3 11046.4 925.069   5
  -1 -27   3 10184.0 740.784   2
  -1  27   2 1222.88 264.889   3
  -1 -27   2 1289.03 277.704   2
  -1  27   1 1173.25 248.310   3
   1  27  -1 2090.86 361.896   3
  -1 -27   1 1625.50 293.961   2
  -1  27   0 45.8683 148.617   3
   1  27   0 283.991 192.763   3
  -1 -27   0 96.7987 229.398   1
  -1 -27   0 128.846 116.298   2
   1 -27   0-117.156 131.756   2
   1  27   1 6654.06 614.716   3
   1 -27   1 6469.56 540.546   2
  -1  27  -1 5973.08 501.916   3
  -1 -27  -1 6411.67 611.300   1
   1 -27   2 1560.76 315.266   2
   1  27   2 1443.67 311.786   3
  -1 -27  -2 1523.69 338.456   1
   1  27   3 7729.31 690.901   3
  -1 -27  -3 7055.78 635.267   1
   1 -27   3 8403.15 795.990   4
   1 -27   3 8054.94 686.127   2
   1  27   4-147.297 209.839   3
   1 -27   4 432.527 326.074   4
  -1 -27  -4 93.2292 209.359   1
   1 -27   4-34.6329 169.180   2
   1  27   5 378.756 250.333   3
   1 -27   5 145.157 204.409   2
  -1 -28   4 656.840 254.339   2
   1  28  -3 556.311 326.272   5
  -1 -28   3 282.267 217.135   2
   1  28  -2 101.461 217.585   3
  -1 -28   2 39.0228 162.914   2
   1  28  -1 16376.1 959.409   3
  -1  28   1 15341.6 817.497   3
  -1 -28   1 16016.8 840.384   2
  -1  28   0 489.797 198.163   3
  -1 -28   0 682.312 262.125   1
   1  28   0 945.378 289.190   3
  -1  28  -1 1365.49 277.636   3
   1  28   1 1039.88 292.605   3
   1 -28   1 829.379 236.062   2
   1  28   2 5681.16 575.970   3
   1 -28   2 5418.83 555.673   2
  -1  28  -2 4765.89 480.613   3
  -1 -28  -2 6054.55 605.606   1
   1  28   3 1256.98 334.447   3
  -1 -28  -3 1536.78 317.472   1
   1 -28   3 1362.58 326.830   2
   1 -28   3 1065.19 327.520   4
   1  28   4 185.591 203.431   3
  -1 -28  -4-111.870 173.764   1
   1 -28   4 35.9934 183.471   2
   1  28   5 4760.67 623.607   3
  -1 -29   4-567.499 250.623   2
  -1 -29   3 6790.76 622.410   2
   1  29  -2 5329.37 586.403   3
  -1 -29   2 4275.61 495.571   2
   1  29  -1 2747.75 447.212   3
  -1 -29   1 1917.48 338.273   2
   1  29   0 1578.85 359.597   3
   1  29   1 2879.88 444.874   3
   1 -29   1 2895.88 396.065   2
  -1 -29  -1 2595.48 420.989   1
   1  29   2-21.4212 168.123   3
  -1 -29  -2-262.303 228.864   1
   1 -29   2 135.730 199.004   2
   1  29   3 709.478 245.239   3
  -1 -29  -3 626.855 257.289   1
   1 -29   3 590.855 253.219   2
   1  29   4 5.65693 207.952   3
   1 -29   4 70.6065 165.412   2
  -1 -30   3-846.122 283.348   2
   1  30  -2 6867.61 689.086   3
  -1 -30   2 5867.05 577.411   2
   1  30  -1 479.756 245.848   3
   1  30   0 4154.33 525.754   3
   1  30   1-414.913 241.418   3
   1 -30   2 1870.21 351.625   2
  -1 -30  -2 1560.29 344.688   1
   1  30   2 1353.22 343.800   3
   1 -30   3 556.092 267.543   2
   1  30   3 75.8955 228.267   3
   1  31  -1 166.646 225.949   3
   1  31   0 9931.44 805.842   3
   1  31   1 3351.12 472.314   3
   1  31   2 68.3822 167.363   3
   2   0 -10 2518.75 479.981   5
  -2   0  10 2798.57 351.824   2
   2   0  -9-303.360 298.715   5
  -2   0   9 241.770 160.711   2
   2   0  -8 22756.4 1147.31   5
  -2   0   8 22444.0 860.998   2
  -2   0   7 50.0117 111.371   2
   2   0  -7 11.3574 42.7733   1
   2   0  -7-180.139 242.177   5
  -2   0   6 9373.46 487.333   2
   2   0  -6 9604.69 638.213   5
   2   0  -6 10020.8 323.233   1
  -2   0   5-21.8549 89.6921   2
   2   0  -5-1.83760 41.6332   1
   2   0  -5-59.5747 160.770   5
  -2   0   5 32.3321 27.7074   4
   2   0  -4 11121.5 561.188   5
  -2   0   4 11424.2 311.520   4
  -2   0   4 10874.7 455.747   2
   2   0  -4 11256.6 292.453   1
   2   0  -3 62.4062 42.3498   1
  -2   0   3-7.08894 65.6023   2
   2   0  -3-48.5625 117.280   5
  -2   0   3-8.56484 50.5849   4
  -2   0   3 54.1646 43.9796   1
  -2   0   2 56173.4 817.060   4
   2   0  -2 55958.6 681.496   1
  -2   0   2 55522.9 664.746   1
   2   0  -2 55620.5 953.374   5
  -2   0   1 61.0182 51.1904   1
  -2   0   1 27.3785 63.1534   4
   2   0  -1 2.21261 60.5482   5
   2   0  -1 39.5587 44.2119   1
  -2   0   0 171443. 1419.24   1
   2   0   0 172168. 963.065   5
  -2   0   0 173555. 1608.87   4
   2   0   0 171732. 1183.65   3
   2   0   0 169865. 1594.26   4
  -2   0  -1 19.5524 42.7367   3
   2   0   1-76.3077 94.1569   4
  -2   0  -1-15.9284 67.8607   1
  -2   0  -2 215.463 96.3436   1
   2   0   2 146.250 75.1742   3
  -2   0  -2 136.161 39.5288   5
   2   0   2 136.361 90.2154   4
  -2   0  -2 110.896 76.6233   4
  -2   0  -2 237.389 81.7909   3
  -2   0  -3 53.0689 53.6408   5
   2   0   3 146.816 94.8117   3
  -2   0  -3 12.1981 74.4918   3
  -2   0  -3 57.8208 84.1492   4
   2   0   3 99.7006 95.7147   4
  -2   0  -3 21.5654 66.4635   2
  -2   0  -4 124687. 1549.06   2
  -2   0  -4 122919. 1361.45   5
  -2   0  -4 124862. 1641.47   4
   2   0   4 122745. 1632.08   4
  -2   0  -4 124978. 1770.60   3
  -2   0  -5-16.4702 127.555   5
   2   0   5 28.5559 111.207   4
  -2   0  -5-1.45422 107.383   4
  -2   0  -5 29.7823 93.1790   2
  -2   0  -6 12528.8 579.054   2
  -2   0  -6 13449.4 586.372   4
  -2   0  -6 12782.5 597.413   5
  -2   0  -7-154.511 174.488   5
  -2   0  -7 19.5845 122.224   1
  -2   0  -8 3545.12 412.228   5
  -2   0  -8 3210.25 381.900   1
  -2   0  -9 170.523 202.158   5
  -2   0  -9 114.774 155.062   1
  -2   0 -10 7264.65 595.737   1
  -2   0 -10 7071.28 649.226   5
   2   1 -10 3513.58 552.269   5
   2  -1 -10 3517.21 551.137   5
  -2   1  10 3442.68 375.959   2
  -2  -1  10 3729.46 408.343   2
  -2   1   9 134.526 135.244   2
  -2  -1   9 292.676 162.513   2
   2   1  -9 151.285 250.600   5
  -2   1   8 17894.6 745.191   2
  -2  -1   8 16829.0 764.917   2
   2   1  -8 17335.8 1002.74   5
   2  -1  -8 16525.9 980.056   5
   2   1  -7 7080.47 593.518   5
   2  -1  -7 6118.53 565.769   5
   2   1  -7 6161.34 300.991   1
  -2  -1   7 5597.84 419.123   2
  -2   1   7 6145.51 415.832   2
   2  -1  -7 6284.66 247.639   1
  -2   1   6 267.251 111.100   2
   2   1  -6 202.022 69.3291   1
  -2  -1   6 139.243 101.684   2
   2  -1  -6 57.3563 37.6199   1
   2   1  -6 138.381 162.133   5
   2  -1  -6 250.279 183.630   5
   2  -1  -5 4542.89 405.214   5
  -2   1   5 5298.22 337.537   2
  -2  -1   5 4408.30 326.577   2
  -2  -1   5 4497.21 184.620   4
   2  -1  -5 4609.68 174.184   1
   2   1  -5 5397.31 243.053   1
   2   1  -5 3972.18 383.569   5
   2   1  -4 93303.2 937.665   1
  -2  -1   4 92956.0 940.674   4
   2  -1  -4 93322.5 1593.48   5
   2   1  -4 92755.5 1583.19   5
  -2   1   4 90554.1 1267.14   2
  -2  -1   4 90986.8 1330.47   2
  -2  -1   4 92571.6 1574.26   5
  -2   1   4 93528.3 839.186   4
   2  -1  -4 91844.5 713.641   1
   2  -1  -3 13022.3 276.034   1
   2  -1  -3 12530.3 528.220   5
   2   1  -3 12722.9 531.308   5
  -2   1   3 13180.9 281.037   1
  -2  -1   3 12148.9 345.302   1
  -2  -1   3 12704.8 378.210   4
  -2   1   3 12515.3 352.619   4
  -2  -1   3 12142.2 461.583   2
  -2  -1   3 12044.2 513.373   5
  -2   1   3 12940.3 454.026   2
   2   1  -3 12750.1 339.740   1
   2   1  -2 35398.3 578.980   1
  -2  -1   2 34965.9 567.322   1
   2  -1  -2 36580.1 511.093   1
  -2  -1   2 35558.4 751.282   5
  -2  -1   2 36859.6 676.771   4
   2   1  -2 35409.0 756.331   5
  -2   1   2 36171.4 650.550   4
  -2  -1   2 34292.1 727.416   2
   2  -1  -2 35608.0 764.766   5
  -2   1   2 35993.7 487.961   1
  -2  -1   1 106333. 1042.61   1
  -2   1   1 104706. 973.568   1
  -2  -1   1 106470. 1058.58   5
  -2   1   1 110413. 1216.40   4
   2   1  -1 106456. 1066.76   1
   2  -1  -1 108264. 1204.68   4
   2   1  -1 105913. 1063.65   5
  -2  -1   1 109145. 1226.70   4
   2  -1  -1 107176. 1098.04   5
  -2  -1   0 9666.22 349.376   1
   2  -1   0 8737.26 247.172   3
   2   1   0 9473.64 303.680   3
   2  -1   0 9186.25 376.668   4
  -2  -1   0 9573.33 383.398   4
   2   1   0 9173.34 219.843   5
   2   1   0 9371.35 350.024   1
  -2   1   0 9582.55 382.879   4
  -2   1   0 8792.11 327.092   1
  -2   1  -1 5675.28 236.899   3
  -2  -1  -1 5637.29 259.084   3
   2   1   1 5604.43 263.199   3
   2  -1   1 5798.91 320.912   4
   2   1   1 5979.52 323.347   4
   2  -1   1 5682.83 243.241   3
  -2  -1  -1 5879.24 299.424   1
  -2  -1  -2 50217.5 440.921   5
  -2  -1  -2 54221.8 904.219   3
  -2  -1  -2 50061.9 942.915   1
   2  -1   2 53647.5 549.138   5
   2   1   2 54079.0 992.784   4
   2  -1   2 51380.5 975.668   4
  -2  -1  -2 53242.9 989.445   4
  -2   1  -2 53018.8 978.762   4
  -2   1  -2 53280.6 546.589   5
  -2   1  -2 51561.1 855.789   3
   2  -1   2 50243.5 864.749   3
   2   1   2 52525.0 919.003   3
  -2  -1  -3 8821.63 425.527   3
  -2  -1  -3 8823.98 292.848   5
  -2   1  -3 9267.54 410.377   2
   2  -1   3 9174.97 308.271   5
  -2   1  -3 9073.86 313.954   5
  -2  -1  -3 9796.03 404.089   2
   2   1   3 9149.13 431.220   4
   2  -1   3 8807.43 429.056   4
  -2  -1  -3 8594.80 422.171   4
  -2   1  -3 9455.12 442.258   4
   2  -1   3 8939.28 427.412   3
   2   1   3 8808.83 437.296   3
  -2  -1  -3 8696.56 430.996   1
  -2   1  -3 8360.52 407.962   3
   2   1   4 16300.3 595.047   4
  -2   1  -4 16493.2 514.687   5
  -2  -1  -4 16794.2 658.716   3
  -2  -1  -4 15836.9 625.038   1
  -2  -1  -4 17218.8 616.192   4
   2  -1   4 16403.3 511.254   5
  -2  -1  -4 16417.4 554.439   2
  -2   1  -4 16374.7 583.666   2
  -2  -1  -4 15802.5 494.889   5
   2  -1   4 16281.9 602.880   4
  -2   1  -4 16244.2 600.568   4
   2   1   4 16849.6 673.585   3
  -2   1  -4 16308.4 648.526   3
  -2   1  -5 52042.8 1105.41   2
   2  -1   5 52554.5 1050.56   5
  -2  -1  -5 50735.5 1182.82   1
  -2  -1  -5 52451.1 1059.16   2
  -2  -1  -5 50461.2 1029.62   5
   2  -1   5 50748.9 1103.27   4
  -2   1  -5 52279.1 1116.49   4
  -2   1  -5 52100.8 1052.46   5
  -2  -1  -5 50050.3 1079.00   4
  -2  -1  -6 4244.44 357.303   5
  -2   1  -6 4772.58 379.490   5
  -2  -1  -6 4396.61 339.373   2
  -2  -1  -6 4187.53 376.241   1
   2  -1   6 4419.00 354.032   4
  -2  -1  -6 4513.92 345.924   4
  -2   1  -6 4082.49 331.873   4
  -2   1  -7 2292.45 261.916   4
  -2  -1  -7 1718.37 274.234   5
  -2  -1  -7 1741.32 229.941   4
  -2   1  -7 1665.16 280.077   5
  -2  -1  -8 29674.6 1100.63   1
  -2   1  -8 30431.3 1118.76   5
  -2  -1  -8 28270.0 1072.91   5
  -2  -1  -9 10882.9 713.403   1
  -2   1  -9 12443.4 795.751   5
  -2   1  -9 10945.9 719.443   1
  -2  -1  -9 11493.8 758.530   5
  -2  -1 -10 1138.42 297.792   5
  -2   1 -10 1238.55 277.263   1
  -2  -1 -10 829.371 251.170   1
  -2   1 -10 691.738 251.401   5
  -2   1 -11 3203.64 433.079   1
   2   2 -10 529.370 341.491   5
   2  -2 -10 38.3778 336.766   5
  -2  -2  10 515.131 187.836   2
  -2   2   9 30960.9 1009.48   2
  -2  -2   9 30005.6 1095.46   2
   2   2  -9 32428.4 1452.92   5
  -2   2   8 8288.88 502.247   2
   2   2  -8 8172.92 700.566   5
   2  -2  -8 7670.39 670.769   5
  -2  -2   8 8692.51 572.451   2
  -2  -2   7 616.517 185.519   2
  -2   2   7 650.050 161.999   2
   2   2  -7 750.522 132.473   1
   2  -2  -7 620.287 67.1228   1
   2   2  -7 418.390 204.957   5
   2  -2  -7 508.426 234.790   5
   2  -2  -7 756.188 76.3863   1
   2  -2  -6 2865.48 368.689   5
  -2  -2   6 2159.98 115.935   4
  -2  -2   6 2646.55 283.684   2
  -2   2   6 2172.62 234.019   2
   2   2  -6 2369.48 196.836   1
   2   2  -6 1732.69 296.484   5
   2  -2  -6 2322.69 109.296   1
   2  -2  -5 12939.2 673.303   5
   2   2  -5 14280.4 705.004   5
  -2   2   5 13266.1 513.841   2
  -2  -2   5 14007.3 362.480   4
  -2  -2   5 14442.0 589.524   2
   2   2  -5 13537.4 424.645   1
   2   2  -5 14866.5 603.812   2
   2  -2  -5 12678.7 213.171   1
  -2  -2   4 4803.10 372.179   5
   2   2  -4 4154.17 354.954   5
  -2   2   4 4475.21 285.580   2
   2  -2  -4 4123.54 352.690   5
  -2  -2   4 4257.69 305.996   2
  -2   2   4 4501.38 182.471   4
   2   2  -4 4621.61 231.706   1
   2   2  -3 153526. 1824.78   5
  -2  -2   3 156625. 1327.72   1
   2  -2  -3 156397. 1855.85   5
  -2   2   3 158590. 1233.51   4
  -2  -2   3 156830. 1669.52   2
  -2  -2   3 160281. 1846.43   5
  -2   2   3 155065. 1535.64   2
   2   2  -3 156381. 1286.27   1
   2   2  -2 30895.2 574.940   1
   2   2  -2 30131.2 703.859   5
   2  -2  -2 30008.8 715.412   5
  -2  -2   2 31414.4 713.399   5
   2  -2  -2 30719.5 606.589   4
  -2   2   2 31066.4 606.332   4
  -2  -2   2 29400.2 559.605   1
  -2  -2   2 31558.5 706.222   2
  -2   2   2 30753.4 425.443   1
  -2  -2   1 103.188 61.8824   1
  -2   2   1 164.902 51.9833   1
  -2  -2   1 167.158 59.0191   5
   2   2  -1 139.211 57.6622   1
   2   2  -1 124.876 68.9441   5
  -2  -2   1 140.696 63.0792   4
   2  -2  -1 154.235 81.3288   4
  -2   2   1 104.699 66.9503   4
  -2  -2   0 4585.70 163.963   5
   2  -2   0 4674.46 161.485   3
   2   2   0 4405.93 163.210   5
  -2  -2   0 4256.58 237.588   1
   2   2   0 4728.82 254.205   1
   2   2   0 4432.56 227.206   3
   2  -2   0 4185.62 260.508   4
  -2   2   0 4336.78 261.855   4
   2   2   1 11102.0 381.123   3
  -2  -2  -1 10630.8 366.176   3
   2  -2   1 10428.8 427.250   4
   2  -2   1 10955.6 249.107   5
  -2   2  -1 10903.8 312.074   3
  -2  -2  -1 10258.3 398.056   1
   2  -2   1 10013.5 310.765   3
  -2   2  -2 7223.72 318.423   3
  -2  -2  -2 6628.58 328.799   3
   2  -2   2 6923.65 226.024   5
  -2   2  -2 6983.54 344.424   2
  -2  -2  -2 6891.83 354.162   1
   2  -2   2 6662.54 360.481   4
  -2  -2  -2 6588.41 355.165   4
  -2   2  -2 7203.16 367.482   4
  -2   2  -2 6718.28 226.409   5
  -2  -2  -2 6433.86 167.193   5
   2  -2   2 6786.79 315.962   3
   2   2   2 6930.51 346.583   3
  -2  -2  -3 84180.7 1310.37   3
  -2  -2  -3 84848.0 1311.05   4
  -2  -2  -3 85439.8 1148.33   2
   2  -2   3 85080.0 988.913   5
  -2   2  -3 83126.6 1244.27   2
  -2  -2  -3 83768.0 1317.11   1
  -2   2  -3 85975.8 980.933   5
   2  -2   3 82424.8 1305.55   4
  -2   2  -3 80222.9 1279.43   4
  -2  -2  -3 83996.4 891.879   5
   2   2   3 82721.9 1345.55   3
  -2   2  -3 80778.7 1254.54   3
   2  -2   4 27453.0 790.559   4
  -2   2  -4 27802.7 676.920   5
  -2  -2  -4 27083.7 772.832   4
  -2  -2  -4 26581.2 686.718   2
  -2   2  -4 27887.9 774.738   2
  -2  -2  -4 27598.3 817.773   1
  -2  -2  -4 26433.0 630.193   5
   2  -2   4 26578.1 663.364   5
  -2   2  -4 26911.0 777.791   4
  -2  -2  -4 27287.2 843.196   3
   2   2   4 26954.2 856.937   3
  -2   2  -4 26954.1 826.856   3
  -2   2  -5 6850.26 403.408   5
  -2  -2  -5 5967.85 363.540   5
  -2  -2  -5 6948.91 389.341   2
  -2  -2  -5 7294.09 454.437   1
  -2   2  -5 8268.49 457.903   2
   2  -2   5 7243.61 433.898   4
   2  -2   5 6934.05 397.548   5
  -2  -2  -5 7310.68 422.624   4
  -2   2  -5 7516.12 437.005   4
  -2  -2  -6 21465.2 769.193   5
  -2  -2  -6 22611.7 753.204   4
   2  -2   6 22564.3 789.346   5
  -2  -2  -6 20448.9 804.691   1
   2  -2   6 21050.4 755.062   4
  -2  -2  -6 21855.4 724.846   2
  -2   2  -6 21833.5 751.032   4
  -2   2  -6 22341.7 799.830   5
  -2   2  -7 59476.7 1275.70   4
  -2   2  -7 57627.4 1410.09   5
  -2  -2  -7 58134.7 1390.28   5
  -2  -2  -7 58515.4 1442.04   1
   2  -2   7 58250.1 1279.87   4
  -2  -2  -7 56689.6 1228.00   4
  -2  -2  -8 1606.85 284.880   1
  -2  -2  -8 896.814 222.544   5
  -2   2  -8 1230.21 266.287   5
  -2  -2  -9 6933.44 594.676   5
  -2   2  -9 6270.40 570.304   5
  -2  -2  -9 6939.20 574.539   1
  -2   2 -10 479.645 218.093   5
  -2  -2 -10 762.133 236.693   1
  -2  -2 -10 742.690 312.617   5
  -2   2 -10 302.675 182.371   1
  -2   2 -11-369.133 271.025   5
  -2   2 -11-349.162 162.215   1
  -2  -3  11 25.2536 143.550   2
   2  -3 -10 476.494 316.806   5
   2   3 -10 826.821 335.331   5
  -2  -3  10 671.242 208.706   2
   2  -3  -9 4250.90 556.448   5
  -2   3   9 4469.23 388.303   2
   2   3  -9 4317.47 578.098   5
  -2  -3   9 4600.97 454.846   2
  -2  -3   8 636.786 211.332   2
   2  -3  -8 223.354 234.913   5
  -2   3   8 503.128 163.205   2
  -2   3   7 29356.5 852.981   2
   2   3  -7 28832.9 1181.23   5
   2  -3  -7 28890.8 1179.78   5
  -2  -3   7 30569.9 1000.07   2
   2   3  -7 30020.5 764.249   1
  -2  -3   6 332.582 132.084   2
   2   3  -6 251.811 93.5788   1
  -2   3   6 250.624 111.351   2
   2   3  -6 111.802 173.966   5
   2  -3  -6 269.656 112.377   3
   2  -3  -6-58.7220 194.373   5
  -2  -3   6 156.435 50.1305   4
   2  -3  -5 22874.2 884.176   5
   2   3  -5 20472.9 841.935   5
  -2  -3   5 21393.1 732.591   2
   2   3  -5 21640.3 570.580   1
  -2   3   5 20544.1 620.893   2
   2   3  -5 22010.9 751.104   2
  -2  -3   4 2206.80 251.246   5
  -2  -3   4 2503.35 194.393   1
   2   3  -4 2250.45 268.309   5
  -2  -3   4 2465.98 244.612   2
   2   3  -4 2434.12 186.531   1
  -2   3   4 2179.23 198.260   2
   2  -3  -4 2505.99 281.085   5
   2   3  -4 2538.70 253.063   2
  -2  -3   3 16729.9 560.386   2
   2   3  -3 16182.4 602.196   5
  -2  -3   3 16333.1 604.391   5
   2  -3  -3 16284.6 611.447   5
  -2  -3   3 17815.5 481.626   1
  -2   3   3 17524.1 416.918   4
   2   3  -3 16721.8 455.704   1
  -2   3   3 16840.1 501.974   2
   2  -3  -3 16275.3 409.652   4
  -2  -3   2 812.879 131.318   2
  -2   3   2 898.702 74.0602   1
  -2  -3   2 946.824 116.586   1
   2   3  -2 923.829 143.601   5
  -2  -3   2 1034.41 142.680   5
   2  -3  -2 791.789 112.372   4
  -2   3   2 827.259 108.093   4
   2   3  -2 1061.03 121.583   1
   2   3  -1 39673.0 707.268   1
  -2   3   1 37986.7 579.393   1
  -2   3   1 40058.3 741.175   4
   2   3  -1 38470.9 663.637   5
   2  -3  -1 38052.2 735.690   4
  -2  -3   1 39063.4 686.863   1
  -2  -3   1 38684.8 672.782   5
   2   3   0 611.118 103.650   1
  -2  -3   0 551.260 102.938   1
   2   3   0 699.205 112.057   3
   2   3   0 581.989 79.7111   5
  -2  -3   0 595.336 73.2289   5
   2  -3   0 726.903 133.138   4
  -2   3   0 809.404 125.110   4
   2  -3   0 631.015 57.0054   3
  -2   3  -1 16103.1 365.257   3
   2   3   1 15609.4 474.079   3
  -2  -3  -1 17055.1 482.013   3
  -2  -3  -1 16053.5 503.904   1
   2  -3   1 16589.1 361.863   5
  -2  -3  -1 15415.8 240.857   5
   2  -3   1 15924.9 534.499   4
   2  -3   1 16530.0 385.709   3
  -2   3  -2 693.922 97.0896   5
  -2  -3  -2 720.881 127.489   1
  -2   3  -2 747.425 114.269   3
  -2  -3  -2 647.860 118.062   3
  -2  -3  -2 800.075 70.7517   5
   2  -3   2 629.798 91.2022   5
   2   3   2 596.480 123.112   3
  -2  -3  -2 783.971 141.970   4
   2  -3   2 640.297 136.418   4
  -2   3  -2 883.276 147.081   4
  -2  -3  -3 103565. 1466.60   1
  -2  -3  -3 104869. 1484.84   3
  -2  -3  -3 101599. 1225.70   2
  -2  -3  -3 102489. 1026.37   5
  -2   3  -3 105212. 1429.30   2
   2  -3   3 106537. 1171.05   5
  -2  -3  -3 106544. 1473.14   4
   2  -3   3 101954. 1479.12   4
   2   3   3 103279. 1521.46   3
  -2   3  -3 102607. 1146.73   5
  -2   3  -3 103362. 1414.64   3
  -2   3  -3 104319. 1481.33   4
   2   3   4 83.2200 115.806   3
  -2  -3  -4 13.7811 70.9117   5
  -2   3  -4 81.0628 78.8061   3
   2  -3   4 38.5220 59.3870   5
  -2   3  -4 36.6048 98.2318   5
  -2  -3  -4 32.7634 96.9867   1
   2  -3   4 6.80208 101.007   4
  -2  -3  -4-16.6105 121.168   4
  -2  -3  -4 72.2658 102.129   3
  -2  -3  -4 119.702 83.7116   2
  -2   3  -4 141.966 98.4849   4
  -2   3  -4 195.305 103.304   2
   2  -3   5 40345.7 958.852   5
  -2  -3  -5 38810.7 869.226   2
  -2   3  -5 37804.1 938.249   5
   2  -3   5 37630.5 985.603   4
  -2  -3  -5 40527.8 927.356   5
  -2  -3  -5 40230.8 980.488   4
  -2   3  -5 39025.5 984.587   4
  -2   3  -5 40873.0 1024.77   2
   2   3   5 38330.6 1138.83   3
  -2  -3  -5 40015.1 1048.17   1
  -2  -3  -6 1177.29 211.974   1
  -2   3  -6 1347.86 241.521   5
  -2  -3  -6 1328.19 213.231   5
   2  -3   6 1592.43 220.907   5
   2  -3   6 1384.63 216.590   4
   2  -3   6 1419.17 230.064   2
  -2  -3  -6 1303.61 199.769   4
  -2   3  -6 1285.53 208.288   4
  -2  -3  -6 1626.82 210.739   2
  -2  -3  -7 2785.43 327.318   5
  -2   3  -7 3271.58 368.568   5
  -2  -3  -7 3417.62 309.162   2
   2  -3   7 3366.07 333.450   4
  -2  -3  -7 2924.81 291.667   4
  -2  -3  -7 3351.61 352.706   1
  -2   3  -8 400.204 211.831   5
  -2  -3  -8 477.685 207.797   5
  -2  -3  -8 795.593 201.535   1
   2  -3   8 838.578 199.761   4
  -2  -3  -9 7016.37 574.899   1
  -2   3  -9 7599.52 639.903   5
  -2  -3  -9 6698.55 586.635   5
  -2  -3 -10 130.165 137.913   1
  -2   3 -10 142.646 140.588   1
  -2  -3 -10 279.839 208.650   5
  -2   3 -10 387.537 213.085   5
  -2   3 -11 2943.23 416.923   1
  -2   3 -11 2889.42 482.327   5
  -2  -4  11 2678.96 414.828   2
   2   4 -10 2231.06 496.366   5
   2  -4 -10 2630.15 512.338   5
  -2  -4  10 2243.61 349.281   2
   2   4  -9 17477.3 1082.70   5
   2  -4  -9 17330.3 1078.71   5
  -2   4   9 17121.3 705.105   2
  -2  -4   9 16269.5 847.880   2
   2   4  -8 18650.3 1028.98   5
  -2  -4   8 17805.8 836.012   2
  -2   4   8 16772.2 670.393   2
   2  -4  -8 17147.5 1001.33   5
   2   4  -7 6751.90 388.340   1
   2  -4  -7 7521.12 623.326   5
  -2   4   7 6635.81 399.397   2
  -2  -4   7 5647.21 219.747   4
  -2  -4   7 7016.32 498.605   2
   2   4  -7 6264.49 574.338   5
  -2  -4   7 6041.42 220.303   4
   2   4  -6 10469.3 670.937   5
   2   4  -6 10172.3 445.842   1
  -2  -4   6 10516.0 565.346   2
  -2   4   6 9646.58 449.111   2
   2  -4  -6 10493.2 672.818   5
   2  -4  -6 10894.6 589.163   3
   2   4  -5 45398.1 1236.55   5
  -2   4   5 44560.5 889.422   2
   2  -4  -5 41193.1 1205.73   5
  -2  -4   5 45727.3 1092.08   2
   2   4  -5 42083.6 847.435   1
   2   4  -5 42494.4 1068.93   2
   2   4  -4 15058.2 660.006   5
  -2  -4   4 15056.1 661.122   5
  -2  -4   4 15826.2 503.794   1
   2  -4  -4 15096.1 671.273   5
   2   4  -4 15365.2 486.183   1
  -2  -4   4 14354.9 574.335   2
  -2   4   4 15436.6 495.977   2
   2   4  -4 15090.0 601.289   2
   2  -4  -4 14895.5 535.925   3
  -2   4   3 13177.3 369.609   4
   2   4  -3 12512.4 539.364   5
  -2  -4   3 12469.4 531.044   5
  -2  -4   3 12743.6 506.125   2
  -2  -4   3 11899.6 421.676   1
   2  -4  -3 12141.3 363.757   4
   2   4  -3 12300.1 416.475   1
   2  -4  -2 16548.3 468.360   4
  -2  -4   2 16493.2 540.058   5
  -2   4   2 16170.1 297.101   1
   2   4  -2 16195.3 532.786   5
   2   4  -2 16788.2 474.462   1
  -2  -4   2 16745.5 541.246   2
  -2  -4   2 16138.3 469.913   1
  -2   4   2 17367.9 467.306   4
  -2  -4   1 1012.77 140.858   2
   2   4  -1 1107.43 130.376   1
   2   4  -1 991.677 128.281   5
  -2  -4   1 1024.37 120.714   5
  -2  -4   1 956.637 125.446   1
   2  -4  -1 1020.96 133.847   4
  -2   4   1 921.729 129.462   4
   2   4   0 9665.63 375.598   3
   2   4   0 9418.21 379.824   1
   2   4   0 9215.06 284.102   5
  -2  -4   0 9794.24 287.986   5
   2  -4   0 8830.33 390.266   4
  -2   4   0 9384.64 391.024   4
  -2  -4   0 9266.26 368.235   1
   2   4   1 45917.6 846.787   3
  -2  -4  -1 45706.9 861.797   1
  -2  -4  -1 47987.6 842.872   3
   2  -4   1 48013.9 692.902   5
   2  -4   1 46260.4 927.155   4
  -2  -4  -1 46953.7 530.323   5
  -2   4  -1 46432.6 610.740   3
   2   4   2 1754.86 191.231   3
  -2   4  -2 2232.86 166.778   5
  -2  -4  -2 1781.35 189.564   3
   2  -4   2 1880.39 155.928   5
  -2  -4  -2 1902.90 202.384   4
  -2   4  -2 1796.07 198.181   4
  -2  -4  -2 1757.59 190.210   1
   2  -4   2 1885.29 210.421   4
  -2   4  -2 1865.57 164.015   3
  -2  -4  -3 15814.4 590.357   3
  -2   4  -3 16160.9 575.050   2
  -2  -4  -3 15943.3 420.273   5
  -2   4  -3 16484.4 497.280   5
  -2  -4  -3 16283.1 589.780   1
  -2   4  -3 16872.4 607.481   4
   2  -4   3 17351.7 500.617   5
   2  -4   3 16182.5 607.025   4
  -2  -4  -3 16653.9 594.035   4
  -2   4  -3 16305.4 563.924   3
   2   4   3 16046.2 611.501   3
  -2   4  -4 13033.5 501.850   5
  -2  -4  -4 14253.9 617.979   3
   2   4   4 12947.1 609.367   3
  -2  -4  -4 12968.1 462.682   5
  -2   4  -4 13408.3 563.331   2
   2  -4   4 12352.1 557.534   4
  -2  -4  -4 13772.1 579.402   1
  -2  -4  -4 13394.0 553.908   4
  -2   4  -4 13226.7 562.845   4
   2  -4   4 13315.6 505.238   5
  -2  -4  -4 13125.0 462.944   2
  -2   4  -4 12614.6 575.447   3
  -2  -4  -5 2938.22 297.333   1
  -2  -4  -5 3073.42 270.021   5
  -2   4  -5 2725.74 272.485   5
   2  -4   5 2467.87 273.794   4
  -2  -4  -5 2958.00 278.644   4
   2  -4   5 2868.97 292.757   2
  -2   4  -5 3071.09 291.618   4
   2   4   5 3209.30 347.144   3
  -2  -4  -5 3029.70 248.412   2
  -2   4  -6 21143.9 802.460   5
   2  -4   6 22913.0 825.352   5
   2  -4   6 21167.1 814.182   2
   2  -4   6 21161.3 781.960   4
  -2  -4  -6 20827.7 666.323   2
  -2  -4  -6 19758.3 717.605   4
  -2   4  -6 20394.6 758.389   4
  -2  -4  -6 21626.5 775.321   5
  -2  -4  -6 19915.6 789.817   1
  -2  -4  -7 37.6719 118.382   1
  -2  -4  -7 159.922 122.275   2
   2  -4   7-19.7672 112.108   4
  -2   4  -7 64.6653 154.698   5
   2  -4   7 81.3316 127.646   2
  -2  -4  -7-144.545 94.2500   4
   2  -4   8 3071.48 377.936   2
  -2  -4  -8 2967.34 360.300   1
  -2  -4  -8 3186.51 385.816   5
   2  -4   8 3713.82 367.951   4
  -2   4  -8 3221.06 415.549   5
  -2   4  -9 8495.08 677.132   5
  -2  -4  -9 8666.07 621.548   1
  -2  -4  -9 8408.43 651.227   5
  -2   4 -10 517.441 285.826   5
  -2  -4 -10 239.018 223.168   5
  -2  -4 -10 160.625 143.133   1
  -2   4 -11 4.86063 109.726   1
  -2   4 -11 172.193 278.799   5
  -2  -5  11 1320.38 335.649   2
   2   5 -10 14727.8 1061.57   5
   2  -5 -10 14160.2 1053.16   5
  -2  -5  10 13046.5 815.208   2
  -2  -5   9 1775.73 312.078   2
   2   5  -9 1694.43 374.087   5
   2  -5  -9 902.873 325.170   5
  -2   5   9 1432.47 214.062   2
   2  -5  -8 26312.7 1226.89   5
  -2   5   8 25554.5 793.352   2
  -2  -5   8 24205.1 989.874   2
   2   5  -8 25130.9 1202.40   5
  -2   5   7 438.366 121.397   2
   2   5  -7 438.946 135.901   1
   2  -5  -7 204.258 186.192   5
   2   5  -7 107.205 209.499   5
   2   5  -6 4514.26 456.369   5
   2   5  -6 5056.48 330.953   1
   2  -5  -6 5830.33 515.366   5
  -2  -5   6 5094.72 409.127   2
  -2   5   6 5413.09 330.990   2
   2  -5  -6 5340.43 413.585   3
  -2  -5   5 650.858 170.644   2
   2   5  -5 359.563 110.961   1
  -2   5   5 591.628 134.601   2
   2   5  -5 663.580 216.764   5
   2  -5  -5 520.806 179.339   5
   2   5  -4 142979. 1559.05   1
  -2  -5   4 140134. 1573.76   1
  -2  -5   4 140329. 2027.01   5
  -2  -5   4 140853. 1818.06   2
   2   5  -4 139141. 1996.73   5
   2  -5  -4 145143. 2059.33   5
   2  -5  -4 141865. 1133.84   4
   2   5  -4 141271. 1852.62   2
  -2   5   4 139102. 1441.73   2
   2  -5  -4 144590. 1635.88   3
   2   5  -3 2099.13 241.131   5
  -2  -5   3 1969.96 190.477   1
   2  -5  -3 1576.45 146.540   4
  -2  -5   3 1438.32 199.489   5
  -2  -5   3 1867.87 208.840   2
   2   5  -3 2047.08 187.496   1
   2  -5  -3 1716.96 153.387   3
   2  -5  -2 6492.55 305.824   4
  -2  -5   2 6342.93 344.033   2
  -2  -5   2 6347.63 350.505   5
  -2   5   2 6723.51 302.427   4
  -2  -5   2 6119.71 309.525   1
   2   5  -2 5919.73 339.458   5
   2   5  -2 6392.65 310.984   1
   2  -5  -2 6874.94 217.460   3
  -2  -5   1 6664.74 313.194   5
   2   5  -1 6202.70 299.248   5
   2  -5  -1 6061.86 314.261   4
  -2  -5   1 6120.53 320.627   2
  -2  -5   1 6078.99 304.820   1
  -2   5   1 6235.79 310.798   4
   2   5  -1 6071.62 307.658   1
   2   5   0 64583.4 1013.16   1
   2   5   0 65262.8 1012.34   3
  -2  -5   0 62884.0 804.317   5
   2   5   0 64041.9 802.857   5
  -2   5   0 67948.6 1065.75   4
   2  -5   0 64955.0 1061.41   4
  -2  -5   0 64197.2 996.895   1
  -2  -5  -1 6954.32 347.114   1
   2   5   1 7346.80 360.295   3
  -2  -5  -1 6511.55 332.046   3
  -2  -5  -1 7007.98 242.860   5
   2  -5   1 7454.40 390.578   4
   2  -5   1 7024.58 299.293   5
  -2   5  -1 7310.57 243.565   3
   2   5   2 63506.5 1122.47   3
  -2  -5  -2 64324.6 1105.41   3
  -2  -5  -2 64937.9 1106.33   1
   2  -5   2 65009.6 920.031   5
  -2   5  -2 66904.6 1168.76   4
  -2   5  -2 63173.8 921.510   5
  -2  -5  -2 64882.9 762.085   5
  -2   5  -2 64691.0 951.941   3
   2  -5   2 61814.7 1149.74   4
   2  -5   3 30599.4 700.145   5
  -2  -5  -3 29411.9 794.797   1
  -2   5  -3 29295.2 690.182   5
  -2   5  -3 31552.6 820.676   2
  -2  -5  -3 29836.0 808.254   4
   2  -5   3 28945.6 820.331   4
  -2   5  -3 30944.4 831.755   4
  -2   5  -3 29426.6 762.117   3
   2   5   3 29948.3 848.393   3
  -2  -5  -4 49555.7 1157.33   3
  -2   5  -4 47386.3 979.731   5
  -2  -5  -4 44300.4 828.733   2
  -2  -5  -4 47872.8 1076.68   1
  -2  -5  -4 45132.9 872.277   5
  -2   5  -4 47446.3 1073.80   2
  -2  -5  -4 46584.1 1041.02   4
   2  -5   4 46369.2 1084.92   4
  -2   5  -4 47656.7 1080.07   4
   2  -5   4 46354.2 1074.17   2
  -2   5  -4 46027.9 1094.51   3
   2  -5   4 47981.2 987.893   5
   2   5   4 45046.6 1156.14   3
  -2  -5  -5 211.191 113.474   1
   2   5   5-198.348 147.569   3
  -2   5  -5 292.763 145.805   5
   2  -5   5 141.988 119.827   2
  -2  -5  -5 164.517 101.086   5
   2  -5   5 86.8559 105.307   4
  -2  -5  -5-7.71296 117.516   4
  -2   5  -5 88.0963 106.912   4
  -2  -5  -5 219.075 84.7109   2
  -2  -5  -6 2307.07 280.184   1
   2   5   6 2562.59 357.310   3
  -2   5  -6 2431.21 303.911   5
  -2  -5  -6 1827.11 236.142   4
  -2  -5  -6 1862.10 207.566   2
   2  -5   6 2071.27 263.985   5
   2  -5   6 1957.98 267.557   4
   2  -5   6 2015.09 279.995   2
  -2  -5  -6 1940.03 252.999   5
  -2  -5  -7 1005.34 167.465   2
  -2  -5  -7 1055.44 211.729   1
  -2   5  -7 1257.71 261.048   5
   2  -5   7 1238.62 230.080   4
   2  -5   7 918.667 212.859   2
  -2  -5  -7 1107.60 186.736   4
  -2  -5  -7 735.436 200.390   5
  -2  -5  -8 34736.4 1200.43   5
   2  -5   8 36321.7 1225.92   2
  -2   5  -8 35050.3 1245.31   5
   2  -5   8 33624.9 1062.47   4
  -2  -5  -8 35379.2 1172.35   1
  -2   5  -9 105.569 203.805   5
  -2  -5  -9 179.053 160.715   1
   2  -5   9-90.9702 157.374   2
   2  -5   9 334.926 148.129   4
  -2  -5 -10 378.819 231.334   5
  -2   5 -10 999.113 344.419   5
  -2  -5 -10 529.036 196.380   1
  -2   5 -11 849.041 254.207   1
  -2   5 -11 639.419 282.775   5
  -2  -6  11-69.8195 155.424   2
   2   6 -10 465.847 351.550   5
   2  -6 -10 528.907 244.315   5
  -2  -6  10 811.655 257.481   2
  -2  -6   9 2524.46 377.200   2
   2  -6  -9 2520.67 441.575   5
   2   6  -9 2677.87 460.950   5
   2   6  -8 11757.5 840.007   5
  -2   6   8 12090.9 528.136   2
  -2  -6   8 12043.4 716.050   2
   2  -6  -8 12468.4 863.698   5
   2   6  -7 2582.68 267.443   1
   2  -6  -7 2265.63 371.515   5
  -2   6   7 2848.97 245.278   2
   2   6  -7 2088.82 366.037   5
  -2  -6   7 2745.48 341.473   2
   2   6  -6 23963.8 745.944   1
   2  -6  -6 23850.4 1016.18   5
   2  -6  -6 23441.8 850.519   3
  -2  -6   6 23279.6 871.341   2
  -2   6   6 23100.1 647.195   2
   2   6  -6 24679.4 1012.41   5
  -2   6   5 21217.2 580.747   2
   2   6  -5 21332.9 874.284   5
   2  -6  -5 21689.7 896.090   5
  -2  -6   5 20566.5 764.147   2
   2   6  -5 20812.8 661.282   1
  -2   6   4-16.1299 75.1290   2
  -2  -6   4 110.246 120.738   2
   2   6  -4 71.3588 80.7411   1
   2   6  -4 98.0182 161.065   5
   2  -6  -4 128.198 85.2510   3
   2   6  -4 15.3140 106.342   2
  -2  -6   4-16.3695 114.130   5
  -2  -6   4 248.059 118.297   1
   2  -6  -4 24.7319 53.7336   4
   2   6  -3 6572.07 412.938   5
  -2  -6   3 7694.95 383.644   1
  -2  -6   3 7806.39 414.267   2
  -2  -6   3 8208.93 461.324   5
   2  -6  -3 7704.16 319.983   4
   2   6  -3 7971.62 377.165   1
   2  -6  -3 8005.91 314.951   3
   2  -6  -2 41673.0 506.154   3
   2   6  -2 40551.2 822.455   1
  -2  -6   2 40733.9 831.241   1
  -2  -6   2 41081.4 914.849   5
   2  -6  -2 41503.2 785.353   4
   2   6  -2 42286.6 906.786   5
  -2  -6   2 40635.0 876.365   2
  -2  -6   1 2583.16 209.721   5
  -2  -6   1 2691.86 218.327   1
   2   6  -1 2593.98 215.757   1
   2   6  -1 2305.83 205.207   5
   2  -6  -1 2832.87 228.889   4
  -2  -6   1 2466.45 212.844   2
  -2   6   1 2647.27 212.987   4
   2   6   0 70130.4 1097.87   3
  -2  -6   0 68054.2 909.919   5
   2   6   0 68162.1 900.580   5
   2  -6   0 68445.0 1122.74   4
  -2   6   0 70930.3 1127.97   4
  -2  -6   0 68686.8 1067.18   1
   2   6   1 34507.5 795.791   3
  -2   6  -1 37291.9 802.868   2
  -2  -6  -1 34704.9 607.012   5
   2  -6   1 35000.8 722.929   5
   2  -6   1 35753.6 853.762   4
  -2   6  -1 34433.7 531.583   3
  -2  -6  -1 34178.9 779.032   1
  -2   6  -2 106.346 64.7941   3
  -2  -6  -2 51.3735 80.7029   1
  -2  -6  -2 84.1742 71.4523   5
  -2   6  -2-3.50310 98.1517   5
   2  -6   2 144.369 93.7419   5
   2   6   2 106.299 98.1834   3
   2  -6   2-19.6006 87.3056   4
   2   6   3 15040.7 617.699   3
  -2  -6  -3 14906.4 574.282   1
   2  -6   3 15885.5 536.127   5
  -2  -6  -3 16641.6 612.009   4
   2  -6   3 15474.2 617.189   4
  -2   6  -3 15872.0 617.580   4
  -2   6  -3 15949.6 566.639   3
  -2   6  -3 15073.9 525.954   5
  -2  -6  -4 32351.8 950.259   3
  -2  -6  -4 31412.9 877.766   1
  -2  -6  -4 32093.6 759.847   5
  -2   6  -4 30206.9 816.506   5
   2  -6   4 31576.8 838.042   5
   2  -6   4 30933.6 900.666   2
  -2  -6  -4 31772.4 686.273   2
  -2   6  -4 33926.3 928.649   2
  -2  -6  -4 33412.8 895.973   4
  -2   6  -4 32685.5 920.069   4
   2  -6   4 32108.6 923.225   4
  -2   6  -4 31997.2 913.419   3
   2   6   4 32997.7 1002.24   3
  -2  -6  -5 3287.39 310.170   1
  -2  -6  -5 3158.97 279.257   5
   2  -6   5 3101.52 316.099   2
  -2   6  -5 2981.97 314.394   5
   2  -6   5 2746.54 300.130   4
  -2  -6  -5 3226.16 234.938   2
  -2  -6  -5 2606.12 264.867   4
   2   6   5 3141.42 359.891   3
   2  -6   6 5611.03 447.631   2
  -2   6  -6 5339.45 437.177   5
  -2  -6  -6 5338.29 402.287   5
  -2  -6  -6 5709.86 330.643   2
   2  -6   6 5808.49 437.966   5
  -2  -6  -6 5464.70 390.745   4
   2  -6   6 5367.76 421.319   4
  -2  -6  -6 5905.42 435.485   1
   2   6   6 5784.85 516.141   3
  -2  -6  -7 1757.33 205.890   2
  -2   6  -7 1703.09 305.719   5
  -2  -6  -7 1454.49 253.836   5
  -2  -6  -7 1657.85 258.374   1
   2  -6   7 1870.83 282.790   2
  -2  -6  -7 1631.26 227.944   4
   2  -6   7 1716.31 260.848   4
  -2   6  -8 1366.92 317.640   5
  -2  -6  -8 1474.40 257.429   1
  -2  -6  -8 782.159 223.512   5
   2  -6   8 1352.05 253.141   4
   2  -6   8 1359.53 273.409   2
   2  -6   9-105.422 136.357   4
  -2   6  -9-16.1551 214.988   5
  -2  -6  -9-359.866 191.946   5
  -2  -6  -9-35.1102 113.979   1
   2  -6   9-233.154 180.351   2
  -2  -6 -10 5385.99 509.473   1
  -2   6 -10 6069.86 630.384   5
  -2  -6 -10 5010.72 559.914   5
  -2   6 -11 605.905 312.810   5
  -2  -7  11 71.1163 184.944   2
   2  -7 -10 2109.70 471.195   5
  -2  -7  10 1736.59 345.944   2
  -2  -7   9 437.211 214.198   2
   2  -7  -9 108.029 256.044   5
   2   7  -8 5065.24 582.320   5
  -2   7   8 4611.15 316.714   2
  -2  -7   8 4809.09 473.716   2
   2  -7  -8 4922.82 568.669   5
   2   7  -7 12640.6 808.121   5
   2  -7  -7 12487.2 811.095   5
  -2  -7   7 13843.6 732.050   2
  -2   7   7 13333.1 505.665   2
  -2  -7   6 645.158 196.576   2
   2   7  -6 842.699 176.400   1
  -2   7   6 571.020 119.157   2
   2  -7  -6 878.404 186.410   3
   2   7  -6 555.627 217.163   5
   2  -7  -6 348.992 181.498   5
   2   7  -5 13600.8 713.151   5
   2  -7  -5 13819.8 334.061   4
   2   7  -5 15315.0 591.479   1
  -2  -7   5 14433.7 658.418   2
  -2   7   5 13660.2 455.172   2
   2  -7  -5 14746.5 747.186   5
   2   7  -4 46980.1 1190.45   5
  -2  -7   4 48835.4 1233.42   5
  -2  -7   4 46782.3 1098.45   2
  -2  -7   4 46244.9 994.528   1
   2  -7  -4 45218.0 732.633   4
   2   7  -4 44652.8 963.736   1
  -2   7   4 44830.0 795.762   2
   2   7  -4 46278.9 1116.18   2
   2  -7  -4 47589.9 913.863   3
  -2  -7   3 48152.8 1125.32   5
   2   7  -3 48807.4 1109.95   5
  -2  -7   3 47394.2 1036.55   2
  -2  -7   3 48305.2 981.599   1
   2  -7  -3 47591.5 827.424   4
   2   7  -3 47515.1 958.045   1
   2  -7  -3 48844.3 754.828   3
   2  -7  -2 26385.5 396.849   3
  -2  -7   2 25554.0 714.887   2
   2  -7  -2 25102.4 642.166   4
  -2  -7   2 26125.1 746.285   5
  -2  -7   2 24871.4 681.719   1
  -2   7   2 26045.9 438.052   1
   2   7  -2 24572.0 719.511   5
   2   7  -2 25848.9 693.928   1
   2   7  -1 44939.3 876.608   5
  -2  -7   1 47671.1 900.491   5
  -2  -7   1 45490.1 896.009   1
   2  -7  -1 46641.8 921.447   4
  -2  -7   1 47289.3 904.853   2
   2   7  -1 46149.5 912.014   1
   2  -7   0 2769.84 227.619   5
   2   7   0 3396.56 268.924   3
  -2  -7   0 2735.86 206.372   5
  -2   7   0 2802.84 215.598   2
  -2  -7   0 2953.43 238.425   1
   2  -7   0 3136.91 261.440   4
  -2   7   0 2717.01 236.461   4
  -2  -7   0 2945.58 223.101   2
   2   7   0 2569.48 199.950   5
   2   7   1 19226.4 622.975   3
   2  -7   1 18604.6 567.178   5
  -2  -7  -1 18694.7 494.690   5
   2  -7   1 17710.9 624.582   4
  -2   7  -1 20382.3 608.736   2
  -2  -7  -1 18014.4 583.714   1
  -2  -7  -2 90589.7 1352.13   1
   2   7   2 86664.6 1393.72   3
  -2  -7  -2 91168.1 1093.38   5
   2  -7   2 88781.9 1438.65   4
  -2   7  -2 90035.5 1249.83   5
   2  -7   2 93036.8 1268.24   5
   2   7   3 14129.2 617.034   3
  -2  -7  -3 14910.8 583.293   1
  -2   7  -3 14341.9 541.543   5
   2  -7   3 14492.6 598.031   2
   2  -7   3 14707.5 545.330   5
   2  -7   3 14964.9 621.761   4
  -2   7  -3 14779.7 612.703   4
  -2  -7  -4 4698.64 350.315   1
  -2   7  -4 4392.19 341.849   5
  -2  -7  -4 4152.17 333.051   4
   2  -7   4 4859.26 379.099   4
  -2   7  -4 4302.61 347.100   2
   2  -7   4 4748.85 371.647   2
  -2   7  -4 4509.28 353.331   3
  -2  -7  -4 4553.82 258.776   2
   2   7   4 4386.72 382.196   3
   2   7   5 955.981 217.340   3
  -2  -7  -5 857.218 162.773   5
  -2  -7  -5 882.348 163.310   4
  -2  -7  -5 924.817 175.582   1
   2  -7   5 662.723 163.213   5
  -2   7  -5 1071.76 223.527   5
   2  -7   5 824.718 186.614   2
   2  -7   5 734.531 181.356   4
  -2  -7  -5 609.056 110.942   2
  -2   7  -6 2249.01 314.022   5
   2   7   6 2179.54 329.756   3
   2  -7   6 1751.69 270.335   4
  -2  -7  -6 1679.44 241.200   5
  -2  -7  -6 1923.78 194.638   2
  -2  -7  -6 2170.66 274.907   1
  -2  -7  -6 1922.50 244.902   4
   2  -7   6 2027.39 290.733   2
  -2  -7  -7 5192.04 435.252   1
  -2   7  -7 5166.28 481.273   5
   2  -7   7 5217.90 473.504   2
  -2  -7  -7 5279.77 330.047   2
   2  -7   7 5277.12 448.054   4
  -2  -7  -7 4932.24 376.863   4
  -2  -7  -7 5176.23 445.304   5
  -2  -7  -8 7631.46 550.356   1
   2  -7   8 7111.77 573.759   2
  -2  -7  -8 6922.65 548.435   5
  -2   7  -8 8270.99 645.532   5
   2  -7   8 8032.69 554.083   4
   2  -7   9 1275.03 301.963   2
  -2  -7  -9 932.907 233.549   1
  -2   7  -9 866.703 285.590   5
  -2  -7  -9 790.730 225.596   5
   2  -7   9 1615.74 277.814   4
  -2   7 -10 2533.96 455.127   5
  -2  -7 -10 2544.78 347.212   1
  -2  -7 -10 1896.69 370.103   5
  -2  -8  11 4297.14 524.348   2
   2  -8 -10 1297.60 424.026   5
   2   8 -10 1678.84 466.493   5
  -2  -8  10 1471.75 337.922   2
  -2  -8   9 12036.3 780.341   2
   2   8  -9 10214.9 845.573   5
   2  -8  -9 10726.2 872.300   5
  -2  -8   8 106.773 168.593   2
   2  -8  -8 26.1386 185.996   5
   2   8  -8-123.617 289.567   5
  -2  -8   8 120.901 88.2906   4
  -2   8   8 340.479 101.896   2
  -2  -8   7 1518.91 279.485   2
  -2   8   7 1311.55 161.728   2
   2  -8  -7 805.818 257.205   5
   2   8  -7 1315.77 320.665   5
  -2  -8   6 83.0869 144.611   2
   2   8  -6 187.006 112.657   1
  -2   8   6 226.257 84.4840   2
   2  -8  -6-66.4927 76.6242   3
   2   8  -6-17.1102 240.765   5
   2  -8  -6-83.9390 172.578   5
  -2  -8   5 30779.3 974.575   2
   2   8  -5 31138.1 1085.59   5
   2   8  -5 31644.1 885.870   1
   2  -8  -5 30974.3 560.779   4
  -2   8   5 31338.7 663.968   2
   2  -8  -4 4056.81 267.341   3
   2   8  -4 4209.55 318.637   1
  -2  -8   4 5022.34 412.437   5
  -2  -8   4 4226.78 326.708   1
  -2  -8   4 4441.23 361.779   2
   2  -8  -4 4174.90 244.406   4
  -2   8   4 4306.26 247.502   2
   2   8  -4 3552.76 360.275   5
   2  -8  -3 147810. 1300.04   3
  -2   8   3 141425. 787.984   1
   2   8  -3 145849. 1966.02   5
  -2  -8   3 149661. 2039.22   5
  -2  -8   3 145914. 1781.69   1
  -2  -8   3 146477. 1859.99   2
   2  -8  -3 145135. 1528.21   4
   2   8  -3 144803. 1751.67   1
   2  -8  -2 11999.2 271.328   3
  -2  -8   2 12962.7 549.697   5
  -2   8   2 12713.6 332.928   1
   2   8  -2 12239.6 532.113   5
   2  -8  -2 12779.0 483.242   4
  -2  -8   2 11478.5 484.170   1
   2   8  -2 12373.3 499.704   1
  -2  -8   2 11614.1 495.675   2
  -2  -8   1-18.7260 81.7026   1
  -2  -8   1 2.62388 68.9468   2
   2   8  -1-35.6129 96.8393   5
  -2  -8   1-28.1884 102.106   5
   2   8  -1 20.5644 76.2313   1
   2  -8  -1 102.373 94.1398   4
   2   8   0 4474.51 317.537   3
   2   8   0 4196.54 269.920   5
   2  -8   0 3775.93 292.535   4
  -2  -8   0 3985.29 283.843   1
  -2  -8   0 4163.19 264.765   2
  -2   8   0 4415.88 277.778   2
  -2  -8   0 4259.54 272.603   5
   2  -8   0 4462.10 298.402   5
   2   8   1 87271.6 1371.64   3
   2  -8   1 89667.3 1311.84   5
   2  -8   1 89739.5 1445.00   4
  -2  -8  -1 90154.8 1163.34   5
  -2  -8  -1 89815.9 1143.90   2
  -2  -8  -1 89936.4 1341.42   1
   2   8   2 3891.03 313.706   3
  -2  -8  -2 3668.62 248.461   5
  -2   8  -2 3974.06 290.289   5
   2  -8   2 3922.10 327.655   4
   2  -8   2 4075.26 294.714   5
  -2  -8  -2 3603.65 285.646   1
   2   8   3 68161.0 1371.57   3
  -2   8  -3 72033.5 1249.63   5
   2  -8   3 71007.8 1249.04   5
   2  -8   3 69881.6 1327.36   2
   2   8   3 72877.9 1334.81   1
  -2  -8  -3 70750.0 1273.29   1
   2  -8   3 70210.6 1367.15   4
  -2  -8  -4 6621.57 420.689   4
  -2  -8  -4 6230.91 412.284   1
  -2   8  -4 6485.30 422.093   5
   2  -8   4 6310.99 431.959   2
   2  -8   4 6296.90 434.699   4
  -2  -8  -4 6206.50 292.990   2
   2   8   4 5754.64 440.475   3
  -2  -8  -5 31.0229 116.728   1
  -2  -8  -5 60.9911 63.4209   2
   2   8   5 277.619 170.021   3
  -2   8  -5 231.130 171.262   5
   2  -8   5-31.1486 122.056   5
  -2  -8  -5 46.0246 80.8600   5
  -2  -8  -5 122.990 94.2314   4
   2  -8   5 121.846 133.813   4
   2  -8   5 59.7299 106.087   2
  -2  -8  -6 3737.51 355.302   1
  -2  -8  -6 3187.46 313.341   4
   2  -8   6 2929.24 350.624   2
  -2   8  -6 3332.50 366.830   5
  -2  -8  -6 3069.22 316.194   5
  -2  -8  -6 3532.84 245.325   2
   2  -8   6 3611.02 368.646   4
   2   8   6 3433.14 409.907   3
  -2  -8  -7 31293.9 1047.76   1
  -2   8  -7 32873.9 1163.91   5
   2  -8   7 33010.2 1174.51   2
  -2  -8  -7 31947.6 1082.46   5
   2  -8   7 31395.2 1067.69   4
  -2  -8  -8 351.856 168.622   5
   2  -8   8 978.781 231.013   4
  -2  -8  -8 832.161 212.453   1
  -2   8  -8 886.864 279.655   5
   2  -8   8 420.742 194.381   2
  -2   8  -9 9428.48 744.430   5
   2  -8   9 9496.39 715.682   2
  -2  -8  -9 10119.6 656.262   1
  -2  -8  -9 9441.87 705.544   5
   2  -8   9 9741.91 638.807   4
  -2   8 -10-355.780 262.191   5
  -2  -8 -10-287.214 218.216   5
   2  -8  10-204.595 221.948   2
   2  -9 -10 462.196 287.408   5
  -2  -9  10-175.952 165.412   2
  -2  -9   9 1244.41 309.579   2
   2  -9  -9 1354.32 337.793   5
   2   9  -9 1565.43 408.603   5
  -2  -9   8 185.571 175.749   2
   2   9  -8 112.202 219.477   5
   2  -9  -8-294.991 224.083   5
  -2  -9   8 116.679 112.879   4
   2   9  -7 15047.9 901.519   5
  -2  -9   7 14368.3 777.226   2
   2  -9  -7 16024.5 933.560   5
  -2   9   7 15202.5 480.557   2
   2  -9  -6 3204.20 312.272   3
   2   9  -6 3821.01 453.329   5
  -2  -9   6 4059.41 402.171   2
  -2   9   6 3059.09 214.455   2
   2  -9  -6 3040.16 131.261   4
   2  -9  -6 3416.75 413.743   5
  -2   9   5 12826.5 415.988   2
  -2  -9   5 12901.9 651.182   2
   2   9  -5 12124.3 573.115   1
   2  -9  -5 12291.7 388.329   4
   2   9  -5 12196.2 701.689   5
   2  -9  -4 24378.3 645.867   3
   2   9  -4 23986.0 899.386   5
   2  -9  -4 23872.4 602.752   4
  -2  -9   4 25074.0 845.202   2
   2   9  -4 23168.8 763.024   1
  -2   9   4 23803.0 559.189   2
  -2  -9   4 24360.3 782.583   1
  -2  -9   3 958.137 183.494   2
   2  -9  -3 960.040 112.455   3
   2   9  -3 926.424 166.664   1
   2   9  -3 746.030 206.249   5
  -2  -9   3 746.944 176.660   5
  -2   9   3 874.483 79.0128   1
  -2  -9   3 1151.85 202.965   1
   2  -9  -3 1089.48 158.561   4
   2   9  -3 1129.17 188.228   2
   2  -9  -2 1139.96 93.0789   3
  -2  -9   2 1050.11 168.670   2
   2   9  -2 1361.77 187.577   2
  -2   9   2 1181.74 117.160   1
   2   9  -2 1284.38 178.400   1
   2   9  -2 1242.79 207.843   5
  -2  -9   2 890.633 168.876   5
  -2  -9   2 1300.27 192.798   1
   2  -9  -2 1192.72 166.880   4
  -2   9   1 95015.6 1217.53   2
  -2  -9   1 91015.9 1377.95   1
   2   9  -1 89627.6 1347.40   5
  -2  -9   1 90311.4 1312.46   2
   2  -9  -1 93103.8 1392.41   4
  -2  -9   1 92213.4 1387.64   5
   2   9  -1 90637.9 1387.26   1
  -2  -9   0 452.469 123.258   1
   2   9   0 983.722 186.119   3
   2   9   0 842.226 156.176   5
  -2  -9   0 1013.18 163.110   5
   2  -9   0 872.144 156.313   5
  -2  -9   0 899.808 140.430   2
  -2   9   0 875.192 137.240   2
   2  -9   0 964.502 181.762   4
   2   9   1 73864.8 1301.73   3
   2  -9   1 74663.5 1260.93   5
  -2  -9  -1 72253.7 1038.17   2
   2  -9   1 74011.8 1346.53   4
  -2  -9  -1 71373.9 1121.64   5
  -2  -9  -1 74500.1 1250.55   1
   2   9   2 35860.6 958.213   3
   2  -9   2 36012.1 893.886   5
   2   9   2 37000.2 931.943   1
   2  -9   2 34981.9 908.819   2
  -2   9  -2 38125.3 924.125   2
  -2  -9  -2 35686.9 892.428   1
   2  -9   2 35380.1 974.130   4
  -2   9  -2 35691.5 879.397   5
  -2  -9  -2 35972.6 792.729   5
   2   9   3 17870.0 721.488   3
  -2  -9  -3 17340.6 685.201   3
   2  -9   3 17454.4 689.131   2
   2   9   3 17562.6 669.255   1
  -2   9  -3 17515.4 669.162   2
  -2   9  -3 16856.6 644.948   5
   2  -9   3 18205.1 723.052   4
  -2  -9  -3 17708.0 654.544   1
  -2  -9  -4 3988.57 332.291   1
   2  -9   4 3796.13 358.002   2
  -2  -9  -4 3649.91 225.082   2
   2  -9   4 4021.81 365.593   4
   2   9   4 4182.88 348.212   1
  -2   9  -4 4591.37 381.592   5
   2   9   4 3858.04 377.106   3
  -2  -9  -5 43071.2 1112.91   1
  -2  -9  -5 44269.7 1117.70   4
   2  -9   5 43382.4 1180.14   5
  -2   9  -5 44957.3 1200.81   5
   2  -9   5 41016.9 1155.53   4
   2  -9   5 46353.5 1255.05   2
  -2  -9  -5 43030.1 764.016   2
   2   9   5 43505.7 1307.15   3
   2   9   6 684.658 213.374   3
  -2  -9  -6 633.461 172.504   1
  -2   9  -6 620.355 207.285   5
   2  -9   6 471.525 171.327   4
  -2  -9  -6 595.514 172.988   5
  -2  -9  -6 525.814 147.276   4
   2  -9   6 380.629 178.880   2
  -2  -9  -6 570.675 108.128   2
   2   9   7 1798.65 345.037   3
  -2  -9  -7 1437.01 243.921   1
  -2   9  -7 1848.39 345.094   5
  -2  -9  -7 1659.12 276.059   5
   2  -9   7 1677.87 276.497   4
   2  -9   7 1791.50 313.868   2
  -2  -9  -8 4630.61 433.643   1
   2  -9   8 4020.22 457.737   2
  -2  -9  -8 4353.86 453.809   5
   2  -9   8 4565.92 448.272   4
  -2   9  -8 3762.29 475.303   5
  -2  -9  -9 3312.16 380.583   1
  -2   9  -9 3625.07 497.924   5
   2  -9   9 3417.03 453.464   2
  -2  -9  -9 3043.41 423.547   5
   2  -9   9 3422.07 406.863   4
  -2  -9 -10 488.461 266.347   5
  -2   9 -10 304.405 257.509   5
   2  -9  10 13.6046 197.541   2
  -2 -10  10 219.881 215.440   2
   2 -10  -9 2446.59 449.557   5
  -2 -10   9 3296.81 441.063   2
   2  10  -8 8894.93 768.613   5
   2 -10  -8 8819.00 759.044   5
  -2 -10   8 8410.33 649.604   2
  -2 -10   8 8640.09 468.403   4
  -2 -10   7 2323.49 351.659   2
  -2  10   7 2302.02 179.896   2
   2  10  -7 2303.56 394.381   5
   2 -10  -7 2658.63 418.166   5
   2 -10  -6 14424.0 652.409   3
   2  10  -6 14872.7 842.965   5
  -2  10   6 15220.2 437.644   2
  -2 -10   6 16079.5 786.556   2
   2 -10  -6 14199.5 357.251   4
   2  10  -5 10820.6 678.247   5
  -2 -10   5 12427.5 656.120   2
   2 -10  -5 11367.8 404.078   4
  -2  10   5 10429.9 362.885   2
  -2 -10   4 2057.71 276.992   2
   2  10  -4 2898.79 289.041   1
   2  10  -4 2427.05 330.952   5
   2 -10  -4 2416.12 209.620   3
   2 -10  -4 2381.36 217.670   4
  -2 -10   4 2627.79 290.380   1
   2 -10  -3 46011.5 732.594   3
  -2 -10   3 44011.8 1075.19   2
  -2 -10   3 44606.8 1063.18   1
  -2 -10   3 44559.6 1170.38   5
  -2  10   3 46906.2 608.945   1
   2 -10  -3 44914.4 926.413   4
   2  10  -3 45971.8 1068.90   1
   2  10  -3 47551.3 1130.84   2
   2  10  -3 43260.8 1131.05   5
   2  10  -2 23193.7 778.367   5
  -2 -10   2 22667.3 776.200   5
  -2  10   2 24229.2 593.979   2
  -2  10   2 23374.7 527.240   1
  -2 -10   2 23136.3 744.864   1
   2  10  -2 23461.5 747.901   2
  -2 -10   2 23138.2 727.306   2
   2 -10  -2 23467.8 700.035   4
   2  10  -2 22281.9 730.785   1
  -2 -10   1 2178.94 244.452   5
  -2  10   1 2117.43 184.194   1
   2  10  -1 2014.12 241.477   5
  -2 -10   1 1919.58 227.790   1
   2 -10  -1 2241.14 240.236   4
  -2 -10   1 1928.94 210.159   2
   2  10  -1 1953.64 218.693   1
  -2  10   1 1858.48 180.841   2
  -2  10   1 1861.58 102.611   3
   2  10   0 103984. 1571.74   3
  -2  10   0 112951. 1427.94   2
   2  10   0 106053. 1457.10   5
  -2 -10   0 106005. 1534.88   1
  -2 -10   0 105618. 1365.18   2
   2 -10   0 104452. 1590.76   4
  -2 -10   0 106957. 1484.83   5
   2  10   1 54668.0 1160.18   3
  -2 -10  -1 52949.0 1029.79   5
   2 -10   1 52788.2 1175.02   4
  -2 -10  -1 54080.8 919.858   2
  -2 -10  -1 54303.0 1106.30   1
   2  10   2 268.051 142.975   3
  -2 -10  -2 268.706 88.4549   2
  -2  10  -2 272.417 153.696   5
  -2 -10  -2 176.811 106.002   1
   2  10   2 363.454 125.438   1
   2 -10   2 432.380 147.991   2
  -2 -10  -2 481.597 146.009   5
   2 -10   2 352.753 152.568   4
  -2  10  -2 180.221 94.0235   2
   2  10   3 49526.3 1221.69   3
  -2  10  -3 48191.5 1117.44   5
  -2 -10  -3 49485.3 1016.19   5
   2 -10   3 51112.4 1192.45   2
   2 -10   3 48636.2 1210.32   4
   2  10   3 49507.1 1142.78   1
  -2 -10  -3 50199.6 1111.42   1
   2 -10   4 45970.2 1159.70   5
   2 -10   4 48471.5 1238.76   2
   2  10   4 46718.2 1165.77   1
   2 -10   4 45598.6 1222.45   4
  -2  10  -4 45963.4 1154.39   5
  -2 -10  -4 47244.1 1132.06   1
   2  10   4 45662.9 1263.33   3
  -2 -10  -5 8447.94 505.604   1
   2 -10   5 8606.51 563.538   2
  -2  10  -5 8884.00 570.022   5
   2  10   5 8513.43 596.767   3
  -2 -10  -5 8561.95 506.012   4
  -2 -10  -5 8925.33 336.232   2
   2 -10   5 8346.32 549.900   4
   2  10   6 2545.55 361.793   3
  -2 -10  -6 2242.68 281.021   1
  -2  10  -6 2609.87 361.913   5
  -2 -10  -6 2379.89 179.654   2
  -2 -10  -6 2680.30 313.841   5
  -2 -10  -6 2121.17 265.658   4
   2 -10   6 2287.77 312.735   2
   2 -10   6 2687.62 334.535   4
  -2 -10  -7 7352.61 518.354   1
  -2  10  -7 7427.10 595.846   5
   2 -10   7 8750.42 638.507   2
  -2 -10  -7 7267.84 544.533   5
   2 -10   7 7765.78 564.072   4
   2  10   7 8809.51 707.292   3
  -2 -10  -8 2083.56 304.026   1
  -2  10  -8 2335.94 402.812   5
  -2 -10  -8 1607.04 297.220   5
   2 -10   8 2150.54 337.028   4
   2 -10   8 1745.12 326.533   2
  -2 -10  -9 6320.27 520.188   1
  -2  10  -9 6013.19 620.250   5
   2 -10   9 6059.78 596.931   2
  -2 -10  -9 5738.25 570.081   5
   2 -10   9 6420.85 545.574   4
  -2 -10 -10 2778.24 444.413   5
  -2  10 -10 3060.82 497.018   5
   2 -10  10 2264.25 399.365   2
  -2 -11  10 6210.61 627.272   2
   2 -11  -9 305.942 226.578   5
   2  11  -9-20.5003 282.546   5
  -2 -11   9 289.655 209.536   2
  -2 -11   8 2517.45 391.212   2
   2 -11  -8 2360.29 413.987   5
   2  11  -8 3012.95 505.014   5
  -2  11   7 850.206 103.867   2
  -2 -11   7 866.748 240.194   2
   2  11  -7 566.738 303.621   5
   2 -11  -7 601.956 225.052   5
  -2 -11   6 1702.73 284.335   2
   2 -11  -6 1765.79 235.680   3
   2  11  -6 1750.64 334.955   5
   2 -11  -6 1710.51 147.621   4
  -2  11   6 1744.92 141.774   2
   2 -11  -5 5139.91 295.169   4
   2  11  -5 5017.76 493.997   5
  -2 -11   5 6362.37 493.967   2
  -2  11   5 4792.20 235.188   2
   2 -11  -4 49604.1 926.283   3
   2 -11  -4 46990.6 952.474   4
  -2 -11   4 48389.9 1222.81   2
   2  11  -4 49197.5 1330.79   5
  -2 -11   4 48686.9 1190.43   1
   2 -11  -3 9113.92 332.938   3
  -2  11   3 8768.13 345.958   2
  -2 -11   3 8640.95 540.128   5
   2  11  -3 8104.00 526.021   5
  -2 -11   3 9079.37 505.477   2
  -2  11   3 8491.63 289.729   1
   2  11  -3 8364.05 480.674   1
   2 -11  -3 8791.14 433.300   4
  -2 -11   3 8079.24 478.582   1
  -2 -11   2 32533.1 963.357   5
  -2  11   2 34062.7 714.093   2
  -2  11   2 34223.9 671.164   1
  -2 -11   2 34112.2 937.918   1
  -2 -11   2 33021.8 896.679   2
   2 -11  -2 32654.5 857.190   4
   2  11  -2 34343.6 937.807   1
   2  11  -2 33016.0 906.812   2
   2  11  -2 32067.6 948.025   5
  -2  11   2 31908.5 551.920   3
  -2 -11   1 585.646 148.629   1
  -2  11   1 519.573 113.092   1
  -2 -11   1 446.291 119.368   2
  -2  11   1 562.352 68.6267   3
   2  11  -1 490.848 151.124   5
  -2 -11   1 495.440 154.005   5
   2  11  -1 412.006 113.099   1
  -2  11   1 352.415 82.3380   2
   2 -11  -1 387.250 125.079   4
   2  11   0 39102.2 996.462   3
  -2 -11   0 39087.7 948.994   5
  -2 -11   0 38344.3 957.133   1
  -2 -11   0 39295.8 852.525   2
   2 -11   0 38678.7 1001.10   4
   2  11   0 39080.2 930.318   5
   2  11   1 1414.40 195.781   1
  -2 -11  -1 1235.13 157.732   2
  -2 -11  -1 1197.24 192.231   1
  -2 -11  -1 1473.99 209.302   5
   2  11   1 1204.36 212.520   3
   2 -11   1 1426.37 227.019   4
   2  11   2 167864. 2193.36   3
   2  11   2 172990. 2121.74   1
  -2  11  -2 164382. 2054.05   5
  -2 -11  -2 169123. 1930.72   5
   2 -11   2 162332. 2047.66   2
  -2  11  -2 172367. 2048.06   2
  -2 -11  -2 165550. 1538.17   2
   2 -11   2 165817. 2206.70   4
  -2 -11  -2 165859. 2019.99   1
   2  11   3 1898.77 235.974   1
   2  11   3 2031.99 275.965   3
  -2  11  -3 2061.57 280.383   5
   2 -11   3 2110.22 269.339   5
  -2 -11  -3 1944.03 231.036   5
   2 -11   3 1782.74 254.171   2
  -2 -11  -3 2187.18 178.466   2
  -2 -11  -3 2160.27 253.910   1
   2 -11   3 1876.78 277.357   4
   2  11   4 19030.2 832.531   3
  -2  11  -4 19407.4 791.828   5
   2 -11   4 18417.4 786.359   2
   2 -11   4 18041.2 793.794   4
   2 -11   4 18676.3 775.699   5
  -2 -11  -4 17009.7 690.755   1
   2  11   5 225.737 167.112   3
  -2  11  -5 237.877 181.460   5
  -2 -11  -5 295.136 139.586   1
   2 -11   5 296.357 175.562   2
   2 -11   5 127.417 166.021   4
  -2 -11  -5 291.070 70.0586   2
  -2  11  -6 5549.87 499.698   5
   2 -11   6 5611.36 502.149   2
  -2 -11  -6 4850.05 232.476   2
   2 -11   6 4878.18 453.486   4
   2  11   6 5250.83 530.477   3
  -2 -11  -6 5314.84 428.712   1
  -2 -11  -7 5861.36 497.653   5
   2 -11   7 5451.36 499.262   4
   2 -11   7 4826.66 501.621   2
   2  11   7 5245.16 558.292   3
  -2 -11  -7 5747.63 464.261   1
  -2  11  -8 12872.2 848.783   5
   2 -11   8 11851.8 796.423   2
  -2 -11  -8 11845.2 749.689   5
   2 -11   8 13183.6 774.417   4
  -2 -11  -8 12352.7 693.769   1
  -2  11  -9 1070.97 337.023   5
  -2 -11  -9 646.939 224.127   5
   2 -11   9 413.763 205.048   4
   2 -11   9 684.765 257.524   2
  -2 -11  -9 725.880 219.803   1
  -2  11 -10 485.033 278.721   5
  -2 -11 -10 462.278 239.966   5
   2 -11  10 503.344 257.195   2
  -2 -12  10-18.3002 197.408   2
   2 -12  -9 4035.60 571.960   5
   2  12  -9 4179.82 616.921   5
  -2 -12   9 4784.27 543.478   2
   2  12  -8 7157.71 708.515   5
   2 -12  -8 8169.31 740.876   5
  -2 -12   8 7555.41 636.758   2
  -2 -12   7 336.566 183.312   2
   2  12  -7 334.943 223.246   5
   2 -12  -7 172.356 184.092   5
  -2 -12   6 1977.65 317.094   2
   2  12  -6 1785.23 356.555   5
  -2  12   6 1674.09 125.368   2
   2 -12  -6 1772.74 168.681   4
  -2 -12   5 1068.03 226.702   2
  -2  12   5 983.017 108.965   2
   2  12  -5 1250.71 331.133   5
   2 -12  -5 1153.39 167.754   4
  -2  12   4 15677.3 332.355   1
   2 -12  -4 16380.6 543.991   3
   2 -12  -4 16078.9 586.117   4
   2  12  -4 16299.2 799.619   5
  -2  12   4 16020.7 436.289   2
  -2 -12   4 15644.2 709.266   1
  -2 -12   4 16110.4 729.309   2
   2 -12  -3 6465.76 393.063   4
   2 -12  -3 6274.06 286.702   3
   2  12  -3 6529.15 492.948   5
  -2  12   3 6113.79 292.318   2
  -2 -12   3 5515.84 417.188   1
  -2  12   3 6378.13 272.528   1
  -2 -12   3 6352.73 439.493   2
   2  12  -2 70606.9 1448.46   5
   2 -12  -2 69641.9 1307.55   4
  -2 -12   2 74335.6 1367.77   2
  -2 -12   2 72179.5 1414.46   1
  -2  12   2 75524.7 1077.85   2
  -2  12   2 71186.3 1030.72   1
  -2 -12   2 74011.5 1499.29   5
   2  12  -2 72328.8 1402.05   1
   2  12  -2 73498.6 1388.14   2
  -2  12   2 70264.1 874.305   3
  -2  12   1 3150.62 166.206   3
   2 -12  -1 2917.48 294.279   4
  -2 -12   1 3122.54 273.069   2
   2  12  -1 3423.66 327.499   5
  -2 -12   1 3556.34 334.413   5
  -2  12   1 3356.64 248.418   2
  -2  12   1 3063.53 238.439   1
  -2 -12   1 3253.11 309.532   1
   2 -12  -1 3654.40 339.968   5
   2  12  -1 3379.77 289.906   2
   2  12  -1 3280.18 303.131   1
   2  12   0 52165.2 1189.92   3
   2  12   0 51954.5 1124.04   5
  -2 -12   0 53920.2 1178.15   5
  -2 -12   0 52610.9 1005.09   2
  -2 -12   0 51924.3 1157.52   1
   2 -12   0 52885.5 1212.84   4
   2 -12   0 53347.5 1236.22   5
   2  12   0 53815.1 1188.18   1
   2  12   1 10033.2 519.975   1
   2  12   1 8775.16 506.101   3
  -2 -12  -1 9847.67 502.827   5
  -2  12  -1 9565.62 469.167   2
  -2 -12  -1 9474.58 407.617   2
   2 -12   1 9015.91 528.840   4
  -2 -12  -1 9573.71 501.394   1
   2 -12   1 9912.68 545.412   5
  -2 -12  -2 964.657 134.306   2
   2  12   2 1024.09 218.374   3
  -2  12  -2 972.662 232.538   5
  -2 -12  -2 946.711 192.597   5
   2 -12   2 1099.33 224.781   5
   2  12   2 1198.24 197.837   1
  -2 -12  -2 1010.27 193.564   1
   2 -12   2 1430.98 235.873   2
   2 -12   2 1158.61 236.273   4
  -2  12  -2 1052.77 180.874   2
   2  12   3 20502.8 829.321   3
   2 -12   3 19306.0 786.747   5
  -2 -12  -3 20882.3 730.596   5
  -2  12  -3 20258.6 795.954   5
   2 -12   3 20685.6 848.544   4
  -2 -12  -3 20980.8 522.237   2
   2 -12   3 21339.4 817.463   2
  -2 -12  -3 21439.2 769.560   1
   2  12   4 19574.3 869.417   3
  -2  12  -4 19471.9 822.267   5
   2 -12   4 19793.5 837.755   2
   2 -12   4 19340.1 839.329   4
  -2 -12  -4 19919.7 472.703   2
  -2 -12  -4 20255.5 765.865   1
   2  12   5 409.921 196.293   3
  -2 -12  -5 753.355 95.1458   2
  -2  12  -5 605.718 234.145   5
   2 -12   5 686.140 203.026   2
  -2 -12  -5 842.498 205.959   1
   2 -12   5 686.645 213.334   4
  -2 -12  -5 715.869 93.9118   2
  -2  12  -6 46243.2 1403.53   5
   2 -12   6 46538.1 1370.74   4
   2 -12   6 45951.1 1417.33   2
  -2 -12  -6 46119.7 1241.74   1
   2  12   6 44295.7 1490.03   3
   2 -12   7 6316.19 568.906   2
  -2  12  -7 5707.15 561.485   5
  -2 -12  -7 5480.95 487.419   5
   2 -12   7 5501.24 505.693   4
   2  12   7 6176.56 604.439   3
  -2 -12  -7 5899.14 475.534   1
  -2 -12  -8 2742.59 384.672   5
  -2  12  -8 3697.88 488.821   5
   2 -12   8 3385.41 421.029   4
   2 -12   8 3383.08 450.460   2
  -2 -12  -8 3274.95 384.169   1
  -2  12  -9 213.400 253.071   5
  -2 -12  -9-109.915 171.517   5
  -2 -12  -9 40.6295 125.210   1
   2 -12   9 233.728 175.054   4
   2 -12   9-52.5467 188.614   2
  -2  12 -10 1686.28 491.790   5
   2 -13  -9 1118.74 368.693   5
   2  13  -9 641.747 349.480   5
  -2 -13   9 352.617 238.406   2
  -2 -13   8 3125.12 431.171   2
   2  13  -8 3701.88 552.625   5
   2 -13  -8 3789.88 522.078   5
   2  13  -7 13280.8 894.477   5
   2 -13  -7 12423.7 863.725   5
  -2 -13   7 13251.6 804.655   2
  -2  13   6 11063.2 262.550   2
   2  13  -6 11756.4 790.666   5
   2 -13  -6 12207.4 455.865   4
  -2 -13   6 12349.8 734.695   2
  -2  13   5 16314.3 391.853   2
  -2 -13   5 16351.7 795.301   2
  -2  13   5 16344.8 388.524   2
   2 -13  -5 16312.5 588.654   4
   2  13  -5 17215.9 887.096   5
  -2  13   4 20437.8 432.585   1
   2  13  -4 20818.4 924.699   5
   2 -13  -4 20539.8 610.137   3
  -2  13   4 21279.8 495.772   2
  -2 -13   4 22107.4 862.880   1
  -2 -13   4 21390.0 858.822   2
   2 -13  -4 20749.1 695.014   4
  -2 -13   3 1835.48 259.070   2
  -2  13   3 1483.81 163.461   3
  -2  13   3 1942.03 169.102   2
   2 -13  -3 2673.87 270.003   4
   2  13  -3 2213.64 328.527   5
  -2 -13   3 2066.64 281.016   1
  -2  13   3 1858.67 161.182   1
   2  13  -2 12759.3 649.105   5
  -2 -13   2 12697.8 661.183   5
  -2  13   2 12096.0 439.942   2
  -2 -13   2 11714.4 597.274   1
  -2  13   2 12019.8 447.414   1
  -2 -13   2 12777.0 590.723   2
   2 -13  -2 12705.1 591.766   4
   2  13  -2 13016.2 601.642   2
  -2  13   2 12458.9 390.094   3
  -2 -13   1 44991.5 1164.00   5
   2  13  -1 43136.9 1113.40   5
  -2 -13   1 43229.5 1006.51   2
   2 -13  -1 46835.5 1197.16   5
  -2 -13   1 41924.7 1087.42   1
   2 -13  -1 42446.4 1091.39   4
  -2  13   1 44100.3 897.150   2
   2  13  -1 42512.7 1018.29   2
  -2  13   1 43156.7 655.508   3
  -2  13   0 11190.2 341.812   3
   2  13   0 11655.5 589.812   3
   2 -13   0 12343.9 623.979   5
   2  13   0 11824.4 569.244   5
  -2 -13   0 11447.3 579.277   5
  -2 -13   0 11416.6 565.303   1
  -2 -13   0 11364.8 482.326   2
   2 -13   0 10475.3 568.631   4
   2  13   1 34767.8 1021.98   3
  -2  13  -1 38797.3 984.460   1
  -2 -13  -1 37622.6 1016.07   1
  -2  13  -1 40133.1 980.335   2
  -2 -13  -1 39443.1 1038.90   5
  -2 -13  -1 38133.9 822.455   2
   2 -13   1 37686.2 1087.41   4
   2 -13   1 38411.2 1098.76   5
   2  13   2 16838.3 736.516   3
   2 -13   2 15469.7 671.437   2
  -2  13  -2 15233.1 689.398   5
  -2 -13  -2 15981.3 666.805   5
   2 -13   2 16210.8 737.156   5
  -2 -13  -2 15840.5 495.941   2
  -2 -13  -2 16925.1 687.477   1
   2 -13   2 16986.4 761.518   4
   2  13   3 40393.4 1188.90   3
   2 -13   3 38439.3 1148.22   5
  -2 -13  -3 38168.8 1034.55   5
   2 -13   3 39293.8 1130.29   2
  -2 -13  -3 39189.5 717.124   2
   2 -13   3 39091.0 1176.99   4
  -2 -13  -3 38624.4 1059.49   1
  -2  13  -3 39098.6 1137.34   5
   2  13   4 19332.7 882.145   3
  -2  13  -4 19803.2 855.572   5
   2 -13   4 19130.1 840.215   2
  -2 -13  -4 19407.9 456.977   2
   2 -13   4 19640.8 872.450   4
  -2 -13  -4 20247.2 777.769   5
  -2 -13  -4 20314.4 786.578   1
  -2  13  -5 31119.1 1120.50   5
   2 -13   5 30980.6 1125.59   2
  -2 -13  -5 29228.2 510.816   2
   2 -13   5 31436.5 1129.49   4
  -2 -13  -5 31151.9 998.971   1
  -2 -13  -5 30701.0 509.178   2
   2  13   5 32987.6 1215.99   3
   2 -13   6 3919.84 448.324   2
  -2  13  -6 3695.94 445.427   5
   2 -13   6 3908.76 442.926   4
  -2 -13  -6 3584.89 138.885   2
  -2 -13  -6 4469.44 401.891   1
   2  13   6 4293.13 495.869   3
   2  13   7 4271.30 520.958   3
   2 -13   7 4425.71 493.400   2
  -2  13  -7 3216.92 467.139   5
   2 -13   7 3853.28 448.654   4
  -2 -13  -7 3600.94 384.389   1
  -2 -13  -7 2560.43 350.906   5
   2 -13   8 7498.27 664.502   2
  -2  13  -8 6565.67 633.311   5
  -2 -13  -8 6782.23 595.836   5
   2 -13   8 6974.37 601.331   4
  -2 -13  -8 6496.97 522.233   1
   2  13   8 8030.46 745.195   3
  -2  13  -9 3248.46 498.493   5
  -2 -13  -9 3762.91 495.890   5
   2 -13   9 3965.29 483.047   4
   2 -13   9 3988.98 533.582   2
  -2  13 -10 2948.84 528.662   5
   2  14  -9 12229.6 990.344   5
   2 -14  -9 10063.7 888.017   5
  -2 -14   9 10639.7 817.240   2
  -2 -14   8 1540.88 353.199   2
   2  14  -8 1599.44 400.118   5
   2 -14  -8 1295.91 352.195   5
  -2 -14   7 177.785 163.068   2
   2  14  -7 68.2716 240.381   5
  -2 -14   6-67.3843 171.976   2
   2  14  -6 387.729 255.318   5
   2 -14  -6 69.9127 86.6597   4
   2 -14  -5 7782.76 432.639   3
  -2  14   5 7370.94 244.386   2
  -2  14   5 6874.07 236.609   2
   2  14  -5 8537.25 657.983   5
  -2 -14   5 7829.10 569.572   2
   2 -14  -5 7329.15 422.827   4
   2 -14  -4 27738.9 716.105   3
  -2 -14   4 27641.5 991.202   1
  -2  14   4 28101.6 558.562   2
   2 -14  -4 27753.8 838.592   4
   2  14  -4 26768.1 1067.22   5
  -2 -14   4 28288.4 1008.63   2
  -2  14   4 27916.4 560.587   1
   2  14  -3 45012.2 1298.77   5
  -2 -14   3 43922.2 1211.05   1
  -2  14   3 45579.1 798.586   2
  -2  14   3 45316.8 826.064   1
   2 -14  -3 44627.5 1095.54   4
  -2  14   3 42797.9 864.913   3
  -2 -14   3 44660.2 1184.63   2
  -2 -14   2 51.0226 107.876   2
  -2  14   2-7.05262 60.4822   3
   2  14  -2 356.573 214.424   5
  -2  14   2 13.3439 53.6292   2
  -2 -14   2-32.6363 134.393   1
   2 -14  -2-9.48005 123.021   4
  -2  14   2 45.1889 67.8914   1
  -2  14   1 2669.95 185.468   3
   2  14  -1 2016.25 296.524   5
  -2 -14   1 2559.75 328.239   5
  -2 -14   1 2538.61 268.486   2
   2  14  -1 2397.34 261.288   2
  -2 -14   1 2350.21 290.429   1
   2 -14  -1 2408.27 290.946   4
  -2  14   0 2708.88 190.973   3
  -2 -14   0 2624.49 318.262   5
   2  14   0 2177.41 290.770   3
   2 -14   0 2685.60 334.117   5
  -2  14   0 2762.74 264.156   1
   2  14   0 2180.56 270.242   5
  -2  14   0 2607.02 247.101   2
  -2 -14   0 2554.19 293.602   1
  -2 -14   0 2550.96 246.567   2
   2 -14   0 2630.70 310.488   4
   2  14   1 33327.8 1030.89   3
  -2  14  -1 32746.3 930.736   1
  -2 -14  -1 33158.6 999.761   5
   2 -14   1 33629.8 1066.71   5
  -2  14  -1 33526.1 918.759   2
  -2 -14  -1 33731.2 991.597   1
  -2 -14  -1 32370.7 777.586   2
   2 -14   1 33623.7 1065.73   4
  -2 -14  -2 279.427 90.5952   2
  -2 -14  -2 140.582 130.634   1
   2  14   2 115.714 129.797   3
  -2  14  -2 209.101 173.934   5
  -2 -14  -2 225.097 166.170   5
   2 -14   2 366.696 157.038   2
   2 -14   2 290.113 165.786   4
   2  14   3 11707.8 669.366   3
  -2 -14  -3 12108.3 618.145   5
  -2  14  -3 12553.5 675.222   5
  -2 -14  -3 12681.6 410.995   2
   2 -14   3 12341.3 650.623   2
   2 -14   3 12736.8 704.224   4
  -2 -14  -3 12246.2 615.714   1
  -2 -14  -4 2842.88 177.784   2
   2  14   4 2768.05 361.264   3
  -2 -14  -4 3096.13 325.330   1
   2 -14   4 2869.05 355.292   2
   2 -14   4 3055.54 375.951   4
  -2  14  -4 3137.64 381.483   5
   2  14   5 3363.30 420.435   3
  -2 -14  -5 3244.75 156.735   2
  -2  14  -5 3992.64 445.920   5
  -2 -14  -5 3657.57 160.612   2
   2 -14   5 3957.86 426.351   2
  -2 -14  -5 3693.43 362.465   1
   2 -14   5 3298.12 400.451   4
   2  14   6 2729.96 420.851   3
  -2 -14  -6 2650.62 320.690   1
  -2  14  -6 2046.22 350.291   5
   2 -14   6 2571.98 388.131   2
   2 -14   6 2463.56 363.549   4
  -2  14  -7 16681.0 955.071   5
   2 -14   7 16319.5 937.135   2
  -2 -14  -7 14733.3 820.101   5
   2 -14   7 15551.3 873.271   4
  -2 -14  -7 16500.7 792.978   1
   2  14   7 16627.7 1012.07   3
   2  14   8 1403.73 367.073   3
  -2  14  -8 1258.08 347.875   5
  -2 -14  -8 1128.10 242.712   1
  -2 -14  -8 1250.34 291.911   5
   2 -14   8 1548.07 349.092   2
   2 -14   8 1514.06 332.485   4
   2 -14   9 2629.93 406.566   4
  -2  14  -9 3362.29 523.163   5
  -2 -14  -9 3145.27 446.199   5
   2 -14   9 3176.69 475.228   2
  -2  14 -10 57.5695 258.675   5
   2 -15  -9 686.615 328.194   5
   2  15  -9 875.469 398.088   5
  -2 -15   9 1087.84 325.072   2
  -2 -15   8 2386.84 408.145   2
   2 -15  -8 1804.65 388.337   5
   2  15  -7 15433.9 991.882   5
  -2 -15   7 17772.4 958.912   2
  -2 -15   6 66.2207 196.035   2
   2  15  -6 560.185 283.439   5
   2 -15  -6 86.8260 109.678   4
  -2 -15   5 731.220 214.026   2
  -2  15   5 456.557 61.6306   2
   2 -15  -5 496.700 129.403   3
   2  15  -5 760.442 285.461   5
  -2  15   5 476.007 69.1085   1
   2 -15  -5 442.515 147.157   4
  -2  15   5 343.614 54.0266   2
   2  15  -4 2031.67 366.717   5
  -2 -15   4 2039.48 302.143   2
  -2 -15   4 2144.98 313.843   1
  -2  15   4 2013.65 153.483   2
   2 -15  -4 1829.12 242.259   4
  -2  15   4 2035.70 167.271   1
   2  15  -3 10986.5 687.904   5
  -2 -15   3 10774.7 622.879   1
  -2 -15   3 12895.4 663.412   2
  -2  15   3 11830.5 411.610   2
  -2  15   3 11982.3 453.604   1
   2 -15  -3 11754.0 596.142   4
  -2  15   3 11601.7 469.871   3
   2  15  -2 21330.1 889.590   5
  -2  15   2 21678.5 610.846   2
  -2 -15   2 21176.5 853.335   1
  -2 -15   2 22303.3 807.189   2
   2 -15  -2 21295.7 818.513   4
  -2  15   2 20992.2 561.811   3
  -2  15   1 42897.3 749.345   3
   2 -15  -1 44218.3 1199.15   4
   2  15  -1 43240.6 1076.00   2
  -2 -15   1 44773.4 1190.93   1
   2  15  -1 42698.8 1185.87   5
  -2 -15   1 43897.8 1061.83   2
  -2 -15   0 149.197 114.011   2
   2  15   0 358.702 174.433   3
  -2  15   0 74.6270 78.3636   3
   2  15   0-73.2938 153.326   5
  -2 -15   0 78.2217 150.914   5
  -2  15   0 47.7877 91.4965   1
   2 -15   0 138.468 149.662   4
  -2  15   0-121.414 89.6717   2
  -2 -15   0-80.8865 141.974   1
  -2 -15  -1 971.322 205.533   1
  -2 -15  -1 1206.36 171.780   2
   2  15   1 1355.70 243.087   3
  -2 -15  -1 1374.11 261.660   5
   2 -15   1 1254.65 246.386   4
  -2  15  -1 1361.63 201.369   2
   2  15   2 6022.27 479.241   3
  -2  15  -2 5591.76 469.654   5
  -2 -15  -2 6209.32 467.540   5
   2 -15   2 6584.23 466.926   2
  -2 -15  -2 6781.01 341.979   2
  -2 -15  -2 6854.55 472.910   1
   2 -15   2 6306.09 504.040   4
   2  15   3 3271.21 372.587   3
   2 -15   3 3607.73 371.021   2
  -2  15  -3 2684.48 357.254   5
  -2 -15  -3 3322.90 216.884   2
  -2 -15  -3 3545.16 352.828   1
   2 -15   3 3301.31 381.811   4
  -2 -15  -4 545.746 86.7627   2
   2  15   4 461.792 193.459   3
  -2 -15  -4 546.840 179.190   1
  -2  15  -4 389.729 204.276   5
   2 -15   4 471.830 199.091   2
   2 -15   4 430.539 207.974   4
  -2  15  -5 13640.1 788.537   5
   2 -15   5 14090.5 795.030   2
   2 -15   5 13133.0 784.932   4
  -2 -15  -5 13841.2 697.002   1
   2  15   5 13410.0 817.552   3
   2 -15   6 16130.4 902.641   2
   2 -15   6 13898.7 820.282   4
  -2 -15  -6 14635.0 735.561   1
   2  15   6 14545.6 906.004   3
  -2  15  -6 14441.1 871.317   5
   2  15   7 435.783 218.601   3
  -2  15  -7 355.463 208.709   5
  -2 -15  -7 508.050 192.618   1
   2 -15   7 216.605 230.092   2
   2 -15   7 553.090 234.743   4
   2  15   8 4881.92 620.292   3
  -2  15  -8 5326.75 610.030   5
  -2 -15  -8 4151.63 487.449   5
   2 -15   8 4883.45 534.434   4
  -2 -15  -8 4800.43 462.499   1
   2 -15   8 4511.34 564.892   2
  -2  15  -9 1074.30 380.508   5
  -2 -15  -9 912.453 262.484   5
   2 -15   9 1053.28 313.874   2
   2 -15   9 600.975 273.317   4
   2 -16  -8 9134.96 827.271   5
  -2 -16   8 9983.30 782.069   2
   2  16  -8 8220.63 795.086   5
   2  16  -7 5942.35 661.766   5
  -2 -16   7 5950.63 581.788   2
   2  16  -6 28452.4 1280.27   5
  -2 -16   6 29386.4 1189.94   2
   2 -16  -6 28837.9 843.611   4
   2 -16  -5 4643.02 341.122   3
   2  16  -5 5665.31 571.623   5
  -2 -16   5 5657.74 513.970   2
  -2  16   5 4679.47 146.760   2
   2 -16  -5 5473.18 402.090   4
  -2 -16   4 1547.59 273.097   2
  -2  16   4 1157.16 185.088   3
   2  16  -4 1812.52 342.242   5
  -2  16   4 1407.08 130.267   2
  -2 -16   4 1007.01 245.736   1
  -2  16   4 1311.72 148.185   1
   2 -16  -4 1048.15 204.738   4
  -2 -16   3 10979.5 644.469   1
  -2  16   3 10979.3 404.639   2
  -2 -16   3 10745.2 619.036   2
   2  16  -3 10221.4 683.287   5
  -2  16   3 10773.0 458.142   1
   2 -16  -3 11370.7 608.365   4
  -2  16   3 10858.0 472.138   3
   2  16  -2 49988.4 1380.14   5
  -2 -16   2 51985.8 1364.80   1
  -2  16   2 50118.4 949.107   2
  -2 -16   2 52398.9 1264.80   2
   2 -16  -2 49207.9 1288.10   4
  -2  16   2 50056.0 906.025   3
  -2  16   1 5815.93 303.397   3
  -2  16   1 5667.64 377.548   1
  -2 -16   1 6611.54 429.944   2
   2 -16  -1 5991.54 477.854   4
   2  16  -1 6267.44 497.911   5
  -2 -16   1 5927.76 473.674   1
  -2  16   0 19284.6 539.864   3
   2  16   0 20032.1 835.255   3
  -2 -16   0 20098.0 694.453   2
  -2  16   0 21113.8 758.491   1
  -2  16   0 20577.5 706.761   2
   2  16   0 18926.5 802.069   5
  -2 -16   0 18836.0 794.229   1
   2 -16   0 19242.8 839.736   4
  -2 -16  -1 1077.97 225.301   1
  -2 -16  -1 625.371 132.238   2
   2  16   1 549.345 191.625   3
   2 -16   1 674.806 207.603   4
  -2 -16  -2 73.2118 83.8225   2
  -2 -16  -2 246.134 142.581   1
   2  16   2-25.2560 151.160   3
   2 -16   2 37.0351 117.802   2
   2 -16   2 45.4262 150.151   4
  -2 -16  -3 1252.09 146.945   2
   2  16   3 1008.86 224.326   3
   2 -16   3 1396.30 251.470   2
  -2 -16  -3 1276.59 235.453   1
   2 -16   3 1346.40 287.905   4
  -2  16  -3 1052.26 251.735   5
   2  16   4 7712.56 601.076   3
   2 -16   4 7382.35 563.963   2
  -2 -16  -4 8342.87 287.503   2
  -2 -16  -4 8741.67 551.025   1
   2 -16   4 7438.07 587.735   4
  -2  16  -4 7872.59 597.526   5
   2 -16   5 6395.10 550.756   2
  -2  16  -5 6709.46 581.265   5
   2 -16   5 6865.85 581.506   4
  -2 -16  -5 6336.91 490.768   1
   2  16   5 6723.25 588.894   3
   2 -16   6 20720.7 1036.84   2
   2 -16   6 20305.8 1014.35   4
  -2 -16  -6 21667.6 907.501   1
  -2  16  -6 20822.9 1059.82   5
   2  16   6 22593.6 1136.62   3
   2  16   7 3901.87 528.561   3
  -2  16  -7 4774.83 559.730   5
  -2 -16  -7 3505.87 393.692   1
   2 -16   7 3553.60 473.852   2
   2 -16   7 4276.67 502.643   4
   2  16   8 163.423 202.912   3
  -2  16  -8 990.778 372.352   5
  -2 -16  -8 1002.59 247.517   1
  -2 -16  -8 958.285 280.600   5
   2 -16   8 624.196 285.721   2
   2 -16   8 595.530 256.068   4
  -2  16  -9 1867.21 444.756   5
  -2 -16  -9 1112.69 280.714   5
   2 -16   9 1747.58 350.156   4
  -2 -17   8 12085.1 879.082   2
   2 -17  -8 14055.6 1032.47   5
   2  17  -8 13728.8 1038.21   5
  -2 -17   7 623.104 245.807   2
   2  17  -7 973.178 344.843   5
  -2 -17   6 1161.99 280.356   2
   2  17  -6 1510.06 400.391   5
   2 -17  -6 1269.32 215.042   4
  -2 -17   5 2026.92 330.515   2
   2  17  -5 1522.83 384.519   5
   2 -17  -5 1975.45 263.377   4
   2  17  -4 15100.8 875.946   5
  -2 -17   4 15529.1 795.123   2
  -2  17   4 15306.5 404.029   2
   2 -17  -4 15546.7 712.781   4
  -2 -17   4 16204.6 832.078   1
  -2  17   4 14539.1 613.713   3
  -2  17   4 15371.7 515.050   1
  -2 -17   3 1861.16 279.362   2
  -2  17   3 1634.46 196.994   3
   2  17  -3 1655.97 343.223   5
  -2  17   3 1742.29 170.017   2
  -2 -17   3 1835.91 298.990   1
   2 -17  -3 2028.01 287.318   4
  -2  17   2 2819.69 240.041   3
  -2  17   2 2664.56 256.726   1
   2  17  -2 2876.24 391.115   5
  -2 -17   2 3689.43 396.287   1
  -2 -17   2 3091.81 335.188   2
   2 -17  -2 2473.96 326.783   4
  -2  17   1 13724.8 475.313   3
   2  17  -1 13348.6 721.898   5
  -2  17   1 13827.2 557.389   2
  -2 -17   1 13295.7 703.199   1
  -2  17   1 13987.8 608.654   1
  -2 -17   1 14707.8 650.480   2
   2 -17  -1 13467.0 721.675   4
  -2 -17   0 190.893 109.129   2
   2  17   0 428.376 174.095   3
  -2  17   0 186.693 95.4569   3
  -2 -17   0 87.2291 154.904   1
   2 -17   0 196.508 166.294   4
  -2  17   0 412.712 137.667   2
  -2 -17  -1 75.2995 126.519   1
  -2 -17  -1 10.7216 84.5911   2
   2  17   1 13.2355 141.202   3
   2 -17   1-57.8954 164.884   4
   2  17   2 25700.4 1020.83   3
   2 -17   2 26638.9 963.508   2
  -2 -17  -2 26886.9 704.759   2
  -2 -17  -2 26460.9 967.850   1
   2 -17   2 25195.5 1038.96   4
  -2 -17  -3-12.3077 63.3264   2
  -2 -17  -3 47.8819 122.365   1
  -2  17  -3 13.9536 169.742   5
   2  17   3-34.8703 168.591   3
   2 -17   3 85.2052 132.755   2
   2 -17   3 149.797 164.949   4
  -2 -17  -4 283.437 61.3679   2
  -2 -17  -4 387.898 180.719   1
   2  17   4 539.613 212.076   3
  -2  17  -4 518.147 228.842   5
   2 -17   4 247.122 164.734   2
   2 -17   4 153.236 196.166   4
   2  17   5-40.3265 148.947   3
  -2 -17  -5 7.05046 134.124   1
  -2  17  -5-83.6390 216.014   5
   2 -17   5 263.595 183.725   2
   2 -17   5-82.4378 182.521   4
   2 -17   6 6236.52 587.804   2
   2 -17   6 5440.79 563.833   4
  -2 -17  -6 6253.03 506.262   1
  -2  17  -6 6308.87 616.419   5
   2  17   6 6537.16 636.104   3
   2  17   7 617.888 272.930   3
  -2 -17  -7 487.809 194.387   1
  -2  17  -7 473.617 306.396   5
   2 -17   7 318.271 240.029   2
   2 -17   7 636.826 267.092   4
   2  17   8 3507.57 552.803   3
  -2 -17  -8 2745.38 366.442   1
  -2  17  -8 3809.05 562.754   5
  -2 -17  -8 2410.72 380.988   5
   2 -17   8 3835.13 530.225   2
   2 -17   8 3633.36 491.748   4
  -2 -17  -9-540.914 224.921   5
  -2  17  -9 236.344 235.719   5
   2 -17   9 113.278 227.123   4
   2  18  -8 3777.86 587.830   5
  -2 -18   8 4998.68 571.675   2
  -2 -18   7 3838.53 485.057   2
   2  18  -7 3594.34 562.772   5
   2  18  -6 22308.7 1184.66   5
  -2 -18   6 23598.2 1108.69   2
   2 -18  -6 20013.4 777.026   4
  -2 -18   5 591.268 212.169   2
   2  18  -5 705.071 284.661   5
   2 -18  -5-45.1520 118.335   4
  -2 -18   4 142.014 163.066   2
  -2  18   4 142.468 111.150   3
   2  18  -4-186.809 223.388   5
  -2 -18   4-46.5946 159.916   1
  -2  18   4 117.093 62.3872   1
   2 -18  -4 26.5459 119.116   4
   2  18  -3 25042.1 1093.63   5
  -2 -18   3 26418.7 1055.49   1
  -2  18   3 25795.4 639.163   2
  -2 -18   3 25434.6 980.452   2
   2 -18  -3 24811.9 960.638   4
  -2  18   3 25304.1 760.998   3
  -2  18   2 2405.95 229.091   3
  -2 -18   2 2534.03 312.390   2
   2  18  -2 2167.76 351.090   5
  -2  18   2 2733.09 278.111   1
  -2 -18   2 2928.10 366.329   1
   2 -18  -2 2546.93 336.325   4
  -2  18   1 1993.70 199.566   3
  -2 -18   1 1972.47 260.350   2
   2  18  -1 1864.90 317.221   5
  -2 -18   1 2332.49 331.852   1
   2 -18  -1 2419.94 330.028   4
  -2  18   1 1989.63 225.196   2
  -2  18   0 3057.88 244.083   3
   2  18   0 2876.71 352.731   3
   2 -18   0 2905.16 363.995   4
  -2 -18   0 3220.74 371.523   1
  -2 -18   0 2581.16 275.952   2
   2  18   1 13668.1 742.353   3
  -2 -18  -1 13279.8 704.540   1
  -2 -18  -1 13306.0 554.363   2
   2 -18   1 12898.6 758.756   4
   2  18   2 2230.18 336.354   3
  -2 -18  -2 2625.30 233.493   2
  -2 -18  -2 3200.74 359.109   1
   2 -18   2 2635.72 333.411   2
   2 -18   2 3061.35 394.252   4
   2  18   3 4804.79 485.193   3
  -2 -18  -3 5251.58 287.420   2
   2 -18   3 5268.01 472.606   2
  -2  18  -3 4059.35 449.103   5
  -2 -18  -3 5049.02 453.908   1
   2 -18   3 5247.68 520.432   4
   2  18   4 13783.4 836.120   3
  -2 -18  -4 13292.9 351.071   2
  -2  18  -4 14106.6 833.225   5
   2 -18   4 15443.9 840.151   2
  -2 -18  -4 13941.5 737.925   1
   2 -18   4 13599.6 829.514   4
   2  18   5 467.951 230.249   3
  -2  18  -5 205.193 255.221   5
  -2 -18  -5 224.882 137.484   1
   2 -18   5 429.459 206.572   2
   2 -18   5 304.500 220.221   4
   2  18   6 2148.56 410.670   3
  -2 -18  -6 2274.40 331.855   1
  -2  18  -6 2086.69 382.082   5
   2 -18   6 2986.40 435.616   2
   2 -18   6 2469.49 409.015   4
  -2  18  -7 11366.6 874.281   5
   2 -18   7 11876.7 866.510   2
   2 -18   7 10519.4 795.981   4
  -2 -18  -7 11121.1 697.052   1
   2  18   7 11891.5 914.773   3
   2  18   8-425.386 255.667   3
  -2  18  -8 338.193 307.973   5
  -2 -18  -8-531.678 224.443   5
   2 -18   8 234.182 236.978   2
   2 -18   8 304.125 216.607   4
  -2  18  -9-260.881 268.883   5
   2 -18   9 276.959 239.725   4
   2  19  -7 43677.0 1760.91   5
  -2 -19   7 45443.7 1633.44   2
  -2 -19   6 2841.20 427.581   2
   2  19  -6 2735.19 506.903   5
   2  19  -5 16467.0 999.171   5
   2 -19  -5 15601.2 747.095   4
  -2 -19   5 15950.6 880.658   2
  -2 -19   4 347.948 185.369   2
  -2  19   4 419.612 135.097   3
   2  19  -4 50.6415 223.500   5
   2 -19  -4 331.887 160.513   4
   2  19  -3 7942.89 643.034   5
  -2 -19   3 7115.83 575.784   1
  -2 -19   3 7620.70 559.751   2
   2 -19  -3 8088.19 571.277   4
  -2  19   3 7588.91 355.630   2
  -2  19   3 7688.86 440.593   1
  -2  19   3 7730.21 437.103   3
  -2  19   2 2370.79 238.759   3
  -2 -19   2 2529.28 329.193   2
  -2  19   2 2333.85 257.868   1
   2  19  -2 2804.90 403.586   5
  -2 -19   2 2021.19 325.366   1
   2 -19  -2 1908.61 317.230   4
   2 -19  -1 16652.1 848.157   4
  -2  19   1 17892.3 595.098   3
   2  19  -1 17138.5 868.848   5
  -2 -19   1 17616.1 854.197   1
  -2  19   1 17805.8 662.265   2
  -2 -19   1 17887.5 752.178   2
  -2 -19   0 220.413 123.950   2
   2  19   0 9.13339 152.099   3
  -2 -19   0 351.600 177.376   1
   2 -19   0 141.142 165.489   4
  -2  19   0 177.273 99.0083   3
   2  19   1 12218.2 724.039   3
  -2 -19  -1 12261.9 701.404   1
  -2 -19  -1 12190.9 546.351   2
   2 -19   1 13159.4 779.896   4
  -2 -19  -2 1400.97 183.178   2
   2  19   2 1339.69 281.772   3
   2 -19   2 1834.50 297.900   2
   2 -19   2 1635.06 321.416   4
  -2 -19  -2 1316.10 260.188   1
   2  19   3 9443.16 688.228   3
   2 -19   3 10048.5 662.640   2
  -2 -19  -3 10084.3 395.451   2
  -2 -19  -3 10012.9 635.102   1
   2 -19   3 9108.46 693.028   4
  -2  19  -3 9721.74 695.698   5
  -2 -19  -4-53.4298 137.495   1
   2  19   4 70.5507 156.192   3
  -2  19  -4 21.8910 194.424   5
   2 -19   4-21.4008 145.526   2
   2 -19   4-7.54644 176.611   4
  -2  19  -5 24161.2 1164.07   5
   2 -19   5 25971.5 1163.68   2
  -2 -19  -5 27341.7 1064.44   1
   2 -19   5 24073.4 1168.11   4
   2  19   5 25887.5 1211.54   3
   2  19   6 439.902 187.866   3
  -2 -19  -6 507.039 209.944   1
  -2  19  -6 663.186 292.338   5
   2 -19   6 824.530 299.046   2
   2 -19   6 369.765 219.292   4
   2  19   7 5476.72 636.759   3
  -2  19  -7 6738.49 710.069   5
   2 -19   7 6813.47 679.446   2
  -2 -19  -7 5591.19 518.582   1
   2 -19   7 6195.35 641.391   4
   2  19   8 1255.58 383.047   3
  -2  19  -8 1186.32 377.495   5
  -2 -19  -8 1411.33 317.109   5
   2 -19   8 1625.79 368.280   4
   2  20  -7 6007.10 701.695   5
  -2 -20   7 5849.81 633.660   2
  -2 -20   6 4221.81 511.340   2
   2  20  -6 3272.35 523.149   5
   2  20  -5 21438.0 1154.90   5
  -2 -20   5 22380.4 1066.20   2
   2 -20  -5 20053.6 880.794   4
  -2 -20   4 308.649 199.284   2
  -2  20   4 20.8764 97.5810   3
   2  20  -4 126.157 231.642   5
   2 -20  -4 200.659 155.009   4
  -2 -20   3 10121.2 703.298   1
  -2 -20   3 9062.06 622.449   2
   2 -20  -3 9091.23 626.430   4
   2  20  -3 8702.64 689.857   5
  -2  20   3 10021.6 511.660   3
  -2  20   2 6401.72 388.499   3
   2  20  -2 6988.04 601.624   5
   2 -20  -2 7176.04 569.823   4
  -2 -20   2 6633.09 560.742   1
  -2 -20   2 6507.86 498.490   2
  -2  20   1 140.107 71.1207   2
  -2 -20   1 36.8032 112.787   2
   2  20  -1-5.58452 207.504   5
  -2  20   1 13.3065 84.3524   3
  -2 -20   1 301.486 201.353   1
   2 -20  -1 22.4052 153.471   4
  -2 -20   0 2236.97 267.053   2
  -2  20   0 2469.31 239.422   3
   2  20   0 2538.15 364.250   3
  -2 -20   0 2711.02 359.758   1
   2 -20   0 2093.06 332.959   4
   2  20   1 8469.69 622.853   3
  -2 -20  -1 9453.05 635.339   1
  -2 -20  -1 9704.39 497.224   2
   2 -20   1 8662.12 663.585   4
  -2 -20  -2 428.343 133.735   2
   2  20   2 325.648 175.484   3
   2 -20   2 293.977 166.407   2
   2 -20   2 139.028 175.177   4
  -2 -20  -2 388.647 188.957   1
   2  20   3 14686.8 861.354   3
   2 -20   3 13824.8 789.721   2
  -2 -20  -3 14928.0 490.227   2
  -2 -20  -3 15303.5 808.471   1
   2 -20   3 17308.1 960.568   4
  -2  20  -3 15173.5 886.332   5
  -2 -20  -4 907.270 225.031   1
  -2  20  -4 563.906 253.998   5
   2  20   4 581.469 214.897   3
   2 -20   4 1119.13 287.866   2
   2 -20   4 1220.12 303.634   4
  -2 -20  -5-78.0331 147.610   1
  -2  20  -5 339.706 224.541   5
   2  20   5 141.152 168.051   3
   2 -20   5 116.415 173.589   2
   2 -20   5-65.8627 201.345   4
  -2 -20  -6 1521.66 306.827   1
   2  20   6 1013.60 300.177   3
  -2  20  -6 1706.23 415.535   5
   2 -20   6 1893.58 383.142   2
   2 -20   6 1599.91 365.102   4
  -2  20  -7 7354.42 756.568   5
   2 -20   7 8201.34 750.029   2
  -2 -20  -7 7938.59 621.483   1
   2 -20   7 8433.25 750.498   4
   2  20   7 7127.82 744.889   3
  -2  20  -8 1586.47 438.281   5
   2 -20   8 2106.69 424.426   4
   2  21  -7 2607.41 523.576   5
  -2 -21   7 2038.09 414.694   2
   2  21  -6 10112.6 872.117   5
  -2 -21   6 9617.75 751.523   2
  -2 -21   5 2558.53 405.745   2
   2  21  -5 1722.39 401.670   5
   2 -21  -5 2584.30 362.550   4
   2  21  -4 19664.8 1094.59   5
  -2 -21   4 19985.3 976.702   2
   2 -21  -4 19593.9 921.823   4
  -2  21   4 20399.9 796.534   3
  -2 -21   3 1713.56 313.838   2
  -2  21   3 1621.75 231.002   3
   2  21  -3 1431.42 341.181   5
  -2 -21   3 1620.70 329.172   1
   2 -21  -3 1021.64 248.868   4
  -2 -21   2 243.038 161.370   2
   2  21  -2 217.559 219.693   5
  -2 -21   2-134.312 199.218   1
   2 -21  -2 136.120 161.971   4
  -2  21   2 169.325 120.314   3
  -2  21   1 7417.96 418.681   3
   2  21  -1 7480.80 599.379   3
   2  21  -1 7227.71 608.902   5
  -2 -21   1 7842.35 610.878   1
  -2 -21   1 7730.07 521.068   2
   2 -21  -1 7805.36 624.544   4
  -2  21   0 7637.01 423.464   3
   2  21   0 7355.46 591.964   3
  -2 -21   0 7838.02 606.847   1
  -2 -21   0 7512.98 489.187   2
   2 -21   0 7481.49 624.634   4
   2  21   1 6071.90 551.459   3
  -2 -21  -1 7094.77 574.234   1
  -2 -21  -1 6798.75 429.610   2
   2 -21   1 6706.28 612.420   4
   2  21   2 36549.9 1334.27   3
   2 -21   2 39149.3 1274.58   2
  -2 -21  -2 39298.3 926.203   2
  -2 -21  -2 37056.2 1268.98   1
   2 -21   2 37290.8 1411.81   4
   2  21   3 2813.21 413.110   3
  -2 -21  -3 3052.33 229.707   2
   2 -21   3 2615.88 389.104   2
   2 -21   3 2590.18 425.776   4
  -2 -21  -3 3181.61 397.910   1
  -2  21  -4 3281.94 460.486   5
  -2 -21  -4 3223.43 389.017   1
   2 -21   4 2683.81 395.333   2
   2 -21   4 2617.71 432.629   4
   2  21   4 2338.74 393.244   3
  -2  21  -5 5441.83 609.740   5
   2 -21   5 5068.87 549.157   2
  -2 -21  -5 5059.02 503.559   1
   2  21   5 4202.22 523.878   3
   2 -21   5 4267.29 533.985   4
  -2 -21  -6 1275.67 290.911   1
   2  21   6 869.587 329.569   3
  -2  21  -6 294.836 246.248   5
   2 -21   6 667.354 277.930   2
   2 -21   6 1197.61 346.845   4
  -2 -21  -7-151.092 156.659   1
   2  21   7 342.740 256.895   3
  -2  21  -7 435.019 301.425   5
   2 -21   7 493.048 266.926   2
   2 -21   7 331.708 280.967   4
   2 -21   8 4159.82 589.805   4
   2  22  -6 16212.8 1108.62   5
  -2 -22   6 17909.1 1033.24   2
  -2 -22   5 1307.91 285.757   2
   2  22  -5 1573.12 403.712   5
   2 -22  -5 1336.42 267.821   4
  -2 -22   4 448.442 220.108   2
  -2  22   4 476.157 158.756   3
   2  22  -4 697.604 316.657   5
   2 -22  -4 522.218 216.926   4
  -2 -22   3-22.1672 186.789   2
  -2  22   3-47.4316 107.259   3
   2  22  -3 83.0145 241.308   5
  -2 -22   3 208.234 219.620   1
   2 -22  -3-73.8536 160.293   4
  -2  22   2 47501.7 1114.92   3
  -2 -22   2 48636.2 1549.51   1
  -2 -22   2 50358.2 1419.32   2
   2 -22  -2 48503.7 1544.47   4
   2  22  -2 47895.7 1602.57   5
  -2  22   1 2988.87 283.385   3
   2  22  -1 3795.74 451.712   3
  -2 -22   1 4135.17 479.757   1
   2  22  -1 2568.46 395.649   5
  -2 -22   1 3623.23 383.295   2
   2 -22  -1 3542.66 434.719   4
  -2  22   0 27266.2 825.016   3
   2  22   0 26364.5 1113.02   3
  -2 -22   0 27260.9 1141.20   1
  -2 -22   0 28516.0 952.250   2
   2 -22   0 29786.8 1252.06   4
  -2  22  -1 8.55507 108.371   3
  -2 -22  -1 168.993 105.103   2
   2  22   1-24.0227 191.022   3
  -2 -22  -1 158.866 193.773   1
   2 -22   1-92.9237 213.438   4
   2  22   2 4009.08 474.317   3
   2 -22   2 3574.50 413.199   2
  -2 -22  -2 3665.70 299.017   2
  -2 -22  -2 4258.08 462.669   1
   2 -22   2 4259.26 523.691   4
   2  22   3-116.743 165.234   3
   2 -22   3 164.892 179.775   2
   2 -22   3 160.052 191.522   4
  -2 -22  -3-446.658 203.756   1
   2  22   4 5991.33 612.290   3
  -2  22  -4 6005.16 623.259   5
   2 -22   4 5696.26 564.050   2
  -2 -22  -4 5351.91 520.606   1
   2 -22   4 6512.64 664.372   4
  -2 -22  -5 2576.81 383.713   1
   2  22   5 2183.34 412.752   3
  -2  22  -5 2216.44 440.224   5
   2 -22   5 1987.29 377.459   2
   2 -22   5 1896.03 378.301   4
  -2  22  -6 25207.7 1326.94   5
  -2 -22  -6 26170.7 1131.42   1
   2 -22   6 28473.0 1398.99   4
   2 -22   6 29257.0 1367.45   2
   2  22   6 26877.6 1396.09   3
  -2 -22  -7 191.218 181.905   1
   2  22   7-334.699 227.259   3
  -2  22  -7 118.767 296.584   5
   2 -22   7 33.7516 228.483   4
   2  23  -6 5043.28 672.217   5
  -2 -23   6 5312.30 609.142   2
   2  23  -5 1220.67 376.511   5
   2 -23  -5 961.526 238.807   4
  -2 -23   5 955.500 301.266   2
   2  23  -4 10088.7 841.694   5
  -2 -23   4 10867.0 751.452   2
   2 -23  -4 11363.0 756.206   4
   2  23  -3 8771.53 753.789   5
  -2 -23   3 6646.15 625.276   1
  -2 -23   3 7134.28 591.703   2
   2 -23  -3 7907.23 639.190   4
  -2  23   2 8579.44 495.329   3
   2  23  -2 8226.04 709.752   5
  -2 -23   2 8827.50 694.465   1
  -2 -23   2 9020.85 629.096   2
   2 -23  -2 8711.58 693.213   4
  -2 -23   1 1428.51 241.397   2
   2  23  -1 915.079 264.415   3
  -2 -23   1 1690.59 323.411   1
  -2  23   1 1470.77 223.398   3
   2 -23  -1 1345.86 293.459   4
  -2 -23   0 1575.27 255.276   2
  -2  23   0 1275.33 209.484   3
   2  23   0 1346.78 301.039   3
  -2 -23   0 1503.61 322.049   1
   2 -23   0 1257.83 316.206   4
   2  23   1 18395.3 977.510   3
  -2  23  -1 20030.9 746.005   3
  -2 -23  -1 17485.4 935.819   1
  -2 -23  -1 20443.6 763.886   2
   2 -23   1 19771.6 1073.00   4
   2 -23   2 42162.8 1375.57   2
  -2 -23  -2 40482.1 968.257   2
  -2 -23  -2 42128.1 1434.28   1
   2 -23   2 39250.7 1528.72   4
   2  23   3 2336.16 396.932   3
   2 -23   3 1989.19 357.458   2
  -2 -23  -3 1889.53 337.773   1
   2 -23   3 1910.12 413.314   4
   2  23   4 7050.18 679.390   3
  -2  23  -4 8649.20 754.025   5
  -2 -23  -4 7357.27 617.697   1
   2 -23   4 8448.67 694.463   2
   2 -23   4 8637.64 767.735   4
  -2  23  -5 1134.02 378.048   5
   2  23   5 570.651 266.542   3
   2 -23   5 950.843 293.586   2
   2 -23   5 1285.76 355.295   4
  -2 -23  -5 1576.28 320.733   1
   2 -23   6 9851.79 855.561   4
  -2  23  -6 7740.01 791.555   5
   2 -23   6 9343.77 797.049   2
  -2 -23  -6 8763.68 679.193   1
   2  23   6 8114.20 787.662   3
  -2  23  -7 2409.28 525.742   5
  -2 -24   6 7854.62 726.304   2
  -2 -24   5 7968.22 704.412   2
   2 -24  -5 6647.90 590.778   4
   2  24  -5 6850.17 728.378   5
   2  24  -4-200.694 317.681   5
  -2 -24   4 51.4243 158.156   2
  -2 -24   3 12364.2 862.655   1
   2  24  -3 11063.9 870.679   5
  -2 -24   3 11125.9 742.891   2
   2 -24  -3 11665.8 803.249   4
  -2 -24   2 2326.83 351.824   2
   2  24  -2 2142.21 412.309   5
  -2 -24   2 2365.64 397.652   1
   2 -24  -2 1479.42 337.209   4
  -2 -24   1 150.380 152.682   2
   2  24  -1 141.945 207.981   3
  -2 -24   1 407.068 256.092   1
  -2  24   1 144.499 111.512   3
   2 -24  -1 239.542 194.087   4
  -2  24   0 5361.43 395.870   3
   2  24   0 4784.59 511.871   3
  -2 -24   0 5029.63 429.332   2
  -2 -24   0 5754.45 578.008   1
   2 -24   0 4820.47 553.945   4
   2  24   1 15249.6 910.297   3
  -2  24  -1 13732.5 636.414   3
  -2 -24  -1 15106.5 897.407   1
  -2 -24  -1 13785.1 644.458   2
   2 -24   1 13296.1 914.386   4
   2  24   2-61.1352 194.627   3
   2 -24   2 318.341 190.329   2
  -2 -24  -2-21.1922 163.785   1
   2 -24   2 10.2592 241.971   4
   2  24   3 15674.7 968.597   3
   2 -24   3 13404.8 845.350   2
  -2 -24  -3 14738.8 877.160   1
   2 -24   3 14446.2 974.949   4
   2  24   4 2906.20 463.633   3
   2 -24   4 3226.54 463.966   2
  -2 -24  -4 2558.49 410.060   1
   2 -24   4 3567.45 519.503   4
  -2  24  -5 867.348 331.469   5
   2  24   5 813.723 291.743   3
   2 -24   5 676.008 267.027   2
   2 -24   5 1080.28 337.772   4
  -2 -24  -5 703.720 248.770   1
   2  24   6 1176.60 343.160   3
  -2  24  -6 1042.35 360.076   5
   2 -24   6 1806.21 426.481   4
  -2 -24  -6 2163.98 361.907   1
   2  25  -5 7746.25 808.338   5
  -2 -25   5 6683.40 658.110   2
   2 -25  -5 7001.53 625.364   4
   2  25  -4 96.2266 249.460   5
   2 -25  -4 217.050 185.422   4
  -2 -25   4 70.5820 190.179   2
   2  25  -3 2669.70 484.239   5
   2 -25  -3 1869.75 355.390   4
  -2 -25   3 2509.39 377.008   2
   2  25  -2-191.567 266.906   5
  -2 -25   2-336.969 226.629   1
   2 -25  -2-48.2363 180.654   4
  -2 -25   2 68.0431 160.356   2
   2  25  -1 26497.0 1196.13   3
  -2 -25   1 29775.3 1301.38   1
  -2 -25   1 28007.7 1075.34   2
   2 -25  -1 27705.0 1301.40   4
   2  25   0 8411.33 688.756   3
  -2 -25   0 8671.50 713.087   1
  -2 -25   0 9114.21 579.947   2
   2 -25   0 7757.22 720.871   4
  -2  25  -1 3034.37 327.411   3
   2  25   1 4243.81 513.697   3
  -2 -25  -1 3446.03 345.884   2
  -2 -25  -1 3436.15 456.926   1
   2 -25   1 3016.49 462.653   4
  -2 -25  -2 1067.36 290.908   1
   2  25   2 493.814 225.824   3
   2 -25   2 314.171 224.937   4
   2  25   3 985.576 314.515   3
   2 -25   3 929.108 270.075   2
  -2 -25  -3 1415.58 317.376   1
   2 -25   3 1236.57 382.200   4
   2  25   4 440.679 296.367   3
   2 -25   4 839.182 283.535   2
  -2 -25  -4 140.155 208.179   1
   2 -25   4 189.403 250.325   4
   2 -25   5 15563.7 1016.80   2
  -2 -25  -5 13222.3 868.065   1
  -2  25  -5 14387.3 1045.95   5
   2 -25   5 13930.6 1031.70   4
   2  25   5 11568.8 927.965   3
  -2 -25  -6 1026.72 287.194   1
  -2 -26   5 4533.16 558.889   2
   2  26  -4 715.042 321.596   5
   2 -26  -4 521.048 215.419   4
  -2 -26   4 958.898 272.545   2
  -2 -26   3 10800.4 763.601   2
   2 -26  -3 9993.07 790.563   4
   2  26  -3 10249.1 875.433   5
   2  26  -2 4384.53 530.316   3
   2  26  -2 4173.50 563.787   5
  -2 -26   2 4180.58 465.035   2
  -2 -26   2 4442.17 560.697   1
   2 -26  -2 3377.59 465.012   4
   2  26  -1 1289.80 317.698   3
  -2 -26   1 1176.83 307.609   1
   2 -26  -1 658.481 256.497   4
  -2 -26   1 1798.42 315.415   2
  -2 -26   0 339.669 223.971   1
   2 -26   0 667.633 264.957   4
   2  26   0 654.011 234.819   3
  -2 -26   0 818.861 208.858   2
   2  26   1 19188.1 1065.09   3
  -2 -26  -1 20344.6 1087.04   1
   2 -26   1 17416.6 1083.89   4
  -2 -26  -2 372.355 231.924   1
   2  26   2 363.120 217.194   3
   2 -26   2 326.246 251.831   4
   2  26   3 9020.50 773.636   3
   2 -26   3 9784.94 754.372   2
  -2 -26  -3 9557.51 758.810   1
   2 -26   3 10347.2 869.773   4
   2  26   4 1526.97 362.985   3
   2 -26   4 701.968 234.759   2
  -2 -26  -4 1717.22 357.413   1
   2 -26   4 1530.02 417.242   4
   2  26   5 580.087 266.459   3
  -2 -26  -5 191.575 207.491   1
   2 -27  -4 3527.66 495.611   4
  -2 -27   4 4174.07 514.996   2
   2  27  -3-219.072 305.908   5
   2 -27  -3 62.6066 197.115   4
  -2 -27   3-112.547 176.522   2
  -2 -27   2 1934.68 381.573   1
   2  27  -2 1215.85 314.675   3
   2 -27  -2 902.359 322.576   4
  -2 -27   2 1305.37 281.968   2
   2  27  -1 7914.14 693.341   3
  -2 -27   1 8274.46 736.532   1
  -2 -27   1 7661.73 593.536   2
   2 -27  -1 8176.81 758.106   4
   2  27   0 2223.88 396.539   3
  -2 -27   0 2785.43 435.604   1
   2 -27   0 2048.40 413.135   4
  -2 -27   0 2871.42 354.565   2
   2  27   1 890.191 283.465   3
  -2 -27  -1 1350.80 361.088   1
   2 -27   1 854.824 317.916   4
   2  27   2 11845.6 878.704   3
  -2 -27  -2 11173.6 827.108   1
   2 -27   2 10876.1 910.948   4
   2  27   3-416.466 233.733   3
   2 -27   3-194.052 217.902   2
   2 -27   3-137.064 202.598   4
   2  27   4 694.924 296.716   3
  -2 -27  -4 1292.27 336.749   1
   2 -27   4 994.774 290.629   2
  -2 -27  -5 866.739 290.818   1
   2 -28  -4 840.284 320.949   4
  -2 -28   4 848.158 295.755   2
   2 -28  -3 1840.52 403.718   4
  -2 -28   3 2196.64 374.441   2
   2  28  -2 8791.01 761.993   3
  -2 -28   2 9340.60 696.480   2
   2 -28  -2 8905.08 800.772   4
  -2 -28   1 1083.17 323.845   1
   2  28  -1 897.947 307.895   3
   2 -28  -1 1548.03 385.589   4
  -2 -28   1 1496.17 289.709   2
   2  28   0 11320.9 853.575   3
  -2 -28   0 10242.7 828.321   1
   2 -28   0 11317.3 905.731   4
   2  28   1 3.94992 191.992   3
  -2 -28  -1-173.500 241.365   1
   2 -28   1 1.51478 237.424   4
   2  28   2 205.842 206.763   3
  -2 -28  -2 482.557 258.066   1
   2  28   3-339.350 254.231   3
  -2 -28  -3 494.948 269.418   1
  -2 -28  -4 4092.66 536.220   1
   2 -29  -4 2552.52 440.209   4
   2 -29  -3-83.4893 190.385   4
  -2 -29   3-8.35553 187.437   2
  -2 -29   2 5841.02 562.879   2
   2  29  -2 5858.33 652.221   3
   2 -29  -2 5435.99 665.890   4
   2  29  -1 5303.54 615.406   3
   2 -29  -1 5222.15 638.858   4
   2  29   0 2953.67 471.039   3
  -2 -29   0 3263.39 492.538   1
   2  29   1 1451.60 350.755   3
  -2 -29  -1 1617.84 401.776   1
   2  29   2 1559.32 360.206   3
  -2 -29  -2 1272.92 353.019   1
  -2 -29  -3 3187.99 476.753   1
  -2 -30   3 5707.40 605.971   2
  -2 -30   2 446.041 211.309   2
  -3   0  10 86.1994 143.215   2
   3   0 -10-218.295 305.398   5
   3   0  -9 9790.56 844.200   5
  -3   0   9 9874.64 650.483   2
  -3   0   8-80.0407 143.671   2
   3   0  -8-260.151 316.419   5
   3   0  -7 10380.4 745.776   5
  -3   0   7 11099.8 616.816   2
  -3   0   6-169.294 119.129   2
   3   0  -6-190.414 222.891   5
   3   0  -6 5.77328 37.3293   1
  -3   0   6 21.6638 45.5897   4
   3   0  -5 1824.58 139.261   1
  -3   0   5 2072.76 258.211   2
   3   0  -5 1849.42 303.107   5
  -3   0   5 1974.93 173.906   4
   3   0  -4 136.850 57.3310   1
  -3   0   4-74.4923 124.909   2
   3   0  -4 139.575 131.442   5
  -3   0   4 13.0719 58.9420   1
  -3   0   4-163.893 83.1622   4
   3   0  -3 19023.7 490.108   1
  -3   0   3 18988.2 590.907   4
   3   0  -3 18805.3 689.969   5
  -3   0   3 19378.9 485.777   1
  -3   0   3 17337.1 636.291   2
   3   0  -2 39.5214 89.2493   5
  -3   0   2 72.9625 90.9118   1
   3   0  -2 88.5410 80.3041   1
  -3   0   2 22.4977 95.6250   4
  -3   0   1 307512. 2168.45   1
   3   0  -1 306949. 2046.34   5
   3   0   0-25.9443 73.5655   3
   3   0   0-22.2240 49.7505   5
   3   0   0-81.1607 114.400   4
  -3   0   0-10.4372 75.4812   1
  -3   0  -1 1538.07 162.535   3
   3   0   1 1204.20 145.005   3
  -3   0  -1 1110.95 167.711   1
   3   0   1 1283.68 203.822   4
   3   0   2 18.7075 74.5044   3
  -3   0  -2 38.1193 69.7988   3
  -3   0  -2-20.3467 92.9333   1
   3   0   2 48.1676 104.387   4
  -3   0  -2-4.95686 117.177   4
  -3   0  -3 9383.79 207.045   5
  -3   0  -3 9863.75 478.111   3
  -3   0  -3 10128.4 491.900   2
  -3   0  -3 9874.59 532.441   1
   3   0   3 11172.6 572.906   4
  -3   0  -3 10697.9 559.396   4
   3   0   3 10877.3 521.860   3
   3   0   4 89.6146 144.437   3
  -3   0  -4 143.246 109.091   3
  -3   0  -4 129.291 142.070   1
  -3   0  -4 91.6200 93.3465   5
   3   0   4 19.2578 134.146   4
  -3   0  -4-59.2142 122.715   4
  -3   0  -4 91.2016 119.955   2
  -3   0  -5 40098.5 1183.80   1
  -3   0  -5 41603.6 833.402   5
   3   0   5 41371.6 1152.76   4
  -3   0  -6-95.6005 128.032   5
  -3   0  -6 92.7380 121.551   1
  -3   0  -7 8591.49 513.367   5
  -3   0  -7 8791.76 628.987   1
  -3   0  -8-636.033 215.804   5
  -3   0  -8-279.469 168.145   1
  -3   0  -9 15730.7 922.423   1
  -3   0 -10 79.7937 144.545   1
  -3   1  10 82.6242 154.300   2
  -3  -1  10 68.0780 156.205   2
   3   1 -10-170.865 308.441   5
   3  -1 -10-255.422 292.450   5
   3   1  -9 4262.89 591.687   5
   3  -1  -9 4085.55 571.126   5
  -3  -1   9 4358.86 452.172   2
  -3   1   9 5297.74 477.501   2
  -3  -1   8 2249.56 316.488   2
  -3   1   8 2944.33 350.778   2
   3   1  -8 2408.67 427.677   5
   3  -1  -8 2493.98 411.831   5
  -3  -1   7 149.897 140.771   2
  -3   1   7 210.314 149.888   2
   3   1  -7 53.6249 209.388   5
   3  -1  -7 21.5163 225.513   5
   3   1  -6 10099.4 348.290   1
   3  -1  -6 9978.81 686.557   5
   3  -1  -6 8761.47 219.138   1
   3   1  -6 10268.5 691.180   5
  -3  -1   6 9479.09 549.149   2
  -3   1   6 10399.8 552.124   2
  -3  -1   6 9790.14 330.476   4
  -3   1   6 9440.94 268.821   4
  -3  -1   5 16800.9 500.487   4
   3   1  -5 17365.1 459.192   1
   3   1  -5 16130.1 773.763   5
   3  -1  -5 16781.5 353.302   1
   3  -1  -5 17470.0 811.036   5
  -3  -1   5 16374.2 679.169   2
  -3   1   5 16881.3 466.587   4
  -3   1   5 18109.6 690.207   2
   3   1  -4 3446.69 215.869   1
   3   1  -4 3147.90 355.915   5
   3  -1  -4 3085.53 333.325   5
   3  -1  -4 3319.37 179.916   1
  -3   1   4 3311.85 182.444   1
  -3  -1   4 3371.96 221.226   1
  -3  -1   4 2880.29 232.560   4
  -3   1   4 3163.54 230.650   4
  -3  -1   4 2950.21 299.275   2
  -3   1   4 3061.91 289.345   2
   3   1  -3 79752.1 1047.28   1
   3  -1  -3 77458.8 1386.52   5
   3   1  -3 76039.7 1366.47   5
   3  -1  -3 76407.8 929.461   1
  -3  -1   3 77757.5 1207.27   4
  -3  -1   3 78919.1 1026.35   1
  -3   1   3 76823.0 1170.79   4
  -3   1   3 77309.3 905.499   1
  -3  -1   3 77262.9 1334.50   2
   3   1  -2 58125.4 940.763   1
   3   1  -2 58766.6 1055.28   5
   3  -1  -2 58997.1 1072.85   5
  -3  -1   2 58704.1 1091.18   4
  -3   1   2 59169.2 1077.28   4
  -3  -1   2 57393.5 900.699   1
  -3   1   2 58237.2 850.708   1
  -3  -1   1 579.744 120.128   1
   3  -1  -1 1296.51 142.257   3
  -3   1   1 1838.02 182.856   1
   3   1  -1 516.686 110.502   5
   3  -1  -1 978.920 153.286   5
   3  -1  -1 1139.51 184.075   4
  -3  -1   1 456.106 129.752   4
  -3   1   1 810.635 173.687   4
   3   1  -1 692.668 131.796   1
   3  -1   0 1280.56 126.671   3
  -3  -1   0 1461.14 180.012   1
   3   1   0 1214.95 146.554   3
   3   1   0 1242.60 105.555   5
   3  -1   0 1213.30 108.548   5
  -3   1   0 1246.49 163.441   1
   3  -1   0 1096.49 185.638   4
   3  -1   1 16844.0 488.568   3
   3   1   1 17010.5 526.506   3
  -3   1  -1 16727.7 471.484   3
  -3  -1  -1 16837.7 512.208   3
  -3  -1  -1 16476.7 589.667   1
  -3   1  -1 16150.6 579.008   1
   3  -1   1 16036.8 634.491   4
  -3   1  -2 12218.9 462.212   3
  -3  -1  -2 13321.9 501.964   3
  -3  -1  -2 12603.3 553.544   1
  -3   1  -2 12861.8 558.610   1
   3  -1   2 12837.6 589.854   4
  -3  -1  -2 13769.3 610.988   4
  -3   1  -2 13089.5 593.440   4
   3  -1   2 12271.4 478.714   3
   3   1   2 12972.9 513.432   3
  -3   1  -3 21763.1 691.212   3
  -3  -1  -3 22151.1 724.383   3
  -3   1  -3 22108.2 373.561   5
  -3   1  -3 23778.1 758.753   2
  -3   1  -3 22782.3 795.232   1
   3  -1   3 22560.2 807.112   4
  -3  -1  -3 22955.4 796.507   1
  -3  -1  -3 22179.2 799.535   4
  -3   1  -3 23250.2 818.646   4
   3  -1   3 21818.3 724.119   3
   3   1   3 21794.0 745.564   3
  -3   1  -4 34078.9 965.029   3
  -3  -1  -4 38042.1 1040.35   3
  -3   1  -4 35006.0 642.634   5
  -3  -1  -4 36114.2 606.284   5
  -3   1  -4 34271.3 952.122   2
  -3  -1  -4 34820.5 1041.27   1
  -3  -1  -4 34514.0 923.148   2
  -3   1  -4 33837.2 1026.46   1
   3  -1   4 35235.8 1038.63   4
  -3  -1  -4 34603.8 1031.54   4
  -3   1  -4 35880.3 1043.73   4
   3   1   4 33560.6 1010.98   3
  -3   1  -5 658.687 147.847   5
  -3  -1  -5 640.714 138.395   5
  -3  -1  -5 612.827 190.716   1
   3  -1   5 875.511 211.989   4
  -3   1  -6 7611.09 432.260   5
  -3  -1  -6 8096.94 434.142   5
  -3  -1  -6 7327.04 543.693   1
  -3   1  -6 7258.65 547.683   1
   3  -1   6 7168.86 507.657   4
  -3   1  -7 5110.53 411.487   5
  -3  -1  -7 4460.23 370.794   5
  -3  -1  -7 5180.35 483.592   1
  -3   1  -7 4247.03 449.663   1
  -3  -1  -8 2957.60 400.788   1
  -3   1  -8 2995.51 398.783   1
  -3   1  -8 2715.09 347.344   5
  -3  -1  -8 2727.80 340.642   5
  -3   1  -9 1954.41 348.910   5
  -3   1  -9 1469.18 332.018   1
  -3  -1  -9 1969.00 346.405   1
  -3  -1 -10 7800.88 685.871   1
  -3   1 -10 6903.13 652.762   1
  -3  -2  10 1883.08 333.896   2
   3   2 -10 1629.68 424.733   5
   3  -2 -10 1452.00 400.629   5
   3  -2  -9 4811.54 622.816   5
   3   2  -9 3811.93 576.501   5
  -3  -2   9 4119.92 442.807   2
  -3   2   9 3785.23 409.851   2
   3   2  -8 5002.91 589.162   5
   3  -2  -8 3981.34 531.732   5
  -3  -2   8 4883.37 456.986   2
  -3   2   8 4508.38 408.849   2
  -3   2   7 17914.3 748.817   2
   3   2  -7 16617.4 939.379   5
   3  -2  -7 17017.0 953.970   5
  -3  -2   7 16698.0 777.647   2
  -3  -2   6 1412.72 244.539   2
  -3   2   6 1588.66 238.976   2
   3   2  -6 1101.02 295.860   5
   3  -2  -6 1505.89 312.226   5
  -3  -2   6 1331.73 142.551   4
   3   2  -6 1278.64 146.512   1
   3   2  -5 371.045 89.0303   1
  -3  -2   5 660.042 183.568   2
  -3   2   5 292.235 130.947   2
   3   2  -5 211.034 168.028   5
   3  -2  -5 96.4637 180.170   5
  -3  -2   5 363.313 98.1676   4
  -3   2   5 417.524 92.7465   4
   3   2  -4 80770.9 1079.07   1
   3   2  -4 80477.6 1579.16   5
   3  -2  -4 80430.9 1589.04   5
  -3   2   4 78321.3 755.759   1
  -3  -2   4 76913.8 1074.99   1
  -3  -2   4 80319.6 1212.19   4
  -3   2   4 82919.3 1119.19   4
  -3  -2   4 80175.6 1433.96   2
  -3   2   4 79244.2 1355.31   2
   3   2  -3 33489.2 711.649   1
   3  -2  -3 32521.8 917.829   5
  -3  -2   3 33785.8 918.327   5
  -3  -2   3 34555.9 826.431   4
  -3  -2   3 34114.1 711.346   1
  -3   2   3 34769.5 779.076   4
  -3   2   3 34097.1 567.548   1
  -3  -2   3 32816.7 886.349   2
   3   2  -3 33413.0 909.262   5
  -3   2   2 22246.8 512.886   1
   3   2  -2 23335.8 618.208   1
   3   2  -2 22003.5 651.083   5
   3  -2  -2 22231.7 673.194   5
  -3  -2   2 22861.8 663.756   5
   3  -2  -2 22507.0 667.909   4
  -3  -2   2 23829.1 715.608   4
  -3   2   2 23120.5 672.259   4
  -3  -2   2 23610.7 607.388   1
  -3   2   1 20833.4 556.602   1
   3  -2  -1 21313.9 424.836   3
   3   2  -1 20730.9 529.480   5
   3  -2  -1 21889.4 570.726   5
   3  -2  -1 21006.3 674.417   4
  -3   2   1 21915.3 684.196   4
   3   2  -1 22427.2 636.503   1
  -3  -2   1 19832.9 579.718   1
   3  -2   0 29168.4 534.325   3
   3   2   0 29115.5 670.259   3
  -3  -2   0 29342.2 742.847   1
   3   2   0 30256.1 784.439   1
  -3   2   0 29317.4 722.876   1
   3   2   0 29329.6 469.125   5
   3  -2   0 29639.5 833.418   4
   3   2   1 15418.1 520.815   3
  -3   2  -1 15860.5 438.044   3
  -3  -2  -1 14744.2 564.435   1
  -3   2  -1 15193.0 569.688   1
   3  -2   1 15469.0 631.058   4
   3  -2   1 15349.1 308.150   5
   3  -2   1 15501.6 450.569   3
   3   2   2 35374.6 862.799   3
  -3   2  -2 33907.4 747.931   3
  -3  -2  -2 34320.0 825.498   3
  -3  -2  -2 33042.0 895.364   1
   3  -2   2 33876.8 951.770   4
  -3  -2  -2 34495.3 967.645   4
   3  -2   2 32413.2 401.953   5
   3  -2   2 35091.4 789.606   3
  -3   2  -3 53702.2 1069.28   3
  -3  -2  -3 55347.6 1149.32   3
  -3   2  -3 52151.3 656.383   5
  -3  -2  -3 52544.0 1189.92   1
  -3   2  -3 54219.8 1157.12   2
   3  -2   3 52944.8 650.626   5
   3  -2   3 50964.5 1215.85   4
  -3  -2  -3 52147.5 1227.08   4
  -3   2  -3 54482.3 1251.86   4
   3  -2   3 52812.6 1099.25   3
   3   2   3 50878.7 1144.47   3
  -3   2  -4 3216.88 310.386   3
  -3   2  -4 2955.50 219.030   5
  -3  -2  -4 2947.63 191.407   5
  -3  -2  -4 2839.30 286.539   2
   3  -2   4 2778.85 192.414   5
  -3  -2  -4 3492.21 352.746   1
   3  -2   4 3184.81 338.922   4
  -3  -2  -4 2745.17 331.302   4
  -3   2  -4 3568.81 360.056   4
   3   2   4 3039.72 346.640   3
  -3  -2  -5 15741.2 507.869   5
  -3  -2  -5 14604.5 713.976   1
  -3  -2  -5 14566.7 618.354   2
  -3   2  -5 16124.0 555.206   5
   3  -2   5 15144.8 724.163   4
   3   2   5 13937.7 724.665   3
  -3  -2  -6 7099.88 528.384   1
  -3  -2  -6 8294.61 441.816   5
   3  -2   6 7964.74 545.547   4
  -3   2  -6 7892.52 447.229   5
  -3   2  -7 359.179 162.672   5
  -3  -2  -7 607.870 172.349   5
   3  -2   7 549.294 174.774   4
  -3  -2  -7 382.225 184.058   1
  -3  -2  -8 15666.5 752.792   5
  -3  -2  -8 15525.0 869.685   1
  -3   2  -8 16236.2 901.588   1
  -3   2  -8 15080.2 759.818   5
  -3   2  -9 1504.41 297.262   1
  -3  -2  -9 1449.65 323.658   1
  -3   2  -9 1400.08 295.026   5
  -3  -2 -10 567.253 208.559   1
  -3   2 -10 313.492 184.524   1
  -3  -3  10 695.808 249.429   2
   3   3 -10 198.479 332.344   5
   3  -3 -10-214.783 287.973   5
  -3  -3   9 20.1858 153.539   2
  -3   3   9-71.8423 121.815   2
   3   3  -9-91.4488 289.609   5
   3  -3  -9-169.587 308.476   5
   3  -3  -8 36145.8 1487.83   5
   3   3  -8 32842.6 1416.63   5
  -3  -3   8 35685.1 1214.79   2
  -3   3   8 33378.5 1053.64   2
  -3  -3   7 735.982 203.416   2
  -3   3   7 971.360 194.831   2
   3   3  -7 298.899 231.366   5
   3  -3  -7 534.004 244.499   5
   3   3  -6 15755.2 846.701   5
   3  -3  -6 14640.3 816.427   5
  -3  -3   6 15848.3 484.991   4
  -3  -3   6 15744.5 725.705   2
  -3   3   6 15406.8 646.788   2
   3   3  -6 15584.7 513.234   1
   3   3  -5 7180.12 534.444   5
  -3  -3   5 6971.31 350.806   1
   3  -3  -5 7430.05 550.220   5
  -3  -3   5 7540.86 368.139   4
  -3  -3   5 6961.92 461.185   2
  -3   3   5 6837.81 419.950   2
  -3   3   5 7464.31 301.176   4
   3   3  -5 7777.67 355.305   1
   3   3  -4 152.682 89.4441   1
  -3  -3   4 277.176 138.219   2
  -3   3   4 445.698 159.766   2
   3   3  -4 162.803 151.926   5
   3  -3  -4 101.519 169.455   5
  -3  -3   4 80.8351 118.767   5
  -3   3   4 218.304 45.9519   1
  -3  -3   4 150.031 87.8128   4
  -3  -3   4 230.832 104.294   1
  -3   3   4 158.543 76.3878   4
   3   3  -3 5872.72 316.303   1
   3   3  -3 5675.46 384.308   5
   3  -3  -3 5558.29 390.113   5
  -3  -3   3 5934.62 391.902   5
   3  -3  -3 6002.72 333.866   4
  -3  -3   3 6140.15 364.050   4
  -3  -3   3 5778.21 314.380   1
  -3   3   3 6398.60 340.499   4
  -3  -3   3 5663.39 378.422   2
  -3   3   3 5959.10 224.780   1
   3  -3  -2 81044.3 1292.39   5
  -3   3   2 80266.7 954.793   1
   3   3  -2 80918.0 1187.41   1
   3   3  -2 78971.4 1233.27   5
  -3  -3   2 79563.7 1249.79   5
  -3  -3   2 82410.1 1347.15   4
   3  -3  -2 79574.3 1256.25   4
  -3   3   2 83639.5 1270.84   4
  -3  -3   2 78141.2 1139.04   1
  -3  -3   2 79835.7 1344.36   2
   3  -3  -1 1226.47 96.1323   3
   3   3  -1 1271.79 169.800   1
   3   3  -1 1374.14 157.126   5
  -3   3   1 859.181 123.733   1
  -3  -3   1 946.159 121.329   5
  -3  -3   1 1026.30 155.614   1
   3  -3  -1 860.373 156.148   4
   3  -3   0 76005.8 782.743   3
  -3  -3   0 74162.0 1194.22   1
   3   3   0 73942.7 1120.57   3
   3   3   0 74589.1 776.101   5
  -3  -3   0 73996.8 779.507   5
   3   3   0 75915.8 1250.88   1
  -3   3   0 74399.8 1153.40   1
   3  -3   0 75727.0 1344.60   4
  -3   3  -1 1572.29 138.750   3
   3  -3   1 1547.47 126.597   5
   3   3   1 1256.33 164.263   3
   3   3   1 1304.04 184.236   1
  -3  -3  -1 1152.66 175.694   1
   3  -3   1 1327.89 205.767   4
   3  -3   1 1481.88 142.457   3
   3   3   2 7294.14 409.569   3
  -3   3  -2 6942.49 335.832   3
  -3  -3  -2 7063.25 445.176   4
  -3  -3  -2 6719.54 379.338   3
   3  -3   2 6866.21 443.426   4
   3  -3   2 7178.48 236.825   5
  -3  -3  -2 6321.99 400.780   1
   3  -3   2 6643.97 340.932   3
   3   3   3 824.143 185.304   3
  -3  -3  -3 938.368 189.011   1
  -3  -3  -3 612.287 55.2840   5
  -3   3  -3 781.656 150.202   3
  -3  -3  -3 935.480 173.135   3
  -3   3  -3 757.024 118.490   5
  -3  -3  -3 435.456 49.8646   5
   3  -3   3 826.514 105.945   5
   3  -3   3 671.944 195.637   4
  -3  -3  -3 480.446 147.299   4
  -3   3  -3 698.300 155.287   2
  -3   3  -3 842.010 182.487   4
  -3   3  -4 81619.7 1477.03   3
   3  -3   4 80331.3 1592.42   4
  -3   3  -4 79863.0 1077.87   5
  -3  -3  -4 79566.8 1568.94   1
  -3  -3  -4 82163.5 923.445   5
  -3  -3  -4 76747.6 1340.12   2
   3  -3   4 81143.1 1075.67   5
  -3  -3  -4 84323.2 1613.74   4
   3   3   4 80329.5 1596.38   3
   3   3   5 2341.85 330.870   3
  -3   3  -5 2800.73 254.945   5
  -3  -3  -5 2322.02 213.250   5
   3  -3   5 2155.23 217.246   5
  -3  -3  -5 2305.44 256.100   2
  -3  -3  -5 2180.40 298.849   1
   3  -3   5 2381.01 313.226   4
  -3  -3  -6 7183.02 416.517   5
  -3  -3  -6 7239.45 533.733   1
  -3   3  -6 7769.51 457.156   5
   3  -3   6 7590.46 536.708   4
  -3   3  -7 1745.55 264.978   5
  -3  -3  -7 1257.40 260.838   1
  -3  -3  -7 1394.90 225.779   5
   3  -3   7 1426.11 267.918   4
  -3   3  -8 4179.15 432.626   5
  -3  -3  -8 4397.48 477.291   1
  -3  -3  -8 3799.37 381.169   5
  -3  -3  -9 230.248 176.294   1
  -3   3  -9-3.68048 193.534   5
  -3   3  -9 192.277 155.646   1
  -3   3 -10 1664.08 347.490   1
  -3  -3 -10 2282.12 380.395   1
  -3  -4  10 4546.87 506.339   2
   3   4 -10 5004.87 666.392   5
   3  -4 -10 5219.00 684.444   5
  -3  -4   9 578.497 219.578   2
  -3   4   9 466.064 159.935   2
   3   4  -9 580.227 316.864   5
   3  -4  -9 453.677 257.053   5
   3   4  -8 9104.13 766.344   5
   3  -4  -8 8771.51 758.905   5
  -3  -4   8 8439.58 616.732   2
  -3   4   8 8739.07 534.702   2
   3   4  -7 8335.57 683.349   5
   3  -4  -7 8652.35 692.706   5
  -3  -4   7 8908.86 590.684   2
  -3   4   7 8581.75 504.216   2
   3   4  -6 5152.74 500.479   5
  -3  -4   6 5381.55 308.618   4
  -3  -4   6 5288.97 432.958   2
   3  -4  -6 4557.49 470.465   5
  -3   4   6 5039.96 371.248   2
   3   4  -6 5069.29 313.058   1
   3  -4  -6 4347.05 377.259   3
  -3  -4   5 19261.7 611.139   1
   3  -4  -5 20255.7 893.754   5
   3   4  -5 19637.5 870.944   5
  -3  -4   5 20936.1 636.521   4
  -3  -4   5 20310.0 791.306   2
  -3   4   5 20409.2 703.838   2
   3   4  -5 19496.2 598.107   1
  -3  -4   4 19869.8 792.889   5
  -3  -4   4 18100.9 585.914   1
   3   4  -4 17874.2 755.544   5
  -3  -4   4 18094.5 617.112   4
  -3  -4   4 17997.1 705.224   2
  -3   4   4 18703.4 542.552   4
  -3   4   4 17902.4 637.840   2
   3  -4  -4 18347.2 779.060   5
   3   4  -4 19132.1 583.516   1
  -3  -4   3 1404.63 179.311   1
   3   4  -3 1593.97 178.837   1
   3   4  -3 1681.16 232.206   5
  -3  -4   3 1265.81 193.740   5
   3  -4  -3 1484.03 214.292   5
   3  -4  -3 1436.61 177.802   4
  -3  -4   3 1511.07 218.128   2
  -3   4   3 1570.50 110.140   1
  -3   4   3 1754.42 185.396   4
   3   4  -2 16252.3 553.205   1
  -3   4   2 15694.3 424.033   1
   3   4  -2 14989.7 550.606   5
  -3  -4   2 15289.2 559.760   5
   3  -4  -2 15453.3 568.758   4
  -3   4   2 16159.2 569.053   4
  -3  -4   2 15319.8 526.913   1
  -3  -4   2 14482.3 588.495   2
   3  -4  -1 28737.0 379.193   3
   3   4  -1 30423.4 779.029   1
   3   4  -1 29821.8 659.580   5
  -3  -4   1 29288.0 660.965   5
  -3   4   1 29763.7 663.557   1
   3  -4  -1 28178.0 799.035   4
  -3  -4   1 28514.3 727.379   1
  -3  -4   0 37534.4 868.107   1
   3   4   0 37889.8 834.052   3
   3   4   0 37095.7 893.922   1
  -3  -4   0 36894.7 593.415   5
   3   4   0 38246.8 594.806   5
   3  -4   0 37234.1 954.805   4
   3  -4   0 36529.2 497.812   3
   3  -4   1 34.6602 48.9319   3
  -3   4  -1 112.503 56.7879   3
  -3  -4  -1 6.88884 84.2066   1
   3  -4   1 84.7241 69.0620   5
  -3  -4  -1 66.0829 25.8059   5
   3  -4   1 11.8739 108.000   4
   3   4   1 117.679 89.5280   1
   3   4   1 46.0542 91.2771   3
   3   4   2 2905.92 271.643   3
  -3   4  -2 3422.55 233.410   3
  -3  -4  -2 3723.58 294.958   3
  -3  -4  -2 3623.76 310.586   1
   3  -4   2 3360.97 188.976   5
  -3  -4  -2 3214.17 306.680   4
   3  -4   2 3058.53 306.955   4
  -3   4  -2 3442.00 316.703   4
  -3   4  -3 17049.4 596.682   3
  -3  -4  -3 17621.3 678.639   3
  -3  -4  -3 15912.8 302.703   5
  -3  -4  -3 15643.9 663.798   1
  -3   4  -3 16100.8 453.504   5
   3  -4   3 17026.7 459.725   5
  -3  -4  -3 15169.4 298.705   5
  -3   4  -3 18522.8 701.334   2
  -3  -4  -3 15666.9 685.547   4
   3  -4   3 16028.5 707.068   4
  -3   4  -3 17303.6 721.691   4
   3   4   3 16990.7 687.780   3
  -3  -4  -4 383.386 162.533   1
   3   4   4 281.331 140.691   3
  -3   4  -4 263.504 121.201   5
  -3  -4  -4 128.226 74.5934   5
   3  -4   4 238.548 96.0267   5
  -3   4  -4 450.083 134.583   3
   3  -4   4 187.580 145.297   4
  -3  -4  -4 373.925 159.746   4
  -3  -4  -4 624.653 143.022   2
  -3   4  -5 10747.9 495.273   5
  -3  -4  -5 10093.0 592.044   1
  -3  -4  -5 10238.0 417.337   5
   3  -4   5 10536.4 475.278   5
  -3  -4  -5 9813.00 496.660   2
   3  -4   5 9654.02 590.007   4
   3   4   5 10216.2 636.835   3
   3   4   6 2404.65 352.025   3
  -3   4  -6 3274.15 323.381   5
  -3  -4  -6 3351.36 371.464   1
  -3  -4  -6 2792.69 273.082   5
   3  -4   6 3206.04 370.217   4
  -3  -4  -7 525.645 202.720   1
  -3   4  -7 745.280 205.672   5
  -3  -4  -7 571.647 167.484   5
   3  -4   7 619.986 199.020   4
  -3   4  -8 7687.03 568.206   5
  -3  -4  -8 7500.11 603.903   1
  -3  -4  -8 6538.31 490.366   5
   3  -4   8 6419.51 528.498   4
  -3   4  -9 2398.05 385.785   5
  -3  -4  -9 2228.35 371.270   1
  -3   4 -10 105.860 176.204   1
  -3  -4 -10 261.593 175.983   1
  -3  -5  11 3797.28 509.342   2
  -3  -5  10 306.703 188.277   2
   3   5  -9 16149.0 1080.87   5
   3  -5  -9 13948.6 1001.23   5
  -3   5   9 14889.6 706.047   2
  -3  -5   9 13867.5 834.229   2
   3   5  -8 5713.29 621.660   5
   3  -5  -8 6556.99 669.518   5
  -3  -5   8 5573.12 508.810   2
  -3   5   8 5571.53 421.713   2
  -3  -5   7 3151.44 374.766   2
   3   5  -7 2688.83 414.990   5
   3  -5  -7 2302.78 404.642   5
  -3   5   7 2912.08 305.248   2
  -3  -5   6 2188.11 307.728   2
   3  -5  -6 2378.28 278.283   3
   3   5  -6 2087.39 341.167   5
   3  -5  -6 2449.17 360.582   5
  -3  -5   6 2199.79 209.251   4
  -3   5   6 2919.43 284.935   2
   3   5  -6 2217.69 226.598   1
   3   5  -5 57859.8 1476.95   5
  -3  -5   5 58895.5 1119.43   1
   3  -5  -5 56519.3 1497.45   5
  -3  -5   5 57210.1 1343.44   2
  -3   5   5 56564.1 1148.97   2
   3   5  -5 55870.8 1053.21   1
   3   5  -4 15304.9 709.684   5
  -3  -5   4 14514.5 694.108   5
   3  -5  -4 14002.8 691.043   5
  -3  -5   4 14988.8 560.023   1
   3  -5  -4 14935.4 497.927   4
  -3  -5   4 13705.6 628.445   2
  -3   5   4 15653.8 498.374   4
  -3   5   4 14237.2 565.099   2
   3  -5  -4 14359.6 510.189   3
   3   5  -4 14504.3 532.908   1
   3   5  -3 16723.1 572.845   1
  -3  -5   3 17454.0 686.778   5
  -3  -5   3 15890.3 563.108   1
   3  -5  -3 16074.5 558.080   4
   3   5  -3 17008.6 674.163   5
  -3   5   3 16660.1 554.371   4
  -3  -5   3 16275.2 653.390   2
  -3   5   3 16442.4 338.048   1
   3   5  -2 5211.45 325.319   1
   3   5  -2 5592.56 352.143   5
  -3  -5   2 5338.80 343.122   5
   3  -5  -2 5180.92 339.779   4
  -3  -5   2 5447.11 330.680   1
  -3   5   2 5751.34 345.991   4
  -3   5   2 5192.49 243.373   1
  -3  -5   2 5145.72 358.225   2
   3  -5  -1 60161.9 1184.62   4
   3   5  -1 62000.2 1141.23   1
   3   5  -1 60223.0 964.719   5
  -3  -5   1 61491.8 992.197   5
  -3   5   1 61121.9 962.399   1
  -3  -5   1 59564.2 1081.78   1
   3   5   0 20125.4 645.438   3
   3   5   0 20640.8 472.171   5
  -3  -5   0 20525.0 475.184   5
   3   5   0 21240.1 695.555   1
   3  -5   0 20080.7 717.811   4
  -3  -5   0 20151.6 653.987   1
  -3  -5  -1 25315.5 763.873   1
   3   5   1 24920.6 737.072   3
  -3   5  -1 25780.6 492.176   3
   3  -5   1 25453.6 582.386   5
  -3  -5  -1 24342.4 409.133   5
   3   5   1 24975.0 783.832   1
   3  -5   1 24513.0 814.934   4
  -3   5  -2 396.280 91.7085   3
   3   5   2 363.758 121.973   3
  -3  -5  -2 871.183 171.131   3
  -3  -5  -2 315.402 123.471   1
   3  -5   2 614.397 101.983   5
  -3  -5  -2 362.137 50.2318   5
  -3  -5  -2 415.060 134.672   4
   3  -5   2 597.133 174.720   4
  -3   5  -2 601.471 149.051   4
  -3   5  -3 42041.6 930.413   3
  -3  -5  -3 43017.2 1074.37   3
  -3  -5  -3 41580.0 1083.26   1
  -3   5  -3 42329.9 791.421   5
  -3  -5  -3 41100.4 560.526   5
   3  -5   3 42233.0 785.233   5
  -3  -5  -3 43051.1 1143.54   4
   3  -5   3 41453.8 1141.65   4
  -3   5  -3 44145.4 1155.71   4
  -3  -5  -3 41002.7 560.972   5
   3   5   3 42895.7 1108.88   3
  -3  -5  -4 8602.34 525.888   1
  -3   5  -4 8352.72 395.842   5
  -3  -5  -4 6861.82 394.535   2
   3  -5   4 8141.12 384.287   5
  -3  -5  -4 7916.66 315.051   5
   3  -5   4 6964.06 495.813   4
   3   5   4 7255.51 501.200   3
  -3   5  -4 8179.67 472.659   3
  -3   5  -5 3679.43 312.793   5
  -3  -5  -5 3947.52 273.114   5
  -3  -5  -5 3361.33 292.685   2
  -3  -5  -5 3624.59 371.854   1
   3  -5   5 4263.33 414.459   4
   3  -5   5 4108.79 310.933   5
   3   5   5 4397.22 429.676   3
   3   5   6 494.033 207.495   3
  -3   5  -6 395.603 174.755   5
  -3  -5  -6 154.912 116.064   5
   3  -5   6 153.053 89.0551   5
   3  -5   6 457.176 180.359   4
  -3  -5  -6 211.249 104.338   2
  -3  -5  -6 432.255 150.443   1
  -3   5  -7 16165.1 754.773   5
  -3  -5  -7 15375.0 683.407   5
   3  -5   7 14731.1 784.844   4
  -3  -5  -7 16303.2 836.099   1
  -3   5  -8 1812.68 313.813   5
  -3  -5  -8 1266.09 238.306   5
   3  -5   8 1252.15 270.375   4
  -3  -5  -8 1443.61 303.447   1
  -3  -5  -9 4923.74 525.115   1
  -3   5  -9 3602.09 444.981   5
   3  -5   9 4829.61 472.694   4
  -3   5 -10 1492.29 321.758   1
  -3  -5 -10 1042.35 280.529   1
  -3  -6  10 997.366 262.808   2
  -3  -6   9 2156.92 360.226   2
   3   6  -9 2265.02 479.916   5
   3  -6  -9 2897.12 518.633   5
  -3  -6   8 42.7605 142.003   2
  -3   6   8 336.221 129.646   2
   3   6  -8 305.116 256.870   5
   3   6  -7 47899.1 1596.53   5
  -3  -6   7 49006.2 1411.12   2
  -3   6   7 47026.3 1119.09   2
   3  -6  -7 51569.7 1680.40   5
  -3  -6   6 226.645 146.122   2
   3  -6  -6 42.9667 85.8180   3
  -3   6   6 50.3976 113.919   2
   3   6  -6 248.696 228.491   5
   3   6  -6 19.0412 80.7159   1
   3  -6  -6 8.84758 166.545   5
  -3  -6   5 1811.27 277.114   2
   3   6  -5 1421.27 283.656   5
  -3  -6   5 1873.97 233.503   1
   3  -6  -5 1474.80 278.951   5
   3   6  -5 1815.72 213.647   1
  -3   6   5 1626.09 216.115   2
   3  -6  -4 24.8704 55.1821   3
  -3  -6   4 63.2343 104.656   2
   3   6  -4 149.485 169.401   5
   3  -6  -4-57.7440 127.327   5
   3   6  -4 30.1464 70.5275   1
  -3  -6   4 104.788 105.522   1
   3  -6  -4 33.9732 81.1007   4
  -3   6   3 23107.0 395.288   1
   3   6  -3 22408.4 779.015   5
  -3  -6   3 24341.1 826.756   5
  -3  -6   3 23240.3 704.497   1
   3  -6  -3 23040.6 681.307   4
  -3  -6   3 24248.2 807.626   2
  -3   6   3 23597.4 671.375   4
   3  -6  -3 24315.3 510.489   3
   3   6  -3 24235.4 718.648   1
   3   6  -2 545.058 119.807   1
  -3  -6   2 871.309 154.967   1
  -3   6   2 625.045 98.7569   1
  -3  -6   2 429.585 128.293   2
   3   6  -2 443.238 155.586   5
  -3  -6   2 678.242 140.612   5
   3  -6  -2 411.562 127.898   4
   3  -6  -2 549.114 52.3084   3
   3   6  -1 59254.7 1143.97   1
   3   6  -1 57428.1 979.735   5
  -3  -6   1 58630.6 1008.14   5
   3  -6  -1 59741.8 1197.56   4
  -3  -6   1 56261.5 1130.00   2
  -3  -6   1 56626.1 1088.53   1
   3   6   0 78811.0 1313.08   3
   3   6   0 80346.1 992.997   5
   3   6   0 80620.8 1384.14   1
  -3  -6   0 80581.2 1009.72   5
   3  -6   0 79331.5 1432.87   4
  -3  -6   0 80318.9 1322.10   1
  -3  -6  -1 13407.7 565.502   1
  -3   6  -1 12473.9 332.636   3
   3   6   1 13023.2 556.150   3
   3  -6   1 12958.6 460.077   5
  -3  -6  -1 12626.1 340.109   5
  -3   6  -1 13692.9 574.817   2
   3  -6   1 13320.1 614.611   4
   3   6   2 424.031 134.455   3
  -3  -6  -2 318.876 135.026   1
  -3  -6  -2 502.689 149.573   3
  -3  -6  -2 291.116 69.4061   5
   3  -6   2 242.655 99.3123   5
  -3   6  -2 251.759 77.8354   3
  -3  -6  -2 190.183 125.776   4
   3  -6   2 358.464 153.834   4
  -3   6  -2 238.811 98.2051   2
  -3   6  -2 230.272 120.792   4
   3   6   2 422.690 121.946   1
   3   6   3 45636.4 1175.27   3
  -3  -6  -3 47048.4 1139.77   3
  -3  -6  -3 45611.3 1139.08   1
  -3  -6  -3 47262.7 677.110   5
  -3   6  -3 47302.9 888.921   5
   3  -6   3 46910.2 877.654   5
  -3  -6  -3 44833.8 1182.98   4
   3  -6   3 44962.4 1201.01   4
  -3   6  -3 45216.0 964.801   3
   3   6   4 1378.49 259.916   3
  -3   6  -4 1111.57 193.846   3
  -3   6  -4 852.308 176.223   5
   3  -6   4 871.346 154.021   5
  -3  -6  -4 1072.28 132.447   5
  -3  -6  -4 632.726 167.284   1
   3  -6   4 762.719 212.176   4
  -3  -6  -5 22860.6 893.342   1
  -3  -6  -5 22816.7 657.712   5
  -3   6  -5 23728.8 760.111   5
  -3  -6  -5 21210.5 702.400   2
   3  -6   5 23056.6 922.138   4
   3   6   5 22737.3 967.550   3
   3   6   6 896.022 238.134   3
  -3  -6  -6 756.692 158.170   5
   3  -6   6 775.501 160.308   5
  -3  -6  -6 646.598 183.710   1
   3  -6   6 758.457 209.541   4
  -3   6  -6 698.024 202.300   5
  -3  -6  -6 800.115 166.751   2
  -3   6  -7 337.451 197.722   5
  -3  -6  -7 242.441 145.058   5
  -3  -6  -7 275.367 155.701   1
   3  -6   7 503.687 197.454   4
  -3  -6  -8 5739.78 474.019   5
   3  -6   8 5438.69 507.053   4
  -3   6  -8 6234.60 526.950   5
  -3  -6  -9 14107.3 857.630   1
  -3   6  -9 14660.2 852.465   5
   3  -6   9 15009.7 848.035   4
  -3  -6 -10 254.875 196.186   1
  -3  -7  10 736.970 271.900   2
  -3  -7   9 3437.47 449.521   2
   3   7  -9 3406.30 536.204   5
   3  -7  -9 4216.76 586.496   5
   3  -7  -8 6867.37 687.898   5
  -3  -7   8 6625.16 575.647   2
  -3   7   8 6641.94 429.682   2
   3   7  -8 6478.54 665.200   5
  -3  -7   7 319.737 196.543   2
  -3   7   7 240.358 120.919   2
   3   7  -7 264.774 238.034   5
   3  -7  -7 183.893 202.200   5
   3   7  -6 9873.87 693.090   5
   3  -7  -6 9090.34 683.489   5
  -3  -7   6 9292.45 600.321   2
  -3   7   6 9429.14 478.517   2
   3   7  -6 9258.54 489.875   1
   3  -7  -6 8942.12 512.136   3
  -3  -7   5 3355.70 308.678   1
   3   7  -5 3020.40 380.711   5
   3  -7  -5 3339.31 389.898   5
   3  -7  -5 3747.18 241.932   4
  -3  -7   5 2827.20 328.575   2
  -3   7   5 3314.21 282.242   2
   3   7  -5 3099.30 285.582   1
   3  -7  -4 1181.68 140.848   3
  -3  -7   4 1566.66 241.350   2
   3   7  -4 670.380 210.986   5
   3   7  -4 1328.69 190.874   1
  -3  -7   4 1172.30 193.209   1
   3  -7  -4 1283.12 172.486   4
  -3   7   3 19181.9 366.446   1
   3   7  -3 19481.0 747.025   5
  -3  -7   3 20013.1 747.259   2
  -3  -7   3 20757.8 776.438   5
  -3  -7   3 19626.6 672.906   1
   3  -7  -3 18998.8 634.859   4
   3   7  -3 20172.9 676.817   1
   3  -7  -3 19727.9 428.358   3
   3   7  -2 20222.1 681.123   1
   3   7  -2 20257.7 686.703   5
  -3  -7   2 20735.8 703.281   5
  -3   7   2 20704.4 501.479   1
  -3  -7   2 20717.7 680.631   1
   3  -7  -2 21068.9 700.954   4
  -3  -7   2 20342.9 722.989   2
   3   7  -1 9727.36 483.637   1
   3   7  -1 9850.94 432.774   5
   3  -7  -1 10478.2 520.011   4
  -3  -7   1 10740.1 493.912   1
  -3  -7   1 9440.91 476.849   2
  -3  -7   1 10492.2 451.256   5
   3   7   0 18430.0 661.998   3
   3   7   0 19893.5 704.745   1
   3  -7   0 19128.6 601.156   5
  -3  -7   0 18203.5 519.909   5
   3  -7   0 18054.5 702.281   4
  -3   7   0 20071.5 720.540   4
   3   7   0 19217.9 525.423   5
  -3  -7   0 18657.5 657.981   1
  -3   7  -1 20469.8 411.679   3
   3   7   1 20733.4 721.207   3
  -3  -7  -1 20998.3 490.654   5
   3   7   1 22271.5 768.281   1
  -3   7  -1 22317.2 740.224   2
   3  -7   1 19752.2 760.782   4
  -3   7  -1 23118.2 800.574   4
   3  -7   1 20760.5 613.308   5
  -3  -7  -1 20388.5 708.084   1
  -3  -7  -2 3761.11 327.943   1
   3   7   2 3917.69 345.537   3
  -3  -7  -2 3864.56 326.400   3
  -3  -7  -2 3766.39 210.558   5
   3  -7   2 3771.95 268.965   5
  -3   7  -2 3793.04 327.341   2
   3   7   2 3936.51 340.106   1
  -3  -7  -2 3779.54 347.243   4
   3  -7   2 3811.21 364.741   4
  -3   7  -2 3628.82 341.371   4
  -3   7  -2 3640.09 232.966   3
  -3   7  -3 27.4329 79.9026   3
   3   7   3 34.2933 110.508   3
  -3   7  -3 44.4791 105.848   5
  -3  -7  -3 98.4890 82.5792   5
  -3  -7  -3 84.6529 115.944   1
   3  -7   3 266.597 173.042   4
   3  -7   3 40.3293 108.480   5
  -3  -7  -4 20907.2 819.361   1
  -3   7  -4 20244.2 674.604   5
   3  -7   4 21360.3 685.887   5
  -3  -7  -4 20024.3 553.445   5
   3  -7   4 20954.0 863.083   4
  -3   7  -4 21582.5 765.632   3
   3   7   4 20927.3 868.757   3
   3   7   5 2180.15 325.829   3
  -3  -7  -5 2202.25 234.925   2
  -3   7  -5 2175.28 269.498   5
  -3  -7  -5 2757.17 326.127   1
  -3  -7  -5 1885.08 201.708   5
   3  -7   5 2517.01 345.518   4
   3   7   6 1426.59 312.835   3
  -3   7  -6 976.349 210.636   5
  -3  -7  -6 850.696 213.334   1
  -3  -7  -6 934.542 186.215   5
   3  -7   6 881.723 185.844   5
   3  -7   6 692.728 215.922   4
  -3  -7  -6 1125.86 185.372   2
  -3  -7  -7 7035.04 556.697   1
  -3   7  -7 7124.67 534.344   5
  -3  -7  -7 6432.85 459.297   5
   3  -7   7 7597.04 579.613   4
   3   7   7 6984.64 643.745   3
  -3   7  -8 210.616 222.492   5
  -3  -7  -8-170.937 188.045   1
  -3  -7  -8-40.0714 193.704   5
   3  -7   8 159.160 186.539   4
  -3  -7  -9 1900.54 346.542   1
  -3   7  -9 2135.46 374.718   5
   3  -7   9 1884.95 337.109   4
  -3  -7 -10 300.886 200.303   1
  -3  -8  10 1997.56 377.550   2
  -3  -8   9 1529.98 331.888   2
   3   8  -9 1293.07 376.951   5
   3  -8  -9 2101.09 423.318   5
  -3   8   8 4369.29 341.765   2
   3   8  -8 4256.84 570.413   5
  -3  -8   8 5252.97 527.674   2
   3  -8  -8 4173.64 557.191   5
  -3  -8   7 472.261 231.196   2
  -3   8   7 429.876 133.123   2
   3   8  -7 262.455 220.324   5
   3  -8  -7 300.559 207.833   5
   3  -8  -6 18771.5 970.361   5
   3   8  -6 21410.4 1016.15   5
  -3  -8   6 18740.5 859.882   2
  -3   8   6 20224.7 682.129   2
   3  -8  -6 20787.4 766.593   3
  -3  -8   5-26.8817 138.172   2
   3  -8  -5-65.5309 64.2182   3
   3   8  -5-297.977 238.602   5
   3   8  -5 30.6845 97.0112   1
  -3  -8   5 33.8953 105.719   1
   3  -8  -5-228.210 161.766   5
   3  -8  -5-29.2534 71.0134   4
  -3   8   5 31.2543 87.7112   2
   3   8  -4 50720.1 1330.32   5
  -3  -8   4 52466.7 1174.72   1
   3  -8  -4 51271.9 1007.57   4
  -3  -8   4 52408.9 1288.12   2
   3   8  -4 53265.6 1155.49   1
   3  -8  -4 53254.9 884.902   3
   3  -8  -3 7284.31 244.444   3
   3   8  -3 7138.66 479.633   5
  -3   8   3 7869.18 246.571   1
  -3   8   3 7670.41 241.035   1
  -3  -8   3 7513.58 485.895   5
  -3  -8   3 7041.17 426.764   1
   3  -8  -3 7710.92 418.852   4
  -3  -8   3 7145.93 461.207   2
   3   8  -3 7535.79 437.330   1
  -3  -8   2 1818.23 235.721   2
   3   8  -2 1740.98 236.352   5
  -3  -8   2 1834.36 231.436   5
  -3  -8   2 2020.06 241.307   1
   3  -8  -2 1895.14 231.508   4
   3   8  -2 1670.04 212.541   1
   3   8  -1 192.846 101.846   1
  -3  -8   1 201.403 114.458   2
  -3  -8   1 341.980 131.079   1
   3   8  -1 363.143 147.951   5
  -3  -8   1 271.102 100.183   5
   3  -8  -1 322.009 131.176   4
  -3   8   1 283.577 116.914   4
   3   8   0 21987.3 746.982   3
   3   8   0 22361.4 763.678   1
   3   8   0 22166.2 603.336   5
  -3  -8   0 22942.7 616.354   5
   3  -8   0 22349.3 797.808   4
  -3   8   0 23743.1 796.512   4
   3  -8   0 21365.6 673.127   5
  -3  -8   0 21381.2 693.435   2
  -3  -8   0 22035.2 735.712   1
  -3   8  -1 5330.69 206.897   3
   3   8   1 4955.22 374.431   3
   3   8   1 5704.33 399.580   1
  -3   8  -1 5468.40 376.843   2
   3  -8   1 6201.17 441.707   4
   3  -8   1 5204.51 341.622   5
  -3   8  -1 5623.61 408.718   4
  -3  -8  -1 4950.36 269.028   5
  -3  -8  -1 5783.80 392.672   1
   3   8   2 111791. 1792.41   3
  -3  -8  -2 109548. 1188.32   5
   3  -8   2 111185. 1486.29   5
   3  -8   2 110088. 1877.05   4
  -3   8  -2 106327. 1241.30   3
  -3  -8  -2 109877. 1727.24   1
  -3  -8  -3 112.508 122.459   1
   3   8   3 435.659 166.201   3
  -3   8  -3 235.957 97.2722   3
  -3   8  -3 265.572 133.733   5
  -3  -8  -3 213.921 97.0558   5
   3  -8   3 197.784 117.132   5
   3  -8   3 261.642 164.351   4
  -3  -8  -4 3256.88 345.478   1
  -3  -8  -4 3011.29 235.006   5
  -3   8  -4 3408.82 319.949   5
   3  -8   4 3203.04 372.915   4
  -3   8  -4 3421.07 318.067   3
   3   8   4 3136.13 357.779   3
  -3  -8  -5 4182.68 400.007   1
  -3   8  -5 4402.99 372.324   5
   3  -8   5 3803.19 340.921   5
  -3  -8  -5 3560.22 286.224   2
  -3  -8  -5 4612.76 324.045   5
   3  -8   5 3950.92 409.798   4
   3   8   5 4586.09 456.687   3
  -3  -8  -6 21258.3 913.312   1
  -3   8  -6 22129.0 857.933   5
   3  -8   6 21597.8 843.885   5
  -3  -8  -6 21950.3 758.607   5
  -3  -8  -6 19992.5 680.919   2
   3  -8   6 21702.3 959.190   4
   3   8   6 20536.0 1023.12   3
   3   8   7 641.116 216.678   3
  -3  -8  -7 788.063 202.383   1
  -3   8  -7 655.864 213.979   5
  -3  -8  -7 733.648 191.460   5
   3  -8   7 502.743 211.212   4
  -3  -8  -8 22451.7 1028.67   1
  -3   8  -8 21603.0 994.083   5
  -3  -8  -8 21274.7 907.606   5
   3  -8   8 23068.8 1045.53   4
  -3  -8  -9 289.041 186.420   1
  -3   8  -9 286.505 236.353   5
   3  -8   9 502.655 174.922   4
  -3  -8 -10 490.064 207.610   1
  -3  -9  10-54.7786 156.709   2
  -3  -9   9 1409.78 333.429   2
   3   9  -9 1098.55 377.518   5
   3  -9  -9 1495.26 386.926   5
   3   9  -8 12347.8 918.056   5
   3  -9  -8 12430.6 924.794   5
  -3  -9   8 14085.5 851.584   2
   3   9  -7 4695.37 565.239   5
  -3  -9   7 4076.98 453.293   2
   3  -9  -7 4509.84 534.920   5
  -3   9   7 4887.82 345.863   2
   3   9  -6 18356.4 952.281   5
   3  -9  -6 20126.6 1013.90   5
  -3  -9   6 18165.8 861.958   2
  -3   9   6 19534.3 656.984   2
   3  -9  -6 18328.5 709.847   3
   3  -9  -5 13435.0 527.143   3
   3   9  -5 13783.9 776.064   5
  -3  -9   5 13565.2 641.635   1
   3  -9  -5 13587.5 490.974   4
  -3  -9   5 14775.4 736.842   2
  -3   9   5 13870.5 547.618   2
   3  -9  -4 2571.09 193.133   3
  -3  -9   4 2590.26 293.067   1
   3   9  -4 2383.23 331.712   5
   3   9  -4 2329.28 265.488   1
   3  -9  -4 2334.93 235.958   4
  -3  -9   4 2538.20 325.302   2
   3  -9  -3 8358.11 246.104   3
  -3  -9   3 8297.32 524.252   5
  -3   9   3 8316.41 265.006   1
  -3   9   3 8206.73 265.610   1
  -3  -9   3 7317.04 453.334   1
   3  -9  -3 7617.99 432.110   4
  -3  -9   3 8151.78 502.987   2
   3   9  -3 7306.64 492.204   5
   3   9  -3 8576.85 476.859   1
   3   9  -2 28423.2 860.713   5
  -3  -9   2 29707.1 898.151   5
  -3  -9   2 29443.9 869.727   1
  -3  -9   2 28948.6 882.099   2
   3  -9  -2 28699.6 855.292   4
   3   9  -2 30312.9 890.212   1
   3   9  -1 225.040 120.371   1
  -3  -9   1-10.4899 92.7031   1
   3   9  -1 44.7927 132.169   5
  -3  -9   1 47.2967 91.2337   5
  -3  -9   1 131.049 118.081   2
   3  -9  -1 55.4417 118.039   4
   3   9   0 19831.7 735.586   3
   3   9   0 19254.5 726.156   1
   3   9   0 19453.4 597.927   5
  -3  -9   0 18453.3 587.143   5
  -3   9   0 19586.2 690.675   2
   3  -9   0 19705.1 764.622   4
  -3   9   0 20947.4 765.422   4
  -3  -9   0 18566.2 659.753   2
  -3  -9   0 19366.9 709.053   1
  -3   9  -1 25652.4 449.211   3
   3   9   1 25999.2 861.125   3
   3   9   1 26536.0 875.782   1
   3  -9   1 27091.4 795.339   5
  -3  -9  -1 24731.0 635.308   5
  -3   9  -1 27979.4 852.646   2
   3  -9   1 25970.1 908.338   4
  -3   9  -1 26535.2 898.232   4
  -3  -9  -1 25782.3 832.067   1
  -3   9  -2 236.128 77.5805   3
   3   9   2 381.207 157.524   3
  -3  -9  -2 271.867 113.398   5
   3  -9   2 296.084 161.714   5
  -3  -9  -2 198.998 137.859   1
   3  -9   2 419.953 190.774   4
   3   9   3 3279.64 354.244   3
  -3   9  -3 3093.09 291.477   5
  -3  -9  -3 2956.28 239.613   5
   3  -9   3 3113.25 352.365   4
  -3  -9  -3 2432.77 291.622   1
  -3   9  -3 3254.10 269.961   3
  -3  -9  -4 67704.0 1493.29   1
  -3  -9  -4 64499.2 1087.84   5
   3  -9   4 65779.5 1574.52   4
  -3   9  -4 64520.4 1312.46   5
  -3   9  -4 62856.5 1321.47   3
   3   9   4 65771.5 1597.69   3
  -3  -9  -5 8964.28 578.352   1
  -3   9  -5 7970.00 506.014   5
   3  -9   5 8304.79 510.648   5
  -3  -9  -5 8357.45 425.244   2
  -3  -9  -5 8000.26 434.381   5
   3  -9   5 8155.10 589.919   4
   3   9   5 6875.03 572.251   3
  -3  -9  -6 20548.6 904.862   1
  -3   9  -6 19630.9 835.951   5
  -3  -9  -6 19627.8 738.620   5
  -3  -9  -6 19022.3 650.734   2
   3  -9   6 19885.3 944.687   4
   3   9   6 21108.0 1046.38   3
  -3  -9  -7 4861.98 469.310   1
  -3   9  -7 5339.26 494.014   5
  -3  -9  -7 4306.39 392.155   5
   3  -9   7 5136.58 512.021   4
   3   9   7 4886.67 563.694   3
  -3  -9  -8 5290.41 514.450   1
  -3   9  -8 4682.38 496.502   5
  -3  -9  -8 4519.02 445.458   5
   3  -9   8 5249.72 527.595   4
  -3  -9  -9-501.942 220.241   1
  -3   9  -9 222.545 216.337   5
   3  -9   9-226.511 193.749   4
  -3  -9 -10 10106.1 757.391   1
  -3 -10   9 1300.17 315.253   2
   3  10  -9 776.692 342.585   5
   3 -10  -9 532.622 311.195   5
  -3 -10   8 2195.81 370.963   2
   3  10  -8 2177.34 431.297   5
   3 -10  -8 1951.34 399.511   5
   3  10  -7 11488.8 831.802   5
   3 -10  -7 11475.4 842.188   5
  -3 -10   7 12914.3 782.019   2
  -3  10   7 11621.2 506.410   2
  -3 -10   6 378.454 184.989   2
  -3  10   6 414.569 125.072   2
   3 -10  -6 362.912 108.156   3
   3  10  -6 156.604 205.578   5
   3 -10  -6 224.607 170.678   5
   3 -10  -6 327.872 87.7260   4
  -3 -10   5 81.3749 131.591   2
   3 -10  -5 64.8226 69.2085   3
  -3  10   5 143.334 101.428   2
   3  10  -5-60.2872 198.437   5
  -3 -10   5 54.6673 137.995   1
   3 -10  -5 16.1199 79.5556   4
   3 -10  -4 1410.45 142.779   3
  -3 -10   4 656.023 183.870   2
   3  10  -4 1006.82 249.783   5
  -3 -10   4 1556.29 250.256   1
   3 -10  -4 1557.93 207.289   4
   3 -10  -3 2930.79 139.348   3
  -3  10   3 3003.00 175.012   1
   3  10  -3 3074.82 348.702   5
  -3 -10   3 2633.01 295.088   1
  -3 -10   3 2949.06 313.236   2
   3 -10  -3 2786.43 279.290   4
  -3 -10   2 646.857 165.278   1
  -3 -10   2 749.894 170.253   2
   3  10  -2 1139.70 229.679   5
  -3 -10   2 637.097 178.263   5
   3 -10  -2 1033.23 203.292   4
  -3 -10   1 55048.9 1149.60   5
  -3  10   1 57789.3 1148.50   2
   3  10  -1 54646.0 1129.42   5
  -3 -10   1 55426.6 1224.72   1
   3 -10  -1 53705.0 1241.97   4
  -3 -10   1 56191.5 1193.59   2
   3  10   0 15093.0 670.960   3
   3  10   0 15357.6 564.604   5
  -3 -10   0 15479.0 571.880   5
  -3  10   0 16269.9 636.790   2
   3 -10   0 15464.3 697.226   4
  -3 -10   0 16744.1 676.555   1
  -3 -10   0 14887.3 596.199   2
   3  10   1 1735.04 263.515   3
  -3 -10  -1 1402.78 193.473   2
  -3 -10  -1 1691.31 200.029   5
  -3 -10  -1 1789.42 244.040   1
   3 -10   1 2125.07 296.212   4
  -3  10  -1 1469.84 210.014   2
  -3  10  -1 1766.31 123.502   3
   3  10   2 20273.3 818.511   3
  -3 -10  -2 19862.5 599.847   5
   3 -10   2 21659.3 868.713   4
  -3 -10  -2 21979.8 806.557   1
  -3  10  -2 18146.9 527.182   3
   3  10   3 11926.5 660.958   3
  -3  10  -3 10243.0 528.858   5
  -3 -10  -3 11301.3 470.225   5
   3 -10   3 10930.4 644.688   4
  -3  10  -3 11046.9 488.859   3
  -3 -10  -3 11754.1 616.903   1
   3  10   4 13870.1 756.921   3
  -3 -10  -4 14477.9 544.325   5
  -3  10  -4 14444.0 654.329   5
   3 -10   4 14759.5 774.088   4
   3 -10   4 13934.5 635.424   5
  -3  10  -4 14704.1 647.372   3
  -3 -10  -4 15270.0 724.412   1
  -3 -10  -5 9836.32 602.992   1
  -3  10  -5 8879.77 547.367   5
   3 -10   5 8838.65 543.550   5
  -3 -10  -5 8714.08 426.628   2
  -3 -10  -5 8729.16 466.345   5
   3 -10   5 9810.95 660.704   4
   3  10   5 10432.5 702.808   3
  -3 -10  -6 6883.94 536.782   1
  -3  10  -6 6596.95 515.702   5
  -3 -10  -6 6606.63 446.938   5
   3 -10   6 6145.79 541.338   4
   3  10   6 6253.40 598.521   3
  -3 -10  -7 10880.7 701.445   1
  -3  10  -7 11170.4 707.145   5
  -3 -10  -7 12280.1 660.771   5
   3 -10   7 12279.7 770.003   4
   3  10   7 11484.2 847.344   3
  -3 -10  -8 4976.21 498.083   1
  -3  10  -8 6501.91 577.318   5
  -3 -10  -8 5789.49 500.737   5
   3 -10   8 6211.07 581.454   4
  -3 -10  -9 8401.91 661.554   1
   3 -10   9 7423.16 642.903   4
  -3  10  -9 7062.25 650.803   5
   3  11  -9 6331.48 739.081   5
  -3 -11   9 5367.17 587.384   2
   3 -11  -9 5670.75 688.714   5
  -3 -11   8 248.338 216.655   2
   3  11  -8 31.5594 265.408   5
   3 -11  -8-162.301 249.574   5
  -3 -11   7 1276.67 287.427   2
  -3  11   7 1218.68 173.731   2
   3  11  -7 844.480 295.889   5
   3 -11  -7 929.004 274.724   5
   3 -11  -6 2815.42 271.723   3
   3  11  -6 4210.16 506.835   5
  -3 -11   6 3218.67 393.932   2
   3 -11  -6 3092.31 437.084   5
   3 -11  -6 2865.52 222.673   4
  -3  11   6 2920.19 257.047   2
   3 -11  -5 12767.3 491.621   3
   3  11  -5 12717.1 764.408   5
  -3 -11   5 12067.4 645.338   1
  -3 -11   5 12975.2 722.722   2
   3 -11  -5 11819.1 507.117   4
  -3  11   5 12511.0 507.669   2
   3 -11  -4 7808.88 313.638   3
   3  11  -4 7179.17 553.800   5
  -3 -11   4 6465.00 466.166   1
  -3 -11   4 7895.64 545.223   2
   3 -11  -4 8070.96 451.754   4
   3  11  -3 12039.4 652.632   5
  -3  11   3 12368.2 364.662   1
  -3 -11   3 12004.8 612.742   1
  -3 -11   3 12243.1 631.810   2
   3 -11  -3 12761.5 588.289   4
  -3 -11   2 142.011 123.319   1
  -3 -11   2 318.476 147.864   2
   3  11  -2 388.029 195.607   5
  -3 -11   2 219.554 135.964   5
  -3  11   2 159.166 76.2535   1
   3 -11  -2 244.023 143.035   4
   3  11  -1 6609.89 428.347   5
  -3 -11   1 7122.85 446.568   5
  -3  11   1 7631.31 429.286   2
  -3 -11   1 7142.58 463.561   1
   3 -11  -1 7200.77 478.061   4
  -3 -11   1 6959.46 436.721   2
   3  11   0 5280.09 419.250   3
  -3 -11   0 5148.91 356.710   5
  -3  11   0 5338.67 372.258   2
   3 -11   0 5966.90 426.000   5
   3  11   0 4741.79 346.040   5
   3 -11   0 5173.38 427.659   4
  -3 -11   0 5185.52 397.389   1
  -3 -11   0 5578.67 378.855   2
   3  11   1 60332.6 1383.18   3
  -3 -11  -1 60241.0 1124.35   5
   3 -11   1 59426.1 1419.21   4
  -3 -11  -1 61375.6 1175.68   2
  -3 -11  -1 61282.3 1341.17   1
  -3  11  -1 59680.4 711.362   3
   3  11   2 3008.87 340.985   3
   3 -11   2 2950.40 360.380   4
  -3 -11  -2 2200.03 233.060   2
  -3 -11  -2 2507.57 246.830   5
  -3 -11  -2 2639.16 300.643   1
  -3  11  -2 2285.54 198.382   3
   3  11   3 66924.9 1576.02   3
   3 -11   3 68952.8 1410.93   5
  -3  11  -3 68178.7 1375.26   5
  -3 -11  -3 66265.4 1180.32   5
   3 -11   3 67068.3 1599.79   4
  -3 -11  -3 68402.7 1485.36   1
  -3  11  -3 64209.6 1187.83   3
  -3  11  -4 184.510 107.635   3
  -3 -11  -4 411.459 152.564   5
  -3  11  -4 392.274 192.706   5
   3 -11   4 451.588 173.925   5
   3  11   4 313.308 175.063   3
  -3 -11  -4 393.830 149.957   1
   3 -11   4 179.817 167.270   4
   3  11   5 1284.37 281.932   3
  -3 -11  -5 1604.86 229.653   5
  -3  11  -5 1692.75 285.924   5
  -3 -11  -5 1379.14 188.497   2
   3 -11   5 981.350 271.400   4
  -3 -11  -5 1319.21 259.275   1
   3  11   6-148.465 160.627   3
  -3  11  -6 158.566 193.572   5
  -3 -11  -6 29.6221 116.493   5
   3 -11   6 173.455 194.584   4
  -3 -11  -6 132.781 153.832   1
  -3 -11  -7 16561.7 863.344   1
  -3  11  -7 15951.8 852.007   5
  -3 -11  -7 17161.2 787.868   5
   3 -11   7 16809.9 914.322   4
   3  11   7 17514.0 1051.43   3
   3  11   8 79.3404 192.630   3
  -3  11  -8 160.744 236.917   5
   3 -11   8-26.1903 166.549   4
  -3 -11  -8 215.289 187.909   1
  -3  11  -9 4044.19 520.435   5
   3 -11   9 2919.98 440.333   4
  -3 -11  -9 3733.92 460.767   1
  -3 -12   9 3173.25 463.500   2
   3  12  -9 2557.04 501.660   5
   3 -12  -9 3408.98 556.168   5
  -3 -12   8 2033.83 374.468   2
   3  12  -8 2100.19 449.913   5
   3 -12  -8 1945.96 399.484   5
   3  12  -7 12543.1 892.830   5
   3 -12  -7 11538.5 856.867   5
  -3 -12   7 12120.9 791.475   2
  -3 -12   6 6863.30 570.686   2
   3 -12  -6 6960.06 359.014   4
  -3  12   6 6558.76 364.167   2
   3  12  -6 6729.91 627.499   5
  -3 -12   5 1175.06 249.190   2
   3 -12  -5 1342.98 168.315   3
  -3  12   5 1552.37 193.456   2
   3  12  -5 1411.78 302.734   5
  -3 -12   5 1509.16 255.636   1
   3 -12  -5 1287.33 194.698   4
   3 -12  -4 5330.61 259.902   3
   3  12  -4 4734.60 471.899   5
  -3  12   4 4148.94 120.560   1
  -3 -12   4 4579.65 410.542   1
  -3 -12   4 4168.48 404.528   2
   3 -12  -4 4791.24 361.449   4
  -3  12   4 4508.03 125.553   1
   3  12  -3 17440.6 803.508   5
  -3 -12   3 16852.9 744.500   1
  -3  12   3 18188.9 469.910   1
  -3 -12   3 18384.1 783.836   2
   3 -12  -3 16117.6 678.885   4
  -3 -12   2 1601.31 241.681   2
  -3  12   2 2108.90 197.219   1
   3  12  -2 2078.16 313.253   5
  -3 -12   2 1870.15 270.017   5
  -3  12   2 1682.26 203.523   2
   3 -12  -2 1878.03 258.278   4
  -3 -12   2 2237.58 286.788   1
   3 -12  -1 24761.8 878.036   5
   3  12  -1 22977.9 800.664   5
  -3 -12   1 23303.8 814.049   5
  -3  12   1 24081.9 764.845   2
  -3 -12   1 22029.1 825.279   1
   3 -12  -1 21472.7 835.138   4
  -3 -12   1 22786.9 789.162   2
  -3 -12   0 828.710 175.805   2
  -3 -12   0 786.720 196.550   1
   3  12   0 771.065 219.882   3
   3  12   0 802.131 184.683   5
   3 -12   0 634.316 170.101   5
  -3 -12   0 814.931 185.196   5
  -3  12   0 806.353 164.449   2
   3 -12   0 864.671 210.309   4
   3  12   1 25224.6 932.467   3
   3 -12   1 26656.1 906.153   5
  -3 -12  -1 24304.9 762.839   5
   3 -12   1 25732.2 963.519   4
  -3 -12  -1 26793.3 786.819   2
  -3 -12  -1 24568.9 870.939   1
  -3  12  -1 24541.5 476.879   3
   3  12   2 36612.3 1159.22   3
  -3 -12  -2 35192.3 908.195   5
   3 -12   2 35890.9 1053.91   5
   3 -12   2 35621.6 1164.87   4
  -3 -12  -2 35152.9 877.031   2
  -3 -12  -2 35034.0 1062.44   1
  -3  12  -2 35496.0 753.047   3
   3  12   3 38025.7 1222.02   3
  -3  12  -3 41182.0 1119.14   5
  -3 -12  -3 37616.3 940.302   5
   3 -12   3 39102.3 1108.91   5
   3 -12   3 38668.6 1242.74   4
  -3 -12  -3 40863.6 916.528   2
  -3 -12  -3 40022.4 1163.95   1
  -3  12  -3 36302.9 910.159   3
   3  12   4 5846.64 517.160   3
  -3  12  -4 5782.40 458.933   5
  -3 -12  -4 5276.77 374.650   5
   3 -12   4 5557.22 511.853   4
   3 -12   4 5208.36 429.858   5
  -3 -12  -4 5867.91 471.935   1
  -3  12  -4 5165.18 393.843   3
  -3 -12  -5 50694.7 1178.98   5
  -3  12  -5 49373.1 1349.15   5
  -3 -12  -5 46880.5 945.759   2
   3 -12   5 51572.6 1522.70   4
  -3 -12  -5 52447.7 1419.92   1
   3  12   5 49512.8 1562.80   3
   3  12   6 2833.62 443.934   3
  -3  12  -6 2989.74 390.048   5
  -3 -12  -6 2993.74 321.225   5
  -3 -12  -6 2821.47 360.609   1
   3 -12   6 3217.28 406.908   4
   3  12   7 1386.41 326.632   3
  -3  12  -7 725.493 244.637   5
  -3 -12  -7 1070.25 232.128   5
   3 -12   7 1011.58 282.974   4
  -3 -12  -7 617.708 211.697   1
   3  12   8 3966.32 559.166   3
  -3  12  -8 3906.19 493.535   5
   3 -12   8 4069.91 505.382   4
  -3 -12  -8 4018.51 458.878   1
  -3  12  -9 1480.80 343.534   5
   3 -12   9 1129.57 305.197   4
  -3 -12  -9 1679.91 344.104   1
  -3 -13   9 551.490 254.902   2
   3  13  -8 12747.6 968.492   5
   3 -13  -8 12136.5 941.628   5
  -3 -13   8 13606.1 892.646   2
  -3 -13   7 24.6810 147.943   2
   3  13  -7-70.5585 231.077   5
   3 -13  -7 164.787 208.794   5
  -3 -13   6 2386.34 374.044   2
   3  13  -6 1725.26 364.711   5
  -3  13   6 2159.07 208.622   2
   3 -13  -6 2054.63 213.753   4
   3 -13  -5 8033.50 386.322   3
  -3 -13   5 7702.75 555.270   1
  -3 -13   5 7252.25 572.481   2
   3 -13  -5 7336.20 437.733   4
   3  13  -5 7966.00 637.602   5
  -3  13   5 7838.33 397.291   2
   3 -13  -4 2869.60 191.765   3
   3  13  -4 2779.17 401.800   5
  -3 -13   4 3126.02 368.942   2
   3 -13  -4 2168.15 265.388   4
  -3 -13   4 2259.76 309.639   1
  -3  13   4 2330.77 121.224   1
   3  13  -3 15862.0 788.596   5
  -3 -13   3 15901.8 746.046   1
  -3  13   3 17060.5 482.779   1
  -3 -13   3 15290.6 733.510   2
   3 -13  -3 17600.1 726.874   4
   3  13  -2 26975.8 955.461   5
  -3  13   2 28254.9 806.127   2
  -3  13   2 27899.1 709.081   1
  -3 -13   2 25635.7 923.986   1
  -3 -13   2 27419.6 929.663   2
   3 -13  -2 26876.5 928.574   4
   3  13  -1 19550.1 766.271   5
  -3 -13   1 18876.6 764.995   5
  -3  13   1 19060.3 696.764   2
  -3 -13   1 18636.4 777.086   1
  -3 -13   1 18826.8 732.776   2
   3 -13  -1 18955.6 805.390   4
   3  13   0 29444.2 1005.40   3
   3  13   0 28371.1 870.911   5
   3 -13   0 31800.1 1025.15   5
  -3 -13   0 29222.5 902.555   5
  -3 -13   0 29617.3 981.071   1
   3 -13   0 29152.3 1033.00   4
  -3 -13   0 30208.4 883.732   2
   3  13   1 7565.99 533.029   3
   3 -13   1 8075.18 531.296   5
  -3 -13  -1 7347.89 453.620   5
   3 -13   1 7639.88 551.283   4
  -3 -13  -1 7224.01 421.746   2
  -3 -13  -1 7881.39 519.946   1
  -3  13  -1 7198.06 274.491   3
  -3  13  -2 95.0820 84.0161   3
  -3 -13  -2 134.129 106.373   2
   3  13   2 122.052 165.701   3
  -3 -13  -2 307.262 162.738   5
  -3 -13  -2 138.564 138.607   1
   3 -13   2 231.582 180.888   5
   3 -13   2 165.234 153.999   4
  -3  13  -3 75.2191 86.7340   3
   3  13   3 192.076 144.898   3
  -3 -13  -3 125.176 90.2146   2
  -3 -13  -3 428.293 167.963   5
   3 -13   3 127.670 150.257   5
  -3 -13  -3 390.761 173.372   1
   3 -13   3 42.2794 157.897   4
   3  13   4 28596.5 1143.68   3
  -3 -13  -4 27977.0 871.275   5
   3 -13   4 28763.4 1130.80   4
  -3 -13  -4 30001.2 765.164   2
  -3 -13  -4 29010.0 1042.98   1
  -3  13  -4 27403.0 904.977   3
  -3  13  -4 31390.0 1046.44   5
   3  13   5 121.094 198.753   3
  -3  13  -5 159.241 199.087   5
  -3 -13  -5 17.9929 143.656   1
   3 -13   5 233.597 210.635   4
  -3  13  -6 8191.01 613.060   5
  -3 -13  -6 6849.47 487.395   5
   3 -13   6 8392.79 665.404   4
  -3 -13  -6 8659.57 615.659   1
   3  13   6 7396.25 659.147   3
  -3  13  -7 8105.48 651.711   5
  -3 -13  -7 7635.60 553.516   5
   3 -13   7 8251.84 677.505   4
  -3 -13  -7 8787.92 642.544   1
   3  13   7 8327.30 748.567   3
   3  13   8 3033.51 508.170   3
  -3  13  -8 2161.94 386.795   5
  -3 -13  -8 2100.18 347.855   1
   3 -13   8 2624.51 418.535   4
  -3  13  -9 4216.21 532.646   5
  -3 -13  -9 5227.31 538.065   1
  -3 -14   8 1363.26 320.735   2
   3  14  -8 1423.29 431.652   5
   3 -14  -8 1425.20 379.853   5
  -3 -14   7 103.176 156.180   2
   3  14  -7 393.039 300.413   5
   3 -14  -7-242.312 237.341   5
   3  14  -6 8594.61 727.285   5
  -3 -14   6 7946.29 625.320   2
   3 -14  -6 8948.93 454.461   4
  -3  14   6 8544.02 378.860   2
  -3 -14   5 1458.48 280.634   2
  -3  14   5 1358.26 182.243   2
   3  14  -5 1340.72 340.750   5
  -3 -14   5 1202.37 263.569   1
   3 -14  -5 1381.55 216.127   4
   3  14  -4 30922.3 1188.21   5
  -3 -14   4 30068.6 1070.97   1
  -3 -14   4 30317.1 1097.02   2
   3 -14  -4 29248.0 931.436   4
  -3  14   4 29507.4 494.763   1
  -3 -14   3 1623.92 272.967   2
   3  14  -3 1575.89 317.215   5
  -3  14   3 1662.92 165.707   1
  -3 -14   3 1701.08 289.333   1
   3 -14  -3 1471.21 240.261   4
   3  14  -2 22774.5 904.358   5
  -3  14   2 23828.0 750.949   2
  -3 -14   2 23085.6 902.757   1
  -3 -14   2 24134.5 892.102   2
   3 -14  -2 23354.2 890.054   4
  -3 -14   1 201.614 169.112   1
  -3 -14   1 171.841 115.259   2
   3  14  -1 280.539 191.733   5
  -3 -14   1 266.105 153.155   5
  -3  14   1 314.261 124.372   1
   3 -14  -1-14.0770 144.780   4
  -3  14   1 340.261 103.095   2
   3  14   0 10533.6 624.333   3
   3  14   0 11844.1 590.954   5
  -3 -14   0 11692.2 603.199   5
  -3 -14   0 11739.4 640.653   1
  -3 -14   0 11281.0 557.907   2
   3 -14   0 12477.8 697.422   4
   3  14   1 4446.73 430.689   3
  -3 -14  -1 4900.81 390.717   5
  -3 -14  -1 4772.72 414.759   1
   3 -14   1 4001.12 416.814   4
  -3 -14  -1 5147.26 363.219   2
   3  14   2 18133.4 857.121   3
  -3 -14  -2 19313.7 744.008   5
   3 -14   2 18556.4 886.320   4
  -3 -14  -2 19370.8 663.681   2
  -3 -14  -2 19155.9 824.764   1
   3  14   3 1088.66 268.807   3
  -3 -14  -3 869.822 153.562   2
  -3 -14  -3 553.188 178.127   5
  -3 -14  -3 1039.41 221.240   1
   3 -14   3 638.976 237.086   4
  -3  14  -4 1294.87 222.416   3
   3  14   4 1639.60 308.215   3
  -3 -14  -4 1478.29 183.691   2
  -3  14  -4 1068.67 257.070   5
  -3 -14  -4 1072.66 222.075   5
  -3 -14  -4 1384.27 248.433   1
   3 -14   4 1482.02 304.279   4
   3  14   5 167.534 199.853   3
  -3 -14  -5 200.127 78.2113   2
  -3  14  -5 246.411 195.942   5
  -3 -14  -5 233.027 167.062   1
   3 -14   5 199.939 161.415   4
  -3  14  -6 10343.7 704.713   5
   3 -14   6 10178.8 741.475   4
  -3 -14  -6 10824.8 693.786   1
   3  14   6 10147.9 794.898   3
   3  14   7 369.801 233.002   3
  -3  14  -7 89.1798 203.756   5
  -3 -14  -7-332.883 169.164   5
  -3 -14  -7-327.472 192.222   1
   3 -14   7-35.7288 181.061   4
  -3  14  -8 6632.51 649.873   5
   3 -14   8 6782.53 650.237   4
  -3 -14  -8 7225.87 609.791   1
   3  14   8 7188.81 748.973   3
  -3 -14  -9 9.79990 150.488   1
   3 -14   9 191.323 209.471   4
   3  15  -8 6145.48 719.354   5
  -3 -15   8 5325.11 588.638   2
   3 -15  -8 5571.85 666.877   5
  -3 -15   7 1572.23 332.368   2
   3  15  -7 1934.73 449.462   5
   3 -15  -7 1278.64 353.423   5
   3  15  -6 10392.7 801.191   5
  -3 -15   6 10140.6 722.502   2
   3  15  -5 10797.8 776.166   5
  -3 -15   5 11232.7 702.078   1
  -3 -15   5 12372.4 762.067   2
   3 -15  -5 11359.8 579.832   4
  -3  15   5 11618.5 465.506   2
  -3 -15   4 1927.42 312.561   2
   3  15  -4 2310.48 388.019   5
  -3 -15   4 1740.99 298.378   1
  -3  15   4 2278.66 157.045   1
   3 -15  -4 2266.60 290.277   4
   3  15  -3 22844.8 983.785   5
  -3 -15   3 23781.8 959.094   1
  -3  15   3 24509.1 641.109   1
  -3 -15   3 26356.4 996.071   2
   3 -15  -3 24728.3 916.952   4
   3  15  -2 45451.7 1305.37   5
  -3  15   2 45304.0 1043.06   2
  -3 -15   2 45163.3 1290.29   1
  -3 -15   2 43010.9 1201.98   2
   3 -15  -2 44054.8 1252.60   4
  -3 -15   1 179.436 139.248   2
   3  15  -1-75.3622 175.004   5
  -3  15   1 192.623 106.578   1
   3 -15  -1 103.189 153.438   4
  -3  15   1 13.5564 81.0443   2
  -3 -15   1 156.374 136.932   1
  -3  15   0 6794.68 196.677   3
   3  15   0 7219.66 540.847   3
   3  15   0 7274.91 491.300   5
  -3 -15   0 7242.17 503.286   5
  -3 -15   0 6539.69 500.018   1
  -3 -15   0 7801.77 469.158   2
   3 -15   0 7220.78 546.399   4
  -3 -15  -1 203.327 108.667   2
  -3 -15  -1 40.5194 131.959   1
   3  15   1 35.4926 167.144   3
  -3 -15  -1 59.3906 134.370   5
   3 -15   1 94.3571 148.178   4
  -3 -15  -2 2129.24 297.780   1
  -3 -15  -2 1624.84 264.636   5
   3  15   2 1753.03 293.683   3
  -3 -15  -2 1463.12 198.780   2
   3 -15   2 1913.92 330.004   4
   3  15   3 18665.6 924.411   3
  -3 -15  -3 18538.5 759.240   5
  -3 -15  -3 19011.5 632.020   2
   3 -15   3 18136.5 923.491   4
  -3 -15  -3 19749.1 871.827   1
   3  15   4 9841.43 711.295   3
  -3  15  -4 10075.8 646.640   5
   3 -15   4 10047.0 707.302   4
  -3 -15  -4 9346.28 425.529   2
  -3 -15  -4 10208.3 644.002   1
   3  15   5 4101.62 501.570   3
  -3  15  -5 3955.27 448.160   5
  -3 -15  -5 4239.28 271.432   2
  -3 -15  -5 4172.26 432.503   1
   3 -15   5 4122.86 491.702   4
   3  15   6 2755.10 436.870   3
  -3  15  -6 3043.60 423.123   5
  -3 -15  -6 2759.49 369.129   1
   3 -15   6 2044.47 363.783   4
  -3  15  -7 13359.9 861.002   5
  -3 -15  -7 13315.7 750.380   5
   3 -15   7 11854.3 842.257   4
  -3 -15  -7 12776.6 788.132   1
   3  15   7 12136.5 927.003   3
   3  15   8-128.394 206.837   3
  -3  15  -8 287.612 269.166   5
  -3 -15  -8 38.6924 148.513   1
   3 -15   8 376.957 224.497   4
  -3 -15  -9 55.3574 133.942   1
   3 -15   9 187.301 198.119   4
  -3 -16   8 3695.75 513.793   2
   3  16  -8 3881.88 615.948   5
   3 -16  -8 3618.94 550.330   5
   3  16  -7 25626.4 1324.05   5
  -3 -16   7 28959.5 1287.52   2
  -3 -16   6-68.9423 194.759   2
   3  16  -6 303.542 257.963   5
  -3 -16   5 1566.03 308.818   2
   3  16  -5 1818.83 395.570   5
  -3  16   5 2209.48 214.582   2
  -3 -16   5 2104.63 344.162   1
   3 -16  -5 1895.62 259.117   4
   3  16  -4 9391.63 698.218   5
  -3 -16   4 11432.8 710.152   1
  -3 -16   4 11345.2 704.129   2
   3 -16  -4 10885.9 614.756   4
  -3  16   3 16820.1 611.762   2
   3  16  -3 16834.1 869.502   5
  -3 -16   3 16055.3 822.660   1
  -3  16   3 16890.9 560.488   1
  -3 -16   3 17938.7 834.855   2
   3 -16  -3 16696.9 783.948   4
  -3 -16   2 506.856 182.844   2
   3  16  -2 940.203 260.193   5
  -3 -16   2 698.422 199.152   1
   3 -16  -2 653.694 216.490   4
  -3  16   2 924.440 163.187   2
   3  16  -1 26985.6 990.654   5
  -3  16   1 28119.0 860.074   1
  -3 -16   1 28284.3 1046.36   1
  -3 -16   1 27299.8 933.565   2
   3 -16  -1 27897.2 1055.96   4
  -3 -16   0 1366.93 263.734   1
  -3  16   0 1192.00 100.394   3
  -3 -16   0 1403.17 224.006   2
   3  16   0 1771.94 284.553   5
   3  16   0 1292.38 261.938   3
   3 -16   0 1653.32 291.240   4
  -3 -16  -1 839.586 223.432   1
  -3 -16  -1 1017.17 186.086   2
   3  16   1 843.074 228.493   3
   3 -16   1 1264.16 278.208   4
   3  16   2 5880.63 522.585   3
  -3 -16  -2 6399.03 398.003   2
  -3 -16  -2 6749.94 521.757   1
   3 -16   2 5838.93 538.968   4
   3  16   3 2111.55 347.274   3
  -3 -16  -3 2090.49 318.515   1
  -3 -16  -3 2260.26 226.328   2
   3 -16   3 2073.35 347.186   4
  -3 -16  -4 145.899 94.9859   2
   3  16   4 225.734 193.178   3
  -3  16  -4 262.942 180.396   5
  -3 -16  -4 400.546 182.932   1
   3 -16   4 433.003 234.701   4
   3 -16   5 13740.0 870.190   4
  -3  16  -5 14664.6 834.935   5
  -3 -16  -5 13872.0 783.691   1
   3  16   5 13829.2 902.785   3
   3  16   6-135.060 200.896   3
  -3  16  -6 260.782 253.991   5
  -3 -16  -6 654.217 214.188   1
   3 -16   6 202.078 205.028   4
   3  16   7 203.425 219.105   3
  -3  16  -7 79.2316 219.559   5
  -3 -16  -7-209.063 174.068   1
  -3 -16  -7-147.341 164.037   5
   3 -16   7 264.113 245.031   4
  -3  16  -8 484.096 274.059   5
  -3 -16  -8 522.325 244.484   1
   3 -16   8 317.650 247.982   4
   3 -16   9 6106.65 658.806   4
   3  17  -8 638.818 344.356   5
  -3 -17   7-98.2561 207.375   2
   3  17  -7 568.990 341.458   5
  -3 -17   6 466.222 218.902   2
   3  17  -6 515.546 324.493   5
   3  17  -5 9070.72 740.333   5
  -3 -17   5 8293.65 639.165   1
  -3 -17   5 8409.88 656.543   2
   3 -17  -5 8898.87 554.283   4
  -3 -17   4-2.74502 149.738   2
   3  17  -4-122.160 230.624   5
  -3 -17   4 36.0460 179.007   1
   3 -17  -4 50.8458 108.050   4
   3  17  -3 44056.9 1428.28   5
  -3  17   3 41710.0 970.494   2
  -3 -17   3 43237.1 1365.74   1
  -3 -17   3 44215.4 1330.59   2
   3 -17  -3 43235.8 1290.35   4
  -3 -17   2 2507.99 322.806   2
   3  17  -2 2256.76 378.267   5
  -3 -17   2 2231.52 326.018   1
  -3  17   2 2421.03 248.488   1
   3 -17  -2 2054.82 314.789   4
  -3  17   2 1817.51 221.443   2
  -3 -17   1-70.6627 118.525   2
  -3  17   1 3.91484 18.7480   3
   3  17  -1 349.250 171.323   3
   3  17  -1 46.0523 161.925   5
   3 -17  -1 75.2007 162.773   4
  -3 -17   1 82.0312 154.204   1
  -3 -17   0 255.263 164.271   1
  -3 -17   0 80.0140 109.468   2
   3  17   0 163.049 149.702   5
   3  17   0 350.502 195.353   3
  -3  17   0 322.701 64.0426   3
   3 -17   0 379.221 200.426   4
   3  17   1 29086.5 1139.99   3
  -3 -17  -1 31212.0 1127.22   1
  -3 -17  -1 31195.6 921.686   2
   3 -17   1 32220.5 1231.32   4
  -3 -17  -2 2950.42 358.256   1
   3  17   2 3099.08 401.442   3
  -3 -17  -2 3034.41 288.140   2
   3 -17   2 2618.48 393.325   4
   3  17   3 2746.28 387.213   3
  -3 -17  -3 2772.13 357.734   1
  -3 -17  -3 2542.92 241.610   2
   3 -17   3 2373.53 382.910   4
  -3 -17  -4 753.157 139.717   2
   3  17   4 636.488 241.515   3
  -3 -17  -4 638.814 201.379   1
  -3  17  -4 618.915 227.642   5
   3 -17   4 351.205 224.057   4
   3  17   5 372.071 221.526   3
  -3 -17  -5 454.448 193.717   1
  -3  17  -5 239.664 218.365   5
   3 -17   5 288.675 221.871   4
   3  17   6 81.0529 157.052   3
  -3  17  -6-14.2322 217.086   5
  -3 -17  -6 156.374 156.665   1
   3 -17   6-332.156 252.590   4
   3  17   7 2702.80 466.621   3
  -3  17  -7 3494.09 491.142   5
  -3 -17  -7 1885.87 333.689   1
   3 -17   7 2349.47 428.607   4
  -3  17  -8 14.5131 282.764   5
  -3 -17  -8-79.7178 166.009   1
   3 -17   8 24.7942 238.858   4
   3  18  -7 10780.1 909.552   5
  -3 -18   7 10983.0 841.603   2
   3  18  -6 8546.14 778.587   5
  -3 -18   6 9689.57 758.053   2
   3  18  -5 6207.00 651.256   5
  -3 -18   5 6106.86 570.908   1
  -3 -18   5 7365.00 625.125   2
   3 -18  -5 6747.80 503.937   4
   3  18  -4 14459.7 893.142   5
  -3 -18   4 16524.1 889.416   1
  -3 -18   4 15667.4 857.003   2
   3 -18  -4 14564.0 761.388   4
  -3 -18   3 1769.68 302.464   2
   3  18  -3 1732.42 364.779   5
  -3 -18   3 2040.30 347.080   1
   3 -18  -3 1872.97 304.900   4
  -3 -18   2 634.983 206.609   2
   3  18  -2 684.235 249.971   5
  -3 -18   2 404.113 213.315   1
   3 -18  -2 298.690 164.122   4
  -3  18   2 379.798 119.268   1
  -3  18   2 346.912 112.371   2
   3  18  -1 14642.6 815.226   3
   3  18  -1 15505.4 808.404   5
  -3 -18   1 15424.1 819.526   1
  -3 -18   1 15530.7 734.470   2
   3 -18  -1 16347.3 864.042   4
  -3  18   1 14287.5 320.946   3
  -3  18   0 6727.43 266.190   3
   3  18   0 6557.98 550.067   3
  -3 -18   0 7188.23 567.147   1
  -3 -18   0 7511.46 493.914   2
   3 -18   0 6962.30 587.497   4
  -3 -18  -1 1230.49 273.358   1
  -3 -18  -1 1229.32 217.295   2
   3  18   1 953.841 263.168   3
   3 -18   1 947.699 277.814   4
   3  18   2 38604.8 1370.42   3
  -3 -18  -2 38515.3 983.650   2
  -3 -18  -2 37972.9 1277.54   1
   3 -18   2 34785.1 1335.27   4
   3  18   3 10387.0 741.013   3
  -3 -18  -3 10017.6 469.733   2
  -3 -18  -3 9730.93 662.209   1
   3 -18   3 8937.98 712.496   4
  -3 -18  -4 178.859 83.8444   2
  -3 -18  -4 259.903 175.396   1
  -3  18  -4 7.89386 199.131   5
   3  18   4-1.17167 148.555   3
   3 -18   4 557.694 231.333   4
   3  18   5 348.681 224.533   3
  -3 -18  -5 550.164 231.742   1
  -3  18  -5 585.710 241.648   5
   3 -18   5 254.693 187.864   4
  -3  18  -6 9625.06 760.374   5
   3 -18   6 10249.1 811.195   4
  -3 -18  -6 9102.20 685.125   1
   3  18   6 9632.60 830.752   3
   3  18   7 190.374 241.668   3
  -3 -18  -7-14.9263 148.872   1
  -3  18  -7-23.9055 241.068   5
   3 -18   7 112.454 215.263   4
  -3 -18  -8 83.7865 174.037   1
  -3  18  -8 840.094 342.830   5
   3 -18   8 516.010 239.914   4
   3  19  -7 4263.74 608.031   5
  -3 -19   7 5305.45 602.361   2
  -3 -19   6 23749.2 1183.94   2
   3  19  -6 23954.6 1282.30   5
  -3 -19   5 2622.47 402.185   2
   3  19  -5 2415.57 435.978   5
   3 -19  -5 1781.92 282.703   4
  -3 -19   4 49.6101 183.383   2
   3  19  -4-131.798 244.986   5
  -3 -19   4 339.551 227.072   1
   3 -19  -4-39.9428 133.547   4
  -3 -19   3 851.593 235.240   2
   3  19  -3 534.551 263.349   5
  -3 -19   3 544.811 242.168   1
   3 -19  -3 693.969 228.344   4
   3  19  -2 44054.1 1436.32   5
  -3 -19   2 42319.8 1408.89   1
  -3 -19   2 43555.0 1304.56   2
   3 -19  -2 43539.1 1400.93   4
   3  19  -1 4575.24 471.070   5
   3  19  -1 5182.74 512.362   3
  -3 -19   1 4820.84 484.899   1
  -3 -19   1 4729.05 427.458   2
   3 -19  -1 3684.01 441.228   4
  -3  19   1 4441.08 202.615   3
  -3  19   0 4270.74 228.485   3
   3  19   0 3775.54 441.878   3
  -3 -19   0 4492.87 472.521   1
  -3 -19   0 4177.64 378.013   2
   3 -19   0 5037.00 518.924   4
  -3 -19  -1 68.9837 154.655   1
  -3 -19  -1 317.707 132.374   2
   3  19   1 148.674 192.830   3
  -3  19  -1 419.351 105.689   3
   3 -19   1 555.067 235.716   4
   3  19   2 6522.03 588.336   3
  -3 -19  -2 7018.51 576.078   1
  -3 -19  -2 6669.99 422.542   2
   3 -19   2 6690.04 626.138   4
  -3 -19  -3 604.758 149.376   2
  -3 -19  -3 738.332 236.138   1
   3  19   3 1096.47 285.873   3
   3 -19   3 753.597 283.819   4
   3  19   4 4646.81 545.911   3
  -3 -19  -4 5405.80 520.532   1
   3 -19   4 5708.62 620.615   4
   3  19   5 949.693 294.129   3
  -3 -19  -5 1243.51 288.873   1
  -3  19  -5 703.335 245.278   5
   3 -19   5 1264.65 316.689   4
  -3  19  -6 5536.16 603.286   5
   3 -19   6 6536.84 686.221   4
  -3 -19  -6 4929.80 521.611   1
   3  19   6 5681.37 653.211   3
   3  19   7 284.604 229.357   3
  -3 -19  -7-84.5427 173.882   1
  -3  19  -7-196.842 245.276   5
   3 -19   7 283.828 239.587   4
  -3 -19  -8 17.1762 151.218   1
  -3  19  -8-93.0146 316.790   5
   3 -19   8 590.694 302.857   4
   3  20  -7 2033.15 476.168   5
  -3 -20   6 7481.50 690.209   2
   3  20  -6 6566.03 710.877   5
  -3 -20   5 198.814 197.999   2
   3  20  -5-45.6379 244.531   5
   3 -20  -5 257.560 178.828   4
  -3 -20   4 19419.3 985.443   2
  -3 -20   4 16691.9 945.079   1
   3 -20  -4 16005.1 845.134   4
   3  20  -4 17283.5 1019.20   5
  -3 -20   3 331.856 187.354   2
   3  20  -3 208.046 233.149   5
  -3 -20   3 717.171 257.982   1
   3 -20  -3 597.719 206.418   4
   3  20  -2 3699.35 476.394   5
  -3 -20   2 3686.92 421.307   2
  -3 -20   2 3456.47 440.597   1
   3 -20  -2 3161.47 415.216   4
   3  20  -1 3961.50 479.131   3
   3  20  -1 4085.49 454.057   5
  -3 -20   1 4106.53 407.602   2
  -3 -20   1 3720.18 445.213   1
   3 -20  -1 3565.29 444.729   4
  -3  20   0 7015.58 308.645   3
   3  20   0 7980.49 637.873   3
  -3 -20   0 8423.85 645.932   1
  -3 -20   0 7205.14 501.730   2
   3 -20   0 6442.60 596.332   4
  -3 -20  -1 1701.75 253.420   2
  -3  20  -1 1487.68 177.424   3
   3  20   1 1745.43 341.630   3
   3 -20   1 1342.26 303.299   4
  -3 -20  -1 1543.05 304.398   1
   3  20   2 18521.7 1004.06   3
  -3 -20  -2 18817.6 946.906   1
  -3 -20  -2 19030.5 712.667   2
   3 -20   2 17579.4 1011.70   4
  -3 -20  -3 1681.60 205.999   2
  -3 -20  -3 1466.33 291.233   1
   3  20   3 1317.68 310.326   3
   3 -20   3 1226.70 334.621   4
  -3 -20  -4 2986.60 407.402   1
   3  20   4 2523.16 408.432   3
   3 -20   4 2995.85 481.106   4
   3  20   5-112.314 176.096   3
  -3  20  -5-33.9148 239.583   5
  -3 -20  -5 93.4694 163.709   1
   3 -20   5 49.3366 184.861   4
   3  20   6 3959.51 578.813   3
  -3 -20  -6 3220.92 445.385   1
  -3  20  -6 3255.60 499.361   5
   3 -20   6 4457.01 578.487   4
  -3  20  -7 2669.21 468.224   5
  -3 -20  -7 2698.70 398.073   1
   3 -20   7 2308.07 465.890   4
  -3  20  -8 10525.8 890.609   5
  -3 -21   6 2000.77 409.515   2
   3  21  -6 1793.05 482.368   5
  -3 -21   5 13527.7 885.884   2
   3 -21  -5 12687.8 758.455   4
  -3 -21   4-40.5823 145.062   2
   3  21  -4 6.29526 224.294   5
  -3 -21   4 95.6632 202.376   1
   3 -21  -4-74.9645 147.684   4
  -3 -21   3 4812.46 525.635   1
   3  21  -3 4652.67 553.632   5
  -3 -21   3 4702.76 483.770   2
   3 -21  -3 5306.28 534.054   4
  -3 -21   2 2398.82 352.147   2
   3  21  -2 3094.72 447.725   5
  -3 -21   2 2865.64 420.700   1
   3 -21  -2 2172.62 373.275   4
   3  21  -1 7005.13 621.016   3
  -3 -21   1 7354.50 632.661   1
  -3 -21   1 8060.80 566.311   2
   3 -21  -1 7814.74 675.854   4
   3  21  -1 6904.10 607.074   5
   3  21   0 16709.1 937.548   3
  -3 -21   0 18226.6 958.232   1
  -3 -21   0 17171.5 778.446   2
   3 -21   0 15835.3 945.189   4
   3  21   1 27204.2 1208.50   3
  -3 -21  -1 30553.5 1223.72   1
  -3 -21  -1 31902.7 999.342   2
   3 -21   1 29162.1 1293.10   4
  -3 -21  -2 705.101 239.940   1
  -3 -21  -2 720.865 173.694   2
   3  21   2 334.770 191.942   3
   3 -21   2 746.283 269.134   4
   3  21   3 10676.3 810.815   3
  -3 -21  -3 10410.5 738.744   1
   3 -21   3 11010.0 844.346   4
  -3 -21  -4 1793.82 322.365   1
   3  21   4 1786.15 370.575   3
   3 -21   4 1401.64 355.545   4
  -3 -21  -5 917.051 263.548   1
   3  21   5 449.353 254.659   3
  -3  21  -5 602.993 264.083   5
   3 -21   5 1181.51 372.370   4
   3  21   6 1514.89 388.289   3
  -3 -21  -6 1477.48 323.775   1
  -3  21  -6 488.294 290.918   5
   3 -21   6 1360.34 363.410   4
  -3  21  -7 7192.44 738.823   5
  -3 -21  -7 6983.41 647.952   1
  -3 -22   6 1878.19 355.843   2
   3  22  -6 1815.03 478.302   5
  -3 -22   5 1587.13 363.433   2
   3  22  -5 779.597 339.579   5
   3 -22  -5 1361.89 287.387   4
  -3 -22   4 403.546 215.339   2
   3  22  -4 445.741 284.911   5
  -3 -22   4 217.501 205.496   1
   3 -22  -4 117.245 186.592   4
   3  22  -3 9740.83 782.993   5
  -3 -22   3 10839.5 782.720   1
  -3 -22   3 11640.2 762.977   2
   3 -22  -3 10981.6 759.682   4
  -3 -22   2 3024.28 387.722   2
   3  22  -2 2715.17 417.421   5
  -3 -22   2 2747.23 420.746   1
   3 -22  -2 3556.65 462.545   4
   3  22  -1 14950.5 903.359   3
   3  22  -1 15025.4 890.530   5
  -3 -22   1 15200.6 903.974   1
  -3 -22   1 15496.7 800.659   2
   3 -22  -1 14139.6 892.813   4
  -3 -22   0 997.690 236.024   2
   3  22   0 758.578 278.596   3
  -3 -22   0 1306.86 303.405   1
   3 -22   0 1349.94 350.008   4
   3  22   1 7067.45 644.589   3
  -3 -22  -1 8425.36 675.979   1
  -3 -22  -1 8040.06 525.448   2
   3 -22   1 9040.04 756.089   4
  -3 -22  -2 155.726 120.877   2
   3 -22   2 157.364 217.386   4
  -3 -22  -2-8.56618 180.139   1
   3  22   3 13653.3 926.468   3
  -3 -22  -3 14507.6 874.345   1
   3 -22   3 15180.9 1007.03   4
  -3 -22  -4-32.1000 152.948   1
   3  22   4-230.087 222.976   3
   3 -22   4-152.952 284.361   4
   3  22   5 8288.93 782.382   3
  -3 -22  -5 9098.90 727.794   1
   3 -22   5 8816.04 811.768   4
  -3 -22  -6 436.608 220.244   1
  -3  22  -6 224.812 263.806   5
   3 -22   6 512.419 272.489   4
  -3 -22  -7 1055.67 322.528   1
  -3  22  -7 56.1922 263.905   5
  -3 -23   5 9008.22 758.920   2
   3  23  -5 7590.10 787.184   5
  -3 -23   4 426.748 238.786   2
   3  23  -4 548.365 299.528   5
  -3 -23   4 949.680 302.111   1
   3 -23  -4 1012.97 303.520   4
  -3 -23   3 12490.3 870.481   1
   3  23  -3 12594.3 904.006   5
  -3 -23   3 12527.4 800.376   2
   3 -23  -3 11979.9 827.129   4
   3  23  -2 4929.57 572.411   5
  -3 -23   2 5109.76 561.300   1
  -3 -23   2 4852.24 492.540   2
   3 -23  -2 5145.51 563.799   4
  -3 -23   1 1037.66 260.149   2
   3  23  -1 1489.04 341.756   3
  -3 -23   1 1430.34 338.547   1
   3 -23  -1 978.632 311.463   4
   3  23   0 4527.55 526.882   3
  -3 -23   0 5094.51 451.399   2
   3 -23   0 5098.03 575.885   4
  -3 -23   0 4421.99 515.321   1
   3  23   1 30909.8 1349.80   3
  -3 -23  -1 28356.8 1251.83   1
  -3 -23  -1 30198.9 1006.66   2
   3 -23   1 28166.3 1340.85   4
   3  23   2 854.622 280.782   3
   3 -23   2 1262.60 383.339   4
  -3 -23  -2 1702.07 334.378   1
   3  23   3 8827.68 768.527   3
  -3 -23  -3 8906.60 713.891   1
   3 -23   3 8683.87 788.559   4
  -3 -23  -4 471.771 225.996   1
   3  23   4 259.035 214.358   3
   3 -23   4 322.629 268.824   4
  -3 -23  -5 1307.38 310.678   1
   3  23   5 1059.81 325.289   3
   3 -23   5 717.449 303.119   4
  -3 -23  -6 1865.82 367.283   1
  -3  23  -6 1748.72 450.912   5
  -3 -24   5-16.8519 193.953   2
   3  24  -5 236.157 318.185   5
   3  24  -4 7973.40 777.919   5
  -3 -24   4 7689.17 723.126   1
  -3 -24   4 7214.53 670.681   2
   3 -24  -4 7437.40 653.971   4
  -3 -24   3 1638.36 339.561   2
   3  24  -3 1714.96 421.090   5
  -3 -24   3 2315.61 423.451   1
   3 -24  -3 1635.25 340.099   4
   3  24  -2 3428.52 472.906   3
   3  24  -2 4107.69 543.474   5
  -3 -24   2 4335.73 474.239   2
  -3 -24   2 2821.54 454.084   1
   3 -24  -2 3653.53 495.096   4
  -3 -24   1 3383.51 395.383   2
   3  24  -1 2560.33 418.637   3
  -3 -24   1 3317.14 480.457   1
   3 -24  -1 2304.44 408.125   4
   3  24   0 5938.56 610.452   3
  -3 -24   0 5961.19 608.451   1
  -3 -24   0 5437.27 482.839   2
   3 -24   0 7215.89 705.273   4
  -3 -24  -1 916.347 205.715   2
   3  24   1 540.969 227.439   3
  -3 -24  -1 570.060 245.943   1
   3 -24   1 658.100 335.207   4
   3  24   2 23043.2 1215.03   3
  -3 -24  -2 23852.5 1180.40   1
   3 -24   2 21935.0 1241.52   4
   3  24   3 22.2004 188.130   3
   3 -24   3 265.512 218.147   4
  -3 -24  -3 15.3975 191.167   1
   3  24   4 245.032 227.270   3
   3 -24   4 205.678 248.396   4
  -3 -24  -4-98.5346 205.761   1
  -3 -24  -5 7260.97 672.441   1
  -3 -24  -6 4896.94 586.503   1
  -3 -25   4 54.0837 174.618   2
   3  25  -4 323.774 302.230   5
   3 -25  -4 29.0220 163.840   4
  -3 -25   3 3487.19 463.409   2
   3  25  -3 3836.86 556.365   5
  -3 -25   3 3396.16 502.132   1
   3 -25  -3 3310.36 468.412   4
   3  25  -2 11452.7 858.585   3
   3  25  -2 10905.4 855.675   5
  -3 -25   2 11335.8 857.094   1
  -3 -25   2 10283.1 729.471   2
   3 -25  -2 10571.5 823.304   4
  -3 -25   1 532.346 207.394   2
   3  25  -1 41.3054 188.843   3
  -3 -25   1-60.5852 217.388   1
   3 -25  -1 236.461 202.527   4
  -3 -25   0 2076.42 324.458   2
   3  25   0 2371.46 428.199   3
  -3 -25   0 2837.47 450.954   1
   3 -25   0 1916.22 416.288   4
   3  25   1 659.223 264.041   3
  -3 -25  -1 381.012 225.271   1
   3 -25   1 793.558 285.655   4
   3  25   2 527.636 235.863   3
  -3 -25  -2 356.502 256.885   1
   3 -25   2 1186.45 395.405   4
   3  25   3 1497.33 367.887   3
   3 -25   3 912.696 315.595   4
  -3 -25  -3 1166.83 332.781   1
   3  25   4 5006.13 640.523   3
  -3 -25  -4 6132.46 622.674   1
  -3 -25  -5-258.466 198.887   1
   3  26  -4 6298.89 741.785   5
  -3 -26   4 6253.72 642.123   2
   3 -26  -4 6882.25 683.623   4
  -3 -26   3 270.070 213.935   2
   3  26  -3 167.004 266.597   5
   3 -26  -3 268.572 217.718   4
  -3 -26   2 645.130 255.874   2
   3  26  -2 1315.58 390.677   3
   3  26  -2 460.187 288.609   5
  -3 -26   2 883.422 314.445   1
   3 -26  -2 405.204 265.926   4
  -3 -26   1 2019.31 339.551   2
   3  26  -1 1916.57 390.513   3
  -3 -26   1 1441.17 373.473   1
   3 -26  -1 1469.87 375.471   4
   3  26   0 9979.19 820.463   3
  -3 -26   0 9578.68 806.868   1
  -3 -26   0 10819.8 681.807   2
   3 -26   0 11917.9 942.366   4
   3  26   1-10.9220 222.603   3
  -3 -26  -1 553.754 283.545   1
   3 -26   1 383.717 247.995   4
   3  26   2 19471.2 1167.89   3
  -3 -26  -2 18594.4 1085.31   1
   3 -26   2 20145.1 1245.03   4
   3  26   3 450.129 263.036   3
  -3 -26  -3 246.313 230.558   1
  -3 -26  -4 2137.02 387.991   1
   3 -27  -4 110.100 144.048   4
   3  27  -3 6177.91 723.746   5
  -3 -27   3 8090.75 701.335   2
   3 -27  -3 6887.90 720.387   4
  -3 -27   2 1209.09 285.944   2
   3 -27  -2 735.356 293.681   4
  -3 -27   1 878.556 257.379   2
  -3 -27   1 899.001 342.507   1
   3  27  -1 1134.37 345.043   3
   3 -27  -1 1514.62 388.272   4
   3  27   0 87.4657 202.616   3
  -3 -27   0 295.105 233.348   1
   3 -27   0 243.902 211.082   4
   3  27   1 10395.5 864.326   3
  -3 -27  -1 10880.6 860.060   1
   3 -27   1 9591.63 872.395   4
   3  27   2 543.786 248.044   3
  -3 -27  -2 583.643 275.475   1
  -3 -27  -3 6153.72 670.039   1
  -3 -28   3 1252.83 305.740   2
   3 -28  -3 2355.16 456.015   4
  -3 -28   2 78.7497 186.627   2
   3 -28  -2 590.989 284.037   4
  -3 -28   1 7928.71 638.622   2
   3 -28  -1 8594.65 838.514   4
  -3 -29   2 15567.1 936.637   2
  -4   0  10 4194.39 487.430   2
  -4   0   9 446.446 198.779   2
   4   0  -9-1052.58 372.694   5
   4   0  -8 3340.17 507.240   5
  -4   0   8 4755.48 470.169   2
  -4   0   7-6.58349 151.089   2
   4   0  -7 45.6430 233.598   5
  -4   0   6 2094.60 293.683   2
   4   0  -6 1743.32 333.497   5
   4   0  -5 152.961 62.3078   1
   4   0  -5-144.725 233.839   5
  -4   0   5 43.1821 76.7242   1
  -4   0   5 137.953 151.252   2
   4   0  -4 9644.50 589.975   5
   4   0  -4 12328.2 455.314   1
  -4   0   4 12078.9 444.386   1
  -4   0   4 10984.6 598.896   2
  -4   0   3 0.36056 77.5695   1
   4   0  -3-146.545 184.374   5
  -4   0   3 73.3131 97.8436   4
   4   0  -2 46997.7 1019.23   5
  -4   0   2 46876.6 1147.95   4
  -4   0   2 45820.5 939.293   1
  -4   0   1 215.639 119.266   1
   4   0  -1 247.068 105.743   3
   4   0  -1-156.055 104.236   5
  -4   0   1-67.3744 165.633   4
   4   0   0 35981.7 779.304   3
  -4   0   0 34997.5 926.660   1
   4   0   0 34857.0 574.152   5
  -4   0  -1 139.871 131.568   1
   4   0   1 114.907 97.9147   3
  -4   0  -2 5044.66 341.926   3
  -4   0  -2 5236.01 420.276   1
   4   0   2 4615.32 341.332   3
   4   0   3 156.701 139.367   3
  -4   0  -3 52.8479 104.122   3
  -4   0  -3 7.14213 140.578   1
  -4   0  -4 152822. 2407.85   1
   4   0   4 152109. 2271.98   3
  -4   0  -5 213.098 150.526   1
  -4   0  -5 98.5936 51.2217   5
  -4   0  -6 3069.88 401.553   1
  -4   0  -6 3468.27 235.129   5
  -4   0  -7-81.7847 173.328   1
  -4   0  -8 1843.87 352.644   1
  -4   0  -9 588.900 241.384   1
  -4  -1  10 1973.54 358.998   2
   4   1  -9 4868.89 650.848   5
   4  -1  -9 4732.63 630.493   5
  -4  -1   9 5156.67 521.414   2
  -4   1   9 4529.36 477.396   2
  -4  -1   8 1072.84 245.307   2
  -4   1   8 692.828 228.486   2
   4   1  -8 714.123 288.404   5
   4  -1  -8 524.767 251.189   5
  -4  -1   7 1549.81 286.563   2
  -4   1   7 2140.34 303.403   2
   4   1  -7 1413.60 323.921   5
   4  -1  -7 2481.60 408.799   5
   4   1  -6 6183.56 565.150   5
   4  -1  -6 5732.09 552.747   5
  -4  -1   6 5646.27 337.635   4
  -4  -1   6 6377.12 495.594   2
  -4   1   6 5630.90 460.021   2
   4   1  -5 4020.96 448.032   5
   4   1  -5 4375.96 277.181   1
  -4   1   5 4996.30 243.155   1
  -4  -1   5 4587.47 287.981   1
   4  -1  -5 3727.37 413.123   5
  -4  -1   5 4598.47 413.950   2
  -4   1   5 4685.87 408.505   2
   4   1  -4 25488.0 940.639   5
   4  -1  -4 25674.6 950.574   5
   4   1  -4 25374.8 681.592   1
  -4  -1   4 25335.4 669.876   1
  -4   1   4 25877.6 612.280   1
  -4  -1   4 26914.1 928.880   2
  -4   1   4 26211.4 907.255   2
  -4  -1   3 110.089 133.973   2
  -4  -1   3 348.487 117.866   1
  -4   1   3 128.198 82.8111   1
   4   1  -3 141.780 134.756   5
   4  -1  -3 20.6848 117.423   5
  -4  -1   3 120.750 107.649   4
  -4   1   3-8.10287 89.2909   4
   4   1  -3 200.074 97.5008   1
   4   1  -2 3839.96 319.921   5
   4  -1  -2 3719.03 308.463   5
   4   1  -2 3836.69 301.856   1
  -4  -1   2 3188.48 326.115   4
  -4   1   2 3396.41 331.132   4
  -4  -1   2 4006.86 297.395   1
  -4   1   2 4651.49 304.482   1
  -4  -1   1 12554.2 538.072   1
   4  -1  -1 12742.8 425.266   3
   4   1  -1 14142.8 503.729   3
  -4   1   1 11490.2 499.343   1
   4   1  -1 12164.4 445.271   5
   4  -1  -1 12308.3 454.552   5
  -4  -1   1 12758.6 627.006   4
  -4   1   1 12966.2 625.121   4
   4  -1   0 63694.6 994.554   3
   4   1   0 65497.2 1102.22   3
  -4  -1   0 64202.1 1253.71   1
  -4   1   0 62048.2 1223.35   1
   4   1   0 64996.3 754.612   5
   4  -1   0 65137.3 817.094   5
   4  -1   0 63868.6 1415.73   4
   4   1   1 4415.44 312.303   3
  -4   1  -1 3974.56 343.926   1
  -4  -1  -1 4886.03 380.623   1
   4  -1   1 3868.41 377.135   4
   4  -1   1 3878.21 273.757   3
  -4   1  -2 28326.3 768.526   3
  -4  -1  -2 28239.1 813.772   3
  -4  -1  -2 27434.7 921.153   1
  -4   1  -2 26948.5 912.269   1
   4  -1   2 28294.4 1008.10   4
   4  -1   2 27195.0 786.224   3
   4   1   2 27875.0 832.296   3
  -4   1  -3 7039.10 429.267   3
  -4  -1  -3 6706.75 434.471   3
  -4  -1  -3 6542.30 488.423   1
  -4   1  -3 6327.58 482.027   1
   4  -1   3 6478.89 509.306   4
   4  -1   3 6904.12 443.314   3
   4   1   3 6835.53 462.050   3
   4   1   4 460.102 209.992   3
  -4  -1  -4 212.493 159.001   1
  -4   1  -5 15294.1 372.280   5
  -4  -1  -5 14870.6 285.152   5
  -4  -1  -5 15915.7 830.035   1
  -4   1  -5 17157.8 862.014   1
   4  -1   5 16010.1 829.707   4
   4   1   5 14887.5 788.631   3
  -4   1  -6 3516.28 244.665   5
  -4  -1  -6 3212.22 220.438   5
  -4  -1  -6 3802.22 433.160   1
  -4   1  -6 3776.74 448.730   1
  -4   1  -7 229.822 171.227   1
  -4  -1  -7 228.957 182.850   1
  -4  -1  -8 5862.90 586.068   1
  -4   1  -8 6090.50 604.915   1
  -4  -1  -9 4104.51 530.546   1
  -4   1  -9 4800.10 576.381   1
  -4  -2  10 132.589 207.246   2
  -4  -2   9 21.0400 171.177   2
  -4   2   9 462.713 178.328   2
   4   2  -9 56.6790 278.558   5
   4  -2  -9 284.177 277.424   5
  -4  -2   8 3367.39 416.754   2
  -4   2   8 3315.04 387.648   2
   4   2  -8 2779.97 447.187   5
   4  -2  -8 2877.54 468.074   5
  -4  -2   7 1262.33 264.765   2
  -4   2   7 2217.46 324.978   2
   4   2  -7 2417.03 431.098   5
   4  -2  -7 2464.70 417.875   5
  -4  -2   6 672.255 211.743   2
  -4   2   6 631.850 185.529   2
   4   2  -6 266.520 190.695   5
   4  -2  -6 736.179 253.083   5
  -4  -2   6 592.020 120.179   4
   4   2  -5 22013.0 635.749   1
   4   2  -5 21943.2 959.025   5
   4  -2  -5 22534.4 977.836   5
  -4   2   5 22064.7 434.118   1
  -4  -2   5 22499.7 652.702   1
  -4   2   5 20003.9 653.004   4
  -4  -2   5 21553.7 870.572   2
  -4   2   5 20978.8 828.633   2
   4   2  -4 9307.51 433.451   1
   4   2  -4 8652.44 560.903   5
   4  -2  -4 8919.61 575.645   5
  -4  -2   4 8122.79 405.481   1
  -4   2   4 8994.91 345.384   1
  -4  -2   4 8801.63 485.408   4
  -4  -2   4 9873.11 578.561   2
  -4   2   4 9742.95 559.241   2
   4   2  -3 18573.6 733.508   5
   4  -2  -3 20299.6 770.205   5
   4   2  -3 19985.9 655.078   1
  -4  -2   3 19917.5 750.054   4
  -4   2   3 19968.8 721.405   4
  -4  -2   3 19841.5 632.850   1
  -4  -2   3 19833.2 788.513   2
  -4   2   3 19891.7 549.454   1
  -4   2   2 28197.3 714.443   1
   4  -2  -2 27152.8 794.672   5
   4   2  -2 29232.6 821.061   1
  -4  -2   2 28667.9 929.722   4
  -4   2   2 27795.9 882.942   4
   4   2  -2 27605.7 782.397   5
  -4  -2   2 26836.5 748.271   1
   4  -2  -1 13466.4 411.459   3
   4   2  -1 14942.4 545.736   3
  -4   2   1 14604.2 561.991   1
   4   2  -1 15567.1 506.642   5
   4  -2  -1 13445.5 489.726   5
   4   2  -1 16424.3 647.184   1
   4  -2  -1 13776.5 650.849   4
  -4  -2   1 15406.0 702.665   4
  -4   2   1 13959.2 646.630   4
  -4  -2   1 15008.5 597.367   1
   4  -2   0 6069.66 297.822   3
   4   2   0 5697.01 345.119   3
  -4  -2   0 5416.15 380.298   1
   4   2   0 5570.80 225.873   5
  -4   2   0 6870.29 418.268   1
   4  -2   0 6162.89 280.079   5
   4  -2   0 6455.55 465.396   4
   4   2   1 29539.8 810.541   3
  -4  -2  -1 27903.9 885.732   1
   4  -2   1 27821.3 392.951   5
  -4   2  -1 29270.6 899.819   1
   4  -2   1 30501.5 1017.30   4
   4  -2   1 29166.5 703.247   3
   4   2   2 17277.1 671.744   3
  -4   2  -2 19432.3 620.900   3
  -4  -2  -2 17449.6 660.631   3
  -4  -2  -2 18122.9 750.164   1
  -4   2  -2 18441.1 767.148   1
   4  -2   2 17908.1 805.500   4
   4  -2   2 17754.3 622.827   3
  -4   2  -3 9767.42 494.541   3
  -4  -2  -3 9476.97 586.633   1
  -4   2  -3 8696.30 564.719   1
   4  -2   3 9106.56 604.807   4
   4  -2   3 9546.69 512.751   3
   4   2   3 10058.3 561.562   3
   4   2   4 2429.85 316.941   3
  -4   2  -4 2434.85 333.163   1
  -4  -2  -4 2633.10 343.225   1
   4  -2   4 2890.11 372.769   4
  -4   2  -5 10937.1 351.502   5
  -4  -2  -5 11025.9 690.395   1
  -4   2  -5 11860.5 731.137   1
   4  -2   5 9796.96 661.275   4
   4   2   5 10804.5 686.846   3
  -4  -2  -6 4611.12 476.232   1
  -4   2  -6 4185.34 457.271   1
   4  -2   6 4461.80 469.831   4
  -4  -2  -6 3987.00 239.112   5
  -4   2  -6 4507.28 290.740   5
  -4  -2  -7 7965.27 643.966   1
  -4   2  -7 8251.09 668.404   1
  -4  -2  -8 326.958 210.067   1
  -4   2  -8 280.516 193.227   1
  -4  -2  -9 2440.00 422.191   1
  -4   2  -9 2716.20 442.894   1
  -4  -3  10 885.301 263.179   2
   4   3  -9 6429.08 720.835   5
   4  -3  -9 6226.42 723.360   5
  -4  -3   9 6259.00 581.175   2
  -4   3   9 4935.78 474.242   2
  -4  -3   8 1537.31 307.599   2
  -4   3   8 1335.73 267.512   2
   4   3  -8 1253.94 348.476   5
   4  -3  -8 1368.47 347.403   5
   4   3  -7 12583.7 862.105   5
   4  -3  -7 13490.3 892.842   5
  -4  -3   7 13436.0 765.687   2
  -4   3   7 13021.0 695.315   2
   4   3  -6 5622.72 560.062   5
   4  -3  -6 5855.11 559.690   5
  -4  -3   6 6176.52 506.668   2
  -4   3   6 5979.71 463.142   2
   4   3  -5 4731.48 320.009   1
   4   3  -5 5235.67 491.757   5
   4  -3  -5 4737.97 476.687   5
  -4  -3   5 4593.20 326.496   1
  -4  -3   5 5018.61 442.566   2
  -4   3   5 4625.79 322.642   4
  -4   3   5 4523.75 394.737   2
   4   3  -4 3027.63 257.908   1
   4  -3  -4 3266.44 366.039   5
   4   3  -4 2977.81 342.124   5
  -4  -3   4 2677.40 251.349   1
  -4   3   4 3194.49 198.073   1
  -4  -3   4 2850.66 293.169   4
  -4  -3   4 2558.90 311.127   2
  -4   3   4 2730.85 312.575   2
   4   3  -3 22308.6 710.763   1
   4   3  -3 22900.9 811.055   5
   4  -3  -3 22608.4 827.570   5
  -4  -3   3 21494.6 792.450   4
  -4  -3   3 23743.5 713.669   1
  -4   3   3 23245.4 777.595   4
  -4  -3   3 22101.2 836.049   2
  -4   3   3 23144.2 578.694   1
  -4   3   2 8820.02 402.618   1
   4  -3  -2 9158.58 322.855   3
   4   3  -2 8880.53 453.039   5
   4   3  -2 9317.85 477.823   1
   4  -3  -2 9133.93 479.018   5
   4  -3  -2 8746.70 505.443   4
  -4  -3   2 9705.17 549.268   4
  -4   3   2 9169.26 515.611   4
  -4  -3   2 8248.44 434.221   1
   4  -3  -1 92483.9 975.647   3
   4   3  -1 91485.6 1385.67   3
  -4   3   1 94232.1 1395.41   1
   4   3  -1 91425.4 1196.60   5
   4  -3  -1 90011.1 1287.90   5
   4   3  -1 94056.1 1562.74   1
   4  -3  -1 89781.5 1648.66   4
  -4  -3   1 95790.9 1748.15   4
  -4   3   1 92573.6 1656.88   4
  -4  -3   1 89583.2 1455.37   1
   4   3   0 85.3495 97.9334   1
  -4  -3   0 182.465 117.966   1
   4  -3   0 4.05000 65.8663   3
   4   3   0-70.5697 116.227   3
   4   3   0-4.66165 65.8976   5
   4  -3   0 23.6189 61.6317   5
  -4   3   0 20.1289 100.103   1
   4  -3   0-3.32176 147.818   4
   4  -3   1 165.899 90.2236   3
   4   3   1 537.620 169.055   3
  -4  -3  -1 186.084 165.188   1
  -4   3  -1 422.514 164.089   1
   4  -3   1 169.861 76.1009   5
   4  -3   1 213.766 53.9603   5
   4  -3   1 247.347 173.107   4
   4  -3   2 27.5013 76.7871   3
  -4   3  -2 103.953 128.146   1
  -4   3  -2 202.139 109.243   3
  -4  -3  -2 204.445 135.296   3
   4   3   2 85.4674 102.382   3
  -4  -3  -2 3.23887 107.825   1
   4  -3   2 136.096 174.178   4
  -4   3  -3 32754.2 886.581   3
  -4  -3  -3 33270.4 1074.32   1
  -4   3  -3 34357.6 1100.37   1
   4  -3   3 33070.6 1139.31   4
   4   3   3 34571.6 1046.22   3
  -4  -3  -4 2508.71 331.663   1
   4   3   4 2350.40 316.713   3
  -4   3  -4 1764.07 290.042   1
   4  -3   4 2162.44 334.615   4
  -4   3  -5 15292.6 453.713   5
  -4  -3  -5 15469.8 819.007   1
  -4   3  -5 16791.5 865.997   1
   4  -3   5 15511.9 840.013   4
   4   3   5 15339.0 820.438   3
  -4  -3  -6 572.356 210.812   1
  -4   3  -6 476.595 194.924   1
  -4   3  -6 321.456 111.777   5
   4  -3   6 455.286 201.285   4
  -4  -3  -7 620.971 213.584   1
  -4   3  -7 595.897 234.418   1
   4  -3   7 348.590 203.547   4
  -4  -3  -8 348.170 197.129   1
  -4   3  -8 335.400 196.725   1
  -4  -3  -9 4836.11 568.009   1
  -4   3  -9 3438.98 501.427   1
  -4  -4  10 1036.07 309.789   2
  -4  -4   9 3434.40 448.350   2
  -4   4   9 3562.19 410.409   2
   4   4  -9 4015.42 589.819   5
   4  -4  -9 3271.32 533.943   5
   4  -4  -8 6168.07 670.403   5
   4   4  -8 5217.04 630.682   5
  -4  -4   8 6007.31 560.163   2
  -4   4   8 5862.12 491.819   2
  -4  -4   7 290.332 201.011   2
  -4   4   7 356.639 161.343   2
   4   4  -7-15.2297 224.665   5
   4  -4  -7 57.7316 211.203   5
   4   4  -6 12064.4 794.492   5
   4  -4  -6 12525.1 808.671   5
  -4  -4   6 11615.2 696.117   2
  -4   4   6 11353.5 626.904   2
   4   4  -5 27563.3 779.042   1
   4   4  -5 29019.5 1105.85   5
   4  -4  -5 28194.5 1108.39   5
  -4  -4   5 27176.9 789.330   1
  -4  -4   5 27312.8 863.534   4
  -4  -4   5 28423.6 1023.22   2
  -4   4   5 29163.3 774.471   4
  -4   4   5 29392.3 968.342   2
  -4  -4   4 1286.26 249.337   2
   4   4  -4 970.145 242.419   5
   4  -4  -4 742.245 198.269   5
  -4   4   4 945.408 103.716   1
   4   4  -4 1127.87 167.026   1
  -4  -4   4 944.578 195.834   4
  -4  -4   4 990.100 179.841   1
   4   4  -3 3295.77 329.703   5
   4  -4  -3 3589.17 352.544   5
  -4  -4   3 3500.90 329.659   5
   4  -4  -3 2882.08 293.180   4
  -4  -4   3 3292.90 333.275   4
  -4  -4   3 3253.83 284.197   1
  -4   4   3 3727.46 328.518   4
  -4  -4   3 2997.62 327.323   2
   4   4  -3 2942.74 276.517   1
  -4   4   3 3392.04 224.296   1
   4  -4  -2 12568.2 337.276   3
  -4   4   2 12691.7 470.464   1
   4   4  -2 11731.4 520.536   5
   4   4  -2 13016.3 576.339   1
   4  -4  -2 11973.2 551.433   5
  -4  -4   2 12465.0 534.364   5
   4  -4  -2 11999.0 597.011   4
  -4  -4   2 12539.4 636.616   4
  -4   4   2 13237.6 610.133   4
  -4  -4   2 12218.5 540.349   1
  -4  -4   2 11598.5 603.537   2
   4  -4  -1 15273.9 355.363   3
   4   4  -1 14627.8 589.102   3
  -4   4   1 15544.5 576.219   1
   4   4  -1 15264.2 648.123   1
   4  -4  -1 14618.8 543.461   5
   4  -4  -1 14438.3 678.155   4
  -4   4   1 16686.8 718.649   4
   4   4  -1 14491.0 496.865   5
  -4  -4   1 14888.5 608.556   1
  -4  -4   0 3616.83 342.887   1
   4   4   0 4213.74 331.856   3
   4   4   0 4098.79 216.668   5
  -4   4   0 3376.09 298.501   1
   4   4   0 4508.53 371.973   1
   4  -4   0 3561.47 360.766   4
   4  -4   0 4179.65 214.243   3
   4   4   1 37313.3 970.874   3
  -4  -4  -1 37750.8 1042.34   1
   4  -4   1 38834.6 658.584   5
  -4   4  -1 37906.1 1039.24   1
   4  -4   1 37859.1 1146.94   4
   4  -4   1 38189.9 750.344   3
   4   4   2 1486.91 231.155   3
  -4   4  -2 923.629 144.307   3
   4  -4   2 1054.04 101.208   5
  -4  -4  -2 1085.81 209.137   1
   4  -4   2 578.341 207.628   4
  -4   4  -2 1157.77 212.266   1
  -4   4  -3 20897.8 696.245   3
  -4  -4  -3 20553.9 846.620   1
   4  -4   3 19214.9 394.641   5
   4  -4   3 20723.8 912.154   4
   4   4   3 19824.4 812.612   3
  -4  -4  -4 9881.50 624.899   1
   4  -4   4 10109.4 334.970   5
   4  -4   4 10046.6 662.130   4
   4   4   4 10354.5 635.942   3
  -4   4  -5 6361.18 319.869   5
  -4  -4  -5 6561.74 541.810   1
  -4  -4  -5 5540.11 167.899   5
   4  -4   5 6508.90 556.623   4
   4   4   5 6491.75 550.797   3
   4   4   6 380.962 223.015   3
  -4   4  -6 136.051 132.621   5
   4  -4   6-166.822 176.675   4
  -4  -4  -6 438.256 193.849   1
  -4   4  -7 3217.48 431.811   1
   4  -4   7 3598.95 444.577   4
  -4  -4  -7 2455.68 378.552   1
  -4   4  -8 1442.30 334.560   1
  -4  -4  -8 1715.47 336.286   1
  -4   4  -9-87.2024 152.225   1
  -4  -4  -9-6.32192 150.327   1
  -4  -5  10 12070.5 865.076   2
  -4  -5   9-130.319 186.383   2
   4   5  -9 55.5450 262.111   5
   4  -5  -9 111.101 241.779   5
  -4  -5   8 3469.87 447.015   2
   4   5  -8 3261.23 526.558   5
   4  -5  -8 4553.71 600.469   5
  -4   5   8 3911.82 403.036   2
   4   5  -7 7530.75 685.880   5
   4  -5  -7 6682.71 651.883   5
  -4  -5   7 6112.55 545.302   2
  -4   5   7 6140.86 473.861   2
   4   5  -6 27559.7 1178.95   5
   4  -5  -6 26374.1 1164.34   5
  -4  -5   6 27482.6 1061.33   2
  -4   5   6 26699.1 937.630   2
   4   5  -5 2652.24 261.910   1
  -4  -5   5 2675.97 273.203   1
   4   5  -5 2890.52 375.098   5
   4  -5  -5 3145.11 399.464   5
  -4  -5   5 2971.83 313.630   4
  -4  -5   5 2927.49 355.908   2
  -4   5   5 3320.79 337.957   2
   4   5  -4 4731.80 346.741   1
   4   5  -4 4607.44 427.777   5
   4  -5  -4 4420.13 421.964   5
  -4  -5   4 4515.60 345.716   1
  -4  -5   4 4948.61 389.396   4
  -4   5   4 5148.27 208.062   1
  -4  -5   4 5179.09 438.231   2
   4   5  -3 5650.10 384.203   1
   4   5  -3 4908.37 399.302   5
   4  -5  -3 5381.85 423.209   5
  -4  -5   3 5427.17 409.405   5
   4  -5  -3 6003.25 415.973   4
  -4  -5   3 5641.55 433.029   4
  -4  -5   3 5455.75 375.561   1
  -4   5   3 5909.86 405.116   4
  -4  -5   3 4903.68 409.139   2
  -4   5   3 5016.30 259.627   1
   4  -5  -2 1213.79 95.0144   3
   4   5  -2 1404.74 207.325   1
  -4  -5   2 1013.30 218.225   2
  -4  -5   2 1382.65 208.886   1
   4   5  -2 1116.13 192.893   5
  -4  -5   2 1237.52 184.872   5
   4  -5  -2 1309.25 209.106   5
  -4   5   2 1484.73 178.061   1
   4  -5  -2 1249.24 226.957   4
  -4   5   2 1205.62 197.910   4
   4   5  -1 4866.86 358.715   3
   4   5  -1 4821.52 306.482   5
   4   5  -1 4935.72 381.425   1
  -4   5   1 4965.14 331.518   1
  -4  -5   1 4730.17 296.118   5
   4  -5  -1 4865.54 407.068   4
  -4   5   1 5591.54 426.517   4
  -4  -5   1 5173.80 373.971   1
   4  -5  -1 4616.24 161.853   3
   4   5   0 54189.7 1167.14   3
   4   5   0 53280.5 770.225   5
  -4  -5   0 53532.0 774.411   5
  -4   5   0 53702.0 1159.82   1
   4  -5   0 53269.0 1335.12   4
   4  -5   0 53638.4 678.327   3
  -4  -5   0 54000.9 1214.96   1
  -4  -5  -1 997.220 201.305   1
   4   5   1 1161.44 202.164   3
   4  -5   1 1293.33 159.902   5
  -4   5  -1 1044.58 205.560   1
   4  -5   1 1265.24 248.640   4
   4   5   2 21976.2 814.034   3
  -4   5  -2 22810.4 619.289   3
  -4  -5  -2 22141.0 844.977   1
   4  -5   2 23206.7 940.123   4
   4  -5   2 22496.5 505.187   5
  -4   5  -3 2636.49 248.419   3
   4   5   3 2299.03 305.005   3
   4  -5   3 2233.27 167.944   5
  -4  -5  -3 2547.34 321.154   1
   4  -5   3 2227.93 335.781   4
   4   5   4 1794.85 323.865   3
  -4   5  -4 1085.74 185.040   3
   4  -5   4 1152.10 141.247   5
  -4  -5  -4 1980.68 316.526   1
   4  -5   4 1212.51 271.691   4
  -4  -5  -5 6342.56 535.576   1
  -4   5  -5 6023.18 333.168   5
  -4  -5  -5 5447.39 192.498   5
   4  -5   5 5974.02 322.091   5
   4  -5   5 5844.82 534.581   4
  -4  -5  -5 5374.52 189.528   5
   4   5   5 6353.76 550.480   3
  -4  -5  -6 14117.4 819.632   1
  -4   5  -6 15574.6 595.974   5
   4  -5   6 15122.8 859.430   4
   4   5   6 15019.2 894.480   3
  -4  -5  -7 278.538 216.451   1
   4  -5   7 72.4278 185.886   4
  -4  -5  -8 5461.95 569.943   1
  -4   5  -8 5316.59 584.930   1
   4  -5   8 4716.09 514.736   4
  -4  -5  -9 1436.58 319.901   1
  -4   5  -9 1232.54 314.998   1
  -4  -6  10 115.999 198.684   2
  -4  -6   9 839.645 255.470   2
   4   6  -9 1230.82 427.001   5
   4  -6  -9 320.482 248.193   5
   4   6  -8 18763.0 1128.21   5
   4  -6  -8 19451.1 1167.21   5
  -4  -6   8 17511.0 952.207   2
  -4   6   8 18264.8 820.999   2
  -4  -6   7 796.038 262.014   2
  -4   6   7 308.291 145.003   2
   4   6  -7 313.602 253.624   5
   4  -6  -7 422.826 272.216   5
   4   6  -6 29605.4 1218.97   5
   4  -6  -6 28272.2 1225.85   5
  -4  -6   6 28169.8 1093.14   2
  -4   6   6 28570.0 962.177   2
   4  -6  -5 684.436 137.821   3
  -4  -6   5 674.912 215.110   2
   4   6  -5 683.043 161.309   1
  -4   6   5 681.802 184.855   2
   4   6  -5 401.158 214.700   5
   4  -6  -5 340.201 164.520   5
  -4  -6   5 617.623 170.836   1
  -4  -6   5 680.309 156.710   4
   4   6  -4 4505.87 352.188   1
   4   6  -4 4352.34 431.160   5
   4  -6  -4 3875.86 407.267   5
  -4  -6   4 4140.17 352.184   1
   4  -6  -4 4260.61 345.468   4
  -4  -6   4 3998.16 367.604   4
  -4   6   4 3999.47 166.649   1
  -4  -6   4 5227.44 447.119   2
   4  -6  -4 4685.84 277.527   3
  -4   6   3 229.895 83.5135   1
  -4  -6   3 208.152 127.509   1
   4  -6  -3 90.4351 43.2099   3
  -4  -6   3 265.936 158.716   2
   4   6  -3 104.489 147.404   5
  -4  -6   3 141.607 100.110   5
   4  -6  -3 92.0997 121.544   5
   4   6  -3 259.593 117.976   1
   4  -6  -3-0.57946 126.075   4
  -4   6   3 90.4928 99.5545   4
  -4   6   2 25231.3 664.969   1
   4   6  -2 25253.4 785.508   5
  -4  -6   2 24866.7 787.126   5
   4  -6  -2 25220.5 873.058   4
   4   6  -2 25179.6 839.047   1
  -4   6   2 25530.7 860.513   4
  -4  -6   2 25415.4 817.756   1
  -4  -6   2 23358.4 864.081   2
  -4   6   1 175.791 105.252   1
   4   6  -1 496.145 188.610   3
   4   6  -1 416.431 153.283   5
  -4  -6   1 633.504 172.931   1
  -4  -6   1 222.762 103.405   5
   4  -6  -1 219.826 150.594   4
   4   6   0 16505.0 671.529   3
   4  -6   0 17429.2 581.111   5
   4   6   0 16021.2 455.259   5
  -4  -6   0 16762.6 466.704   5
  -4   6   0 17180.4 664.652   1
   4  -6   0 16374.2 759.650   4
  -4  -6   0 15798.1 672.031   1
   4   6   1 1972.70 259.796   3
  -4  -6  -1 1687.18 105.715   5
   4  -6   1 1890.34 198.595   5
   4  -6   1 2323.52 329.493   4
  -4  -6  -1 2111.19 262.518   1
   4   6   2 3057.72 323.154   3
  -4  -6  -2 3333.36 344.842   1
  -4   6  -2 3346.38 241.398   3
   4  -6   2 3312.37 229.592   5
   4  -6   2 3001.25 365.253   4
   4   6   3 24505.8 932.175   3
  -4   6  -3 24569.7 732.060   3
  -4  -6  -3 25702.8 955.469   1
   4  -6   3 25526.3 605.118   5
   4  -6   3 25239.5 1018.21   4
  -4   6  -4 21048.7 762.887   3
  -4  -6  -4 23152.8 952.803   1
   4  -6   4 22607.5 614.208   5
   4  -6   4 22963.4 1007.95   4
   4   6   4 22240.6 954.399   3
  -4  -6  -5 14406.4 789.321   1
  -4   6  -5 13266.1 514.515   5
  -4  -6  -5 13529.3 338.100   5
   4  -6   5 13677.9 523.565   5
   4  -6   5 12590.4 769.534   4
   4   6   5 13354.8 798.009   3
   4   6   6 2792.48 416.171   3
  -4   6  -6 2408.66 259.301   5
  -4  -6  -6 2287.79 343.722   1
   4  -6   6 3571.57 433.727   4
  -4  -6  -7 322.449 188.445   1
   4  -6   7 311.947 209.753   4
  -4  -6  -8 7135.21 644.905   1
   4  -6   8 6474.14 621.191   4
  -4  -6  -9 598.367 235.466   1
  -4   6  -9 729.016 276.777   1
   4  -6   9 711.398 258.505   4
  -4  -7   9 1386.65 324.971   2
   4   7  -9 2192.46 495.543   5
   4  -7  -9 2471.89 496.307   5
  -4  -7   8 1860.23 340.855   2
  -4   7   8 1976.09 287.866   2
   4   7  -8 1105.24 328.994   5
   4  -7  -8 1791.18 422.324   5
   4   7  -7 13958.7 924.446   5
   4  -7  -7 15181.0 974.090   5
  -4  -7   7 14714.7 848.847   2
  -4   7   7 14626.3 703.603   2
  -4  -7   6 4304.06 374.530   1
   4   7  -6 4371.47 511.591   5
   4  -7  -6 4324.58 514.951   5
  -4  -7   6 4792.42 477.121   2
  -4   7   6 4383.23 399.261   2
  -4  -7   5 3431.01 342.843   1
   4   7  -5 3646.54 435.732   5
   4  -7  -5 3371.67 421.299   5
  -4  -7   5 3520.15 347.390   4
  -4  -7   5 3363.58 384.731   2
  -4   7   5 3439.12 343.206   2
   4  -7  -5 3280.32 266.373   3
   4   7  -4 43343.4 1262.26   5
   4  -7  -4 42569.1 1298.34   5
  -4  -7   4 42162.0 1091.19   1
   4  -7  -4 43621.6 1071.84   4
  -4   7   4 41900.8 479.307   1
  -4  -7   4 43482.6 1254.21   2
  -4   7   4 44355.3 1060.57   4
   4  -7  -4 45083.8 787.035   3
  -4   7   3 2676.75 187.024   1
  -4  -7   3 3317.28 342.237   5
   4   7  -3 2870.84 325.050   5
  -4  -7   3 2838.33 294.327   1
   4  -7  -3 2867.76 304.411   4
  -4  -7   3 2979.52 344.076   2
  -4   7   3 2656.90 281.655   4
   4  -7  -3 2559.20 131.085   3
  -4  -7   2 400.029 164.249   2
  -4  -7   2 371.839 135.373   1
  -4   7   2 387.156 114.050   1
   4   7  -2 308.017 156.594   5
  -4  -7   2 235.174 120.056   5
   4  -7  -2 376.154 183.394   4
  -4   7   2 233.205 121.940   4
   4   7  -1 49164.8 1180.29   3
   4   7  -1 51984.8 1015.56   5
  -4  -7   1 51941.2 1023.12   5
  -4   7   1 53054.5 1077.28   1
   4  -7  -1 50461.3 1287.62   4
  -4  -7   1 49625.8 1232.31   2
  -4  -7   1 50753.8 1190.46   1
   4   7   0 16010.0 682.430   3
   4  -7   0 17662.0 611.667   5
   4   7   0 17412.7 503.927   5
  -4  -7   0 16910.6 500.601   5
   4  -7   0 16374.3 767.328   4
  -4  -7   0 16384.3 696.019   1
   4   7   1 2523.92 292.160   3
   4  -7   1 2777.96 251.727   5
  -4  -7  -1 2523.41 157.276   5
   4  -7   1 2376.53 332.211   4
  -4  -7  -1 3004.38 322.570   1
  -4  -7  -2 519.273 170.664   1
   4   7   2 519.380 170.065   3
  -4   7  -2 398.182 96.5019   3
   4  -7   2 522.341 133.921   5
   4  -7   2 932.983 217.467   4
   4   7   3 13546.1 713.994   3
  -4   7  -3 14838.9 565.938   3
  -4  -7  -3 16295.0 777.548   1
   4  -7   3 15583.6 516.618   5
   4  -7   3 13767.6 765.440   4
  -4   7  -4 2936.07 296.461   3
  -4  -7  -4 3270.86 376.748   1
  -4  -7  -4 2552.77 109.773   5
  -4  -7  -4 2726.11 112.296   5
   4  -7   4 2925.88 249.808   5
   4  -7   4 3271.91 401.473   4
   4   7   4 3489.83 400.572   3
   4   7   5 914.552 267.143   3
  -4  -7  -5 1222.36 263.925   1
  -4   7  -5 631.004 155.602   5
  -4  -7  -5 641.379 95.0216   5
   4  -7   5 978.229 153.630   5
   4  -7   5 1114.61 270.817   4
  -4  -7  -6 4321.04 466.926   1
   4   7   6 3465.64 458.285   3
  -4   7  -6 4074.83 346.682   5
   4  -7   6 3820.51 462.106   4
   4   7   7 190.766 241.244   3
  -4  -7  -7-67.2049 215.564   1
   4  -7   7 308.502 219.009   4
  -4  -7  -8 7380.49 660.307   1
   4  -7   8 7364.49 660.222   4
  -4  -7  -9 3124.27 456.088   1
   4  -7   9 2887.89 445.557   4
  -4  -8   9 5172.41 557.681   2
   4   8  -9 4369.07 608.638   5
   4  -8  -9 4299.06 593.225   5
  -4  -8   8 436.402 211.292   2
   4   8  -8 461.337 306.944   5
   4  -8  -8 590.927 282.874   5
  -4  -8   7 1671.49 345.639   2
  -4   8   7 1432.55 241.980   2
   4   8  -7 1527.61 379.025   5
   4  -8  -7 1453.18 371.985   5
  -4  -8   6 1050.96 270.133   2
   4   8  -6 837.019 296.544   5
  -4  -8   6 1186.75 221.820   1
   4  -8  -6 497.267 267.982   5
  -4   8   6 960.050 196.554   2
   4   8  -5 45342.0 1423.98   5
   4  -8  -5 47066.3 1487.48   5
  -4  -8   5 46458.0 1203.07   1
   4  -8  -5 45643.5 1036.81   4
  -4  -8   5 47048.2 1379.02   2
  -4   8   5 47612.5 1197.97   2
   4  -8  -5 46742.3 926.228   3
  -4   8   4 2938.20 118.040   1
   4  -8  -4 3674.69 410.013   5
   4   8  -4 3345.64 389.284   5
  -4  -8   4 3137.41 331.798   1
   4  -8  -4 3237.29 311.840   4
  -4  -8   4 2988.06 358.908   2
  -4   8   4 3111.50 118.850   1
   4  -8  -4 3592.42 205.149   3
  -4   8   3 18626.3 486.830   1
   4   8  -3 19085.0 785.422   5
  -4  -8   3 19374.8 755.525   1
   4  -8  -3 19423.7 769.049   4
  -4  -8   3 18182.3 803.234   2
  -4   8   3 19835.1 754.670   4
  -4   8   2 1421.97 172.382   1
  -4  -8   2 1126.21 211.530   1
  -4  -8   2 1050.04 224.341   2
   4   8  -2 716.103 196.422   5
  -4  -8   2 1218.66 192.258   5
   4  -8  -2 1068.35 217.230   4
   4   8  -1 10547.8 581.087   3
   4   8  -1 11928.1 516.340   5
  -4  -8   1 11339.4 500.925   5
  -4   8   1 11807.6 518.643   1
   4  -8  -1 11821.2 647.443   4
  -4  -8   1 11593.5 591.432   1
  -4  -8   1 12038.7 625.494   2
   4   8   0 4121.20 373.851   3
   4   8   0 4149.95 277.220   5
  -4  -8   0 4356.02 277.088   5
   4  -8   0 3710.53 396.679   4
  -4  -8   0 4077.07 371.824   1
   4   8   1 39053.6 1123.65   3
   4  -8   1 39361.2 918.947   5
  -4  -8  -1 37684.6 669.082   5
   4  -8   1 37965.1 1215.71   4
  -4  -8  -1 39082.3 1120.78   1
   4   8   2 5411.46 446.924   3
  -4   8  -2 5882.07 300.373   3
   4  -8   2 6153.04 367.773   5
  -4  -8  -2 5743.92 214.650   5
   4  -8   2 6243.11 522.909   4
  -4  -8  -2 6344.54 481.314   1
  -4   8  -3 2176.25 220.352   3
  -4  -8  -3 1922.33 285.832   1
   4   8   3 2494.40 334.689   3
  -4  -8  -3 2016.68 115.693   5
  -4  -8  -3 2035.57 113.655   5
   4  -8   3 1858.97 201.033   5
   4  -8   3 2754.71 372.599   4
  -4  -8  -4 1274.30 248.807   1
   4   8   4 1477.73 277.877   3
  -4   8  -4 1267.03 203.788   3
  -4  -8  -4 1412.44 116.638   5
  -4  -8  -4 1406.49 113.746   5
   4  -8   4 1285.27 185.666   5
   4  -8   4 1867.91 335.010   4
  -4  -8  -5 8891.87 636.479   1
  -4  -8  -5 9523.95 353.478   5
   4  -8   5 10059.2 712.402   4
  -4   8  -5 9297.37 488.826   5
   4   8   5 8876.96 688.135   3
   4   8   6 863.738 271.060   3
  -4  -8  -6 755.858 221.379   1
  -4   8  -6 1044.68 218.809   5
   4  -8   6 788.299 263.200   4
  -4  -8  -7 20836.8 1042.38   1
   4  -8   7 19891.7 1040.81   4
   4   8   7 21047.3 1162.73   3
  -4  -8  -8 31.5003 189.570   1
   4  -8   8 117.604 198.615   4
  -4  -8  -9 2369.05 423.586   1
   4  -8   9 3037.99 472.902   4
  -4  -9   9 2466.59 426.083   2
  -4  -9   8-34.6141 198.143   2
   4  -9  -8-26.7213 226.165   5
   4   9  -7 34820.3 1455.19   5
   4  -9  -7 35528.7 1501.17   5
  -4  -9   7 35636.9 1332.20   2
  -4   9   7 33439.4 1025.54   2
   4   9  -6 5284.58 559.381   5
  -4  -9   6 5719.89 455.660   1
   4  -9  -6 5668.90 586.742   5
  -4  -9   6 5973.60 541.719   2
  -4   9   6 5580.39 423.516   2
  -4  -9   5 383.031 208.945   2
  -4   9   5 222.411 141.735   2
   4   9  -5 96.4687 188.770   5
   4  -9  -5 134.216 166.294   5
  -4  -9   5 188.946 145.414   1
   4  -9  -5-49.0452 115.503   4
   4  -9  -4 11065.2 313.719   3
   4   9  -4 10982.8 666.259   5
  -4  -9   4 10435.2 589.194   1
   4  -9  -4 10972.4 562.956   4
  -4  -9   4 12089.7 689.697   2
  -4   9   4 10006.9 194.024   1
  -4   9   3 3646.97 222.107   1
   4   9  -3 3234.64 362.747   5
  -4  -9   3 3551.44 348.409   1
   4  -9  -3 3579.68 348.627   4
  -4  -9   3 3711.79 383.405   2
   4   9  -2 5647.93 420.181   5
  -4  -9   2 5903.39 424.536   5
  -4   9   2 5852.47 336.007   1
   4  -9  -2 5857.39 465.827   4
  -4  -9   2 5747.07 431.648   1
  -4  -9   2 5768.22 448.912   2
   4   9  -1 10254.7 586.948   3
   4   9  -1 10030.3 491.177   5
  -4  -9   1 9828.81 487.530   5
   4  -9  -1 10751.2 628.854   4
  -4  -9   1 10691.8 582.367   1
  -4  -9   1 9770.97 567.813   2
   4   9   0 13564.9 672.973   3
   4   9   0 14488.8 522.850   5
  -4  -9   0 14445.4 522.391   5
   4  -9   0 13911.5 736.758   4
  -4  -9   0 13024.8 634.428   2
  -4  -9   0 14175.2 676.502   1
   4   9   1 4528.53 406.019   3
  -4  -9  -1 4195.29 255.947   5
   4  -9   1 5166.08 469.454   4
  -4  -9  -1 4365.98 400.293   1
  -4   9  -2 1468.30 154.675   3
   4   9   2 1157.86 222.281   3
  -4  -9  -2 1497.96 142.144   5
   4  -9   2 1390.89 210.121   5
  -4  -9  -2 1080.01 223.243   1
   4  -9   2 1285.45 282.901   4
  -4  -9  -3 4761.57 439.995   1
   4   9   3 4664.25 450.160   3
  -4   9  -3 5332.68 334.516   3
  -4  -9  -3 4930.07 226.937   5
   4  -9   3 5023.35 352.667   5
   4  -9   3 5875.27 531.329   4
  -4  -9  -4 2018.62 303.107   1
   4   9   4 2089.27 346.092   3
  -4   9  -4 2169.93 253.894   3
  -4  -9  -4 1975.34 155.132   5
  -4  -9  -4 1904.69 156.827   5
   4  -9   4 2332.03 370.829   4
  -4  -9  -5 25821.0 1072.48   1
  -4   9  -5 24702.9 818.141   5
  -4  -9  -5 25077.6 610.690   5
   4  -9   5 26228.9 1148.36   4
   4   9   5 25730.0 1144.21   3
   4   9   6 606.370 221.167   3
  -4  -9  -6 551.333 216.344   1
  -4   9  -6 555.386 180.584   5
   4  -9   6 988.695 259.210   4
   4   9   7 598.147 275.763   3
  -4  -9  -7 67.0903 164.292   1
   4  -9   7 294.902 229.130   4
  -4  -9  -8 4299.57 511.536   1
   4  -9   8 4471.90 535.406   4
  -4  -9  -9 14433.3 946.767   1
   4  -9   9 14010.6 937.518   4
  -4 -10   9 613.608 282.298   2
  -4 -10   8 4438.00 524.248   2
   4  10  -8 4128.26 581.670   5
   4 -10  -8 5211.75 644.700   5
  -4 -10   7 67.5554 176.049   2
  -4  10   7 270.746 151.097   2
   4  10  -7-44.3358 244.039   5
   4 -10  -7 379.698 286.663   5
   4  10  -6 8664.28 710.036   5
  -4 -10   6 9045.73 582.854   1
   4 -10  -6 9387.13 751.040   5
  -4 -10   6 9407.23 679.321   2
  -4  10   6 9293.51 535.926   2
  -4 -10   5 1981.92 320.528   2
  -4  10   5 1955.44 256.434   2
   4  10  -5 1925.31 351.476   5
   4 -10  -5 1343.60 304.775   5
  -4 -10   5 1899.37 290.314   1
   4 -10  -5 1350.66 203.344   4
   4 -10  -4 10808.8 266.670   3
   4  10  -4 11203.8 699.086   5
  -4 -10   4 12214.6 651.764   1
   4 -10  -4 10969.8 581.859   4
  -4 -10   4 10981.2 666.365   2
  -4  10   4 9942.11 189.959   1
  -4 -10   3-163.791 155.670   2
  -4  10   3 136.246 68.7429   1
   4  10  -3 377.284 206.849   5
   4 -10  -3 116.908 118.050   4
  -4 -10   3 257.722 155.141   1
   4  10  -2 18585.8 746.959   5
  -4 -10   2 19276.6 772.560   5
  -4  10   2 17978.4 592.724   1
  -4 -10   2 17713.3 764.055   1
   4 -10  -2 17568.0 788.024   4
  -4 -10   2 19452.0 823.167   2
   4  10  -1 10909.0 621.815   3
   4  10  -1 11472.4 540.972   5
  -4 -10   1 11012.1 536.541   5
   4 -10  -1 12304.5 681.712   4
  -4 -10   1 10706.9 598.789   1
  -4 -10   1 11123.4 607.010   2
   4  10   0 6715.81 494.670   3
   4 -10   0 6932.80 456.502   5
   4  10   0 6771.96 384.493   5
  -4 -10   0 6741.73 385.014   5
   4 -10   0 6712.88 530.741   4
  -4 -10   0 6851.82 470.801   2
  -4 -10   0 7366.08 506.149   1
   4  10   1 6267.36 495.859   3
  -4 -10  -1 6888.19 348.764   5
   4 -10   1 6256.40 525.365   4
  -4 -10  -1 7053.52 503.439   1
  -4  10  -2 87.9522 67.9943   3
   4  10   2 384.205 172.835   3
  -4 -10  -2 99.1768 79.9953   5
  -4 -10  -2 234.620 158.390   1
   4 -10   2-73.6182 171.582   4
  -4  10  -3 6608.72 373.648   3
   4  10   3 6453.47 524.480   3
  -4 -10  -3 6833.74 304.344   5
   4 -10   3 6419.02 559.986   4
  -4 -10  -3 7523.27 552.172   1
  -4  10  -4 40514.3 1047.88   3
  -4 -10  -4 38458.4 739.267   5
  -4 -10  -4 41210.0 760.480   5
   4 -10   4 41624.5 1419.09   4
  -4 -10  -4 40654.0 1299.04   1
   4  10   4 42453.1 1406.18   3
  -4 -10  -5 3349.25 406.095   1
   4  10   5 2758.46 413.306   3
  -4  10  -5 3019.48 320.373   5
  -4 -10  -5 3062.56 234.637   5
   4 -10   5 3392.59 449.279   4
  -4 -10  -6 3696.70 442.473   1
   4  10   6 3110.83 459.805   3
  -4  10  -6 3133.78 346.050   5
   4 -10   6 3394.41 454.942   4
  -4 -10  -7 4455.97 496.750   1
   4 -10   7 5144.44 566.397   4
   4  10   7 5739.08 646.788   3
  -4 -10  -8 2173.69 386.542   1
   4 -10   8 2984.63 476.637   4
  -4 -10  -9 100.198 186.265   1
   4 -10   9 364.092 221.268   4
  -4 -11   8 665.326 238.719   2
   4  11  -8 611.965 345.001   5
   4 -11  -8 307.278 259.773   5
  -4 -11   7 123.658 177.275   2
   4  11  -7 161.523 253.908   5
   4 -11  -7 111.160 199.133   5
   4  11  -6 9323.53 740.068   5
  -4 -11   6 10476.1 645.404   1
   4 -11  -6 8974.17 741.867   5
  -4 -11   6 9988.39 709.209   2
  -4  11   6 9745.88 541.189   2
   4  11  -5 17338.3 933.221   5
  -4 -11   5 16824.2 802.526   1
   4 -11  -5 16679.7 686.991   4
  -4 -11   5 17567.7 892.627   2
  -4  11   5 17675.6 725.777   2
   4  11  -4 7626.36 596.026   5
  -4 -11   4 7416.80 525.798   1
  -4  11   4 7379.99 180.172   1
   4 -11  -4 8007.29 511.106   4
  -4 -11   4 8460.85 597.103   2
  -4  11   4 7221.56 174.394   1
  -4 -11   3 36.0744 126.166   2
   4  11  -3 303.026 186.155   5
  -4  11   3-17.6005 51.1712   1
   4 -11  -3 94.2180 144.792   4
  -4  11   3 24.2459 58.9033   1
  -4 -11   3 88.9358 125.290   1
  -4 -11   2 171.159 165.277   1
  -4 -11   2 107.149 154.068   2
   4  11  -2 57.0399 169.709   5
  -4 -11   2-48.4078 108.655   5
   4 -11  -2-15.7187 142.468   4
  -4 -11   1 666.929 183.711   2
  -4 -11   1 611.254 197.570   1
   4  11  -1 453.582 210.386   3
   4 -11  -1 462.093 150.263   5
   4  11  -1 820.235 209.446   5
  -4 -11   1 630.439 156.783   5
   4 -11  -1 589.394 220.461   4
   4  11   0 35002.6 1131.68   3
   4  11   0 34501.9 877.070   5
   4 -11   0 33695.9 1014.75   5
  -4 -11   0 33985.3 883.312   5
   4 -11   0 35345.3 1197.78   4
  -4 -11   0 37178.8 1132.74   1
  -4 -11   0 35976.6 1062.59   2
   4  11   1 3924.63 401.161   3
   4 -11   1 3870.84 363.054   5
  -4 -11  -1 4542.60 306.475   5
   4 -11   1 4495.89 460.701   4
  -4 -11  -1 4226.36 368.362   2
  -4 -11  -1 4085.02 398.302   1
  -4  11  -2 34161.5 668.578   3
   4  11   2 33944.4 1168.36   3
  -4 -11  -2 33924.5 754.712   5
   4 -11   2 34244.9 1238.17   4
  -4 -11  -2 34130.3 1129.96   1
  -4  11  -3 258.226 97.7062   3
   4  11   3 439.354 174.771   3
  -4 -11  -3 271.431 110.750   5
   4 -11   3 114.597 114.871   5
  -4 -11  -3 101.472 139.077   1
   4 -11   3 346.397 220.187   4
   4 -11   4 2855.19 302.575   5
   4 -11   4 3449.36 451.741   4
  -4 -11  -4 2908.59 378.962   1
   4  11   4 3016.50 412.267   3
   4  11   5 164.320 176.075   3
  -4  11  -5-41.4107 155.186   5
  -4 -11  -5 22.5570 77.8232   5
   4 -11   5 158.417 220.313   4
  -4 -11  -5 0.95024 158.245   1
  -4  11  -6 11232.3 636.886   5
   4 -11   6 9448.82 740.048   4
   4  11   6 9443.89 780.586   3
  -4 -11  -6 11271.9 764.344   1
   4  11   7 432.773 266.817   3
   4 -11   7-125.842 252.864   4
  -4 -11  -7 651.100 242.570   1
  -4 -11  -8 9994.63 769.989   1
   4 -11   8 8462.96 742.793   4
   4  11   8 9445.74 869.311   3
   4 -11   9 1275.70 334.754   4
  -4 -11  -9 1831.23 385.792   1
   4  12  -8 5372.68 666.008   5
  -4 -12   8 7861.81 716.435   2
   4 -12  -8 6638.08 724.289   5
  -4 -12   7-223.149 182.074   2
   4  12  -7-6.59644 228.488   5
   4 -12  -7-119.453 217.764   5
  -4 -12   6 4208.41 442.428   1
   4  12  -6 4409.45 543.734   5
   4 -12  -6 4312.41 530.953   5
  -4 -12   6 5105.09 523.903   2
  -4  12   6 4672.68 376.318   2
   4  12  -5 5824.26 565.853   5
  -4 -12   5 7438.29 556.849   1
   4 -12  -5 6441.57 444.295   4
  -4 -12   5 6775.35 574.028   2
  -4  12   4 266.971 40.7216   1
  -4 -12   4 364.196 204.324   2
   4  12  -4 338.411 209.401   5
  -4 -12   4 349.781 170.052   1
   4 -12  -4 810.565 202.552   4
  -4 -12   3 118.589 139.315   2
   4  12  -3 59.5980 195.334   5
  -4  12   3-59.5054 56.6420   1
  -4  12   3 32.6549 60.4806   1
   4 -12  -3 32.3028 139.756   4
  -4 -12   3-116.071 142.289   1
   4  12  -2 32074.5 1035.17   5
  -4 -12   2 32957.9 1089.36   1
   4 -12  -2 32719.9 1113.78   4
  -4 -12   2 32710.0 1088.77   2
  -4 -12   1 579.792 174.623   1
  -4 -12   1 778.190 207.551   2
   4  12  -1 711.960 230.866   3
   4  12  -1 596.099 208.693   5
  -4 -12   1 546.309 163.114   5
   4 -12  -1 845.242 235.558   4
   4  12   0 6007.80 497.499   3
   4  12   0 5496.71 382.778   5
   4 -12   0 6037.86 463.368   5
  -4 -12   0 5278.53 369.469   5
   4 -12   0 6087.75 526.144   4
  -4 -12   0 6178.02 487.211   1
  -4 -12   0 5649.13 440.597   2
   4 -12   1 3676.90 368.446   5
   4  12   1 3405.17 393.903   3
  -4 -12  -1 3590.90 289.306   5
  -4 -12  -1 3564.09 342.745   2
  -4 -12  -1 3559.91 388.459   1
   4 -12   1 3361.98 397.133   4
  -4  12  -2 7130.79 305.219   3
   4  12   2 7283.65 573.393   3
   4 -12   2 6938.25 486.203   5
  -4 -12  -2 6449.69 366.055   5
   4 -12   2 6882.52 577.356   4
  -4 -12  -2 6851.30 461.095   2
  -4 -12  -2 5924.26 495.173   1
  -4  12  -3 22266.5 673.170   3
   4  12   3 23386.7 1041.11   3
  -4 -12  -3 22124.0 646.707   5
   4 -12   3 22748.5 845.427   5
   4 -12   3 21569.2 1042.72   4
  -4 -12  -3 24141.8 993.542   1
   4  12   4 8257.97 662.226   3
   4 -12   4 7837.54 652.688   4
  -4 -12  -4 8137.74 602.337   1
   4  12   5 892.891 270.097   3
  -4  12  -5 484.195 166.587   5
  -4 -12  -5 431.944 212.545   1
   4 -12   5 630.261 233.828   4
  -4  12  -6 5242.39 467.136   5
   4 -12   6 4817.36 551.374   4
  -4 -12  -6 4863.75 516.814   1
   4  12   7 2838.17 482.485   3
   4 -12   7 2197.86 416.713   4
  -4 -12  -7 3035.21 438.374   1
   4 -12   8 675.554 273.028   4
  -4 -12  -8 54.1676 187.960   1
   4 -12   9-80.9105 225.996   4
  -4 -12  -9-365.249 219.379   1
  -4 -13   8-108.805 165.711   2
   4  13  -8 18.2578 324.880   5
   4 -13  -8 293.530 291.908   5
   4 -13  -7 6044.85 661.646   5
   4  13  -7 5810.42 665.305   5
  -4 -13   7 5350.84 577.243   2
   4  13  -6 7962.17 718.267   5
  -4 -13   6 6022.16 528.703   1
   4 -13  -6 6643.98 662.661   5
  -4 -13   6 7075.37 616.422   2
  -4  13   6 6744.94 440.234   2
  -4 -13   5 1708.07 335.388   2
   4  13  -5 1431.96 341.316   5
  -4 -13   5 1414.17 281.895   1
   4 -13  -5 986.505 210.102   4
  -4  13   4 9848.07 252.793   1
   4  13  -4 11239.3 735.359   5
  -4 -13   4 11002.9 676.143   1
  -4 -13   4 11318.8 715.828   2
   4 -13  -4 11160.6 632.524   4
   4  13  -3 35079.8 1194.94   5
  -4  13   3 34920.9 741.759   1
  -4 -13   3 34246.8 1155.09   1
   4 -13  -3 34063.6 1126.27   4
  -4 -13   3 35134.4 1186.57   2
   4  13  -2 5016.32 444.497   5
  -4 -13   2 4666.59 437.958   1
   4 -13  -2 3502.81 393.359   4
  -4 -13   2 4777.29 434.692   2
   4  13  -1 25637.1 1010.31   3
   4  13  -1 23353.8 848.569   5
  -4 -13   1 22596.1 850.309   5
  -4 -13   1 24270.0 959.989   1
   4 -13  -1 21906.2 952.578   4
  -4 -13   1 23496.5 905.490   2
  -4 -13   0 2273.69 295.819   2
  -4 -13   0 2188.02 320.169   1
   4  13   0 2599.75 349.863   3
   4  13   0 1841.32 245.479   5
  -4 -13   0 2431.84 269.566   5
   4 -13   0 2478.52 353.647   4
  -4 -13  -1 994.458 204.844   2
   4  13   1 776.298 210.428   3
  -4 -13  -1 1152.61 252.374   1
   4 -13   1 887.765 217.310   5
  -4 -13  -1 702.065 165.622   5
   4 -13   1 812.994 239.778   4
  -4  13  -2 1011.32 120.521   3
   4  13   2 723.767 227.470   3
  -4 -13  -2 1302.44 218.703   2
   4 -13   2 1403.10 254.081   5
  -4 -13  -2 966.861 169.257   5
  -4 -13  -2 1226.87 252.024   1
   4 -13   2 1382.78 306.908   4
   4  13   3 9606.90 693.425   3
  -4 -13  -3 9964.63 471.933   5
   4 -13   3 10613.7 750.143   4
  -4 -13  -3 10230.8 550.913   2
  -4 -13  -3 11029.4 697.768   1
  -4  13  -3 9753.33 448.740   3
   4  13   4 2478.07 386.382   3
  -4 -13  -4 2734.10 372.109   1
   4 -13   4 1956.53 351.817   4
  -4  13  -5 12957.8 705.520   5
   4 -13   5 13916.3 901.293   4
  -4 -13  -5 12217.9 772.682   1
   4  13   5 13821.9 907.349   3
  -4  13  -6 12519.7 724.248   5
   4 -13   6 12175.0 864.695   4
  -4 -13  -6 15290.5 891.572   1
   4  13   6 14521.0 995.071   3
   4  13   7 837.793 335.504   3
  -4 -13  -7 953.308 282.748   1
   4 -13   7 974.374 311.395   4
  -4 -13  -8 707.707 293.932   1
   4 -13   8 786.471 290.627   4
   4 -13   9 4614.54 576.985   4
   4  14  -8 119.553 284.521   5
  -4 -14   7 1744.59 349.503   2
   4  14  -7 1169.65 380.117   5
   4 -14  -7 1548.35 360.999   5
  -4 -14   6 629.723 247.194   2
   4  14  -6 246.498 234.993   5
  -4 -14   6 454.417 241.765   1
   4 -14  -6 670.795 289.238   5
   4  14  -5 23629.5 1132.83   5
  -4 -14   5 22369.9 1000.41   1
  -4 -14   5 24275.5 1094.55   2
   4 -14  -5 23215.9 882.081   4
  -4 -14   4 1267.84 267.531   2
   4  14  -4 862.144 288.505   5
  -4 -14   4 963.132 237.770   1
   4 -14  -4 979.968 222.785   4
   4  14  -3 24612.7 1022.66   5
  -4 -14   3 24880.8 1012.88   1
  -4 -14   3 23616.9 993.553   2
   4 -14  -3 22952.6 946.747   4
  -4 -14   2 2170.95 309.651   2
   4  14  -2 2014.51 308.844   5
   4 -14  -2 1874.34 313.835   4
  -4 -14   2 2206.37 323.035   1
  -4 -14   1 2679.48 343.116   1
   4  14  -1 2633.94 361.885   3
   4  14  -1 2564.10 314.522   5
  -4 -14   1 2920.22 344.887   2
   4 -14  -1 2695.29 368.442   4
  -4 -14   0 1073.59 220.284   2
  -4 -14   0 1502.36 274.844   1
   4  14   0 1255.92 273.928   3
   4  14   0 1039.18 211.807   5
  -4 -14   0 1343.78 228.565   5
   4 -14   0 1269.46 287.557   4
   4  14   1 14289.2 808.764   3
  -4 -14  -1 13786.0 618.710   5
   4 -14   1 14572.5 839.671   4
  -4 -14  -1 14266.2 772.085   1
  -4 -14  -1 16496.8 729.424   2
   4  14   2 951.873 262.408   3
  -4 -14  -2 850.650 192.836   2
  -4 -14  -2 662.772 210.114   1
  -4 -14  -2 746.657 163.457   5
   4 -14   2 739.119 265.941   4
   4  14   3 18239.4 963.283   3
   4 -14   3 19558.0 1024.16   4
  -4 -14  -3 18278.6 731.237   2
  -4 -14  -3 20389.7 951.790   1
   4  14   4 752.272 259.072   3
  -4 -14  -4 989.097 185.581   2
  -4 -14  -4 1454.92 299.283   1
   4 -14   4 754.440 268.544   4
   4 -14   5 9962.40 780.960   4
  -4 -14  -5 9681.23 517.134   2
  -4 -14  -5 9415.26 694.064   1
   4  14   5 9733.16 789.023   3
   4  14   6 72.5987 203.542   3
  -4  14  -6 298.319 190.527   5
  -4 -14  -6 207.772 184.668   1
   4 -14   6 91.7855 178.184   4
   4 -14   7 6970.82 718.258   4
  -4 -14  -7 7642.68 669.716   1
   4  14   7 7400.48 766.884   3
  -4 -14  -8-36.9250 186.482   1
   4 -14   8-419.915 260.869   4
   4  15  -7 7602.75 774.679   5
   4 -15  -7 7251.80 765.564   5
  -4 -15   7 7694.22 710.262   2
   4  15  -6 11216.2 851.496   5
  -4 -15   6 10962.4 742.171   1
  -4 -15   6 11284.4 797.854   2
  -4 -15   5 402.326 236.004   2
   4  15  -5 243.386 293.251   5
  -4 -15   5 297.908 192.864   1
   4 -15  -5 281.441 148.304   4
  -4 -15   4 3547.03 426.837   2
   4  15  -4 4575.33 524.690   5
  -4 -15   4 4148.55 455.754   1
   4 -15  -4 3900.40 402.605   4
   4  15  -3 10282.5 694.311   5
  -4 -15   3 9698.55 658.079   1
  -4 -15   3 8650.27 620.698   2
   4 -15  -3 9407.89 627.874   4
  -4 -15   2 2468.42 339.981   2
   4  15  -2 2172.55 344.576   5
  -4  15   2 2247.91 245.252   1
   4 -15  -2 2408.42 356.057   4
  -4 -15   2 2251.12 339.634   1
   4  15  -1 15131.8 821.388   3
   4  15  -1 15577.4 743.099   5
  -4 -15   1 16433.6 832.974   1
   4 -15  -1 14659.9 820.923   4
  -4 -15   1 15650.6 765.682   2
  -4 -15   0 299.460 162.911   1
  -4 -15   0 88.4023 118.517   2
   4  15   0 87.8930 166.189   3
   4  15   0-3.19226 151.547   5
  -4 -15   0 122.936 115.873   5
   4 -15   0 141.493 177.826   4
  -4 -15  -1 1137.11 219.699   2
   4  15   1 964.664 247.596   3
  -4 -15  -1 1196.33 269.421   1
  -4 -15  -1 1107.51 217.887   5
   4 -15   1 1207.97 299.146   4
   4  15   2 5258.88 524.167   3
  -4 -15  -2 5926.09 426.300   5
   4 -15   2 4743.03 518.272   4
  -4 -15  -2 5287.90 415.403   2
  -4 -15  -2 5976.49 527.951   1
   4  15   3 17386.2 962.690   3
   4 -15   3 17159.7 969.545   4
  -4 -15  -3 16712.1 701.465   2
  -4 -15  -3 18090.7 912.763   1
   4  15   4 4557.33 548.480   3
   4 -15   4 5847.15 613.310   4
  -4 -15  -4 4210.79 357.750   2
  -4 -15  -4 4645.19 487.751   1
   4 -15   5 11863.4 864.243   4
  -4 -15  -5 12449.8 799.703   1
   4  15   5 12326.6 893.328   3
  -4  15  -6 6394.61 559.883   5
   4 -15   6 6715.55 682.454   4
  -4 -15  -6 6407.52 589.719   1
   4  15   6 6519.42 684.755   3
   4  15   7 245.939 219.955   3
  -4 -15  -7 671.054 253.736   1
   4 -15   7 755.824 299.842   4
  -4 -15  -8 2594.89 428.858   1
   4 -15   8 2416.70 463.003   4
  -4 -16   7 684.130 256.326   2
   4  16  -7 176.506 261.777   5
   4 -16  -7 464.425 320.266   5
   4  16  -6 4668.60 606.310   5
  -4 -16   6 4858.33 565.630   2
  -4 -16   5 544.571 255.193   2
   4  16  -5 224.038 241.869   5
  -4 -16   5 541.669 244.288   1
   4 -16  -5 256.949 133.310   4
   4  16  -4 7502.58 651.263   5
  -4 -16   4 9305.82 677.992   1
  -4 -16   4 8001.35 637.044   2
   4 -16  -4 8830.35 606.176   4
  -4 -16   3 3282.15 398.320   2
   4  16  -3 3890.06 454.307   5
   4 -16  -3 3757.05 417.737   4
  -4 -16   3 2969.72 392.763   1
   4  16  -2 35920.6 1222.03   5
  -4 -16   2 35063.8 1245.77   1
  -4 -16   2 37648.5 1237.30   2
   4 -16  -2 36736.7 1282.80   4
   4  16  -1 4006.62 406.102   5
   4  16  -1 3105.25 406.290   3
  -4 -16   1 3868.08 428.820   1
  -4 -16   1 3789.30 400.649   2
   4 -16  -1 3330.07 418.919   4
  -4 -16   0 1037.93 269.860   1
  -4 -16   0 912.545 210.668   2
   4  16   0 1441.42 296.432   3
   4 -16   0 820.436 252.241   4
   4  16   1 19884.3 991.798   3
   4 -16   1 20235.3 1021.37   4
  -4 -16  -1 20605.9 965.105   1
  -4 -16  -1 20658.0 827.728   2
   4  16   2 2406.78 379.777   3
  -4 -16  -2 2249.63 343.610   1
  -4 -16  -2 2787.10 310.412   2
   4 -16   2 2665.83 420.940   4
   4  16   3 7879.32 673.721   3
   4 -16   3 7845.64 692.548   4
  -4 -16  -3 7530.66 484.340   2
  -4 -16  -3 6871.97 578.891   1
   4  16   4 25681.7 1241.19   3
   4 -16   4 27885.4 1293.26   4
  -4 -16  -4 25087.0 830.693   2
  -4 -16  -4 27910.2 1178.04   1
   4  16   5 394.640 240.720   3
  -4 -16  -5 604.437 221.277   1
   4 -16   5 550.150 268.089   4
   4  16   6-34.2897 181.374   3
  -4  16  -6 108.832 211.050   5
  -4 -16  -6 451.578 218.088   1
   4 -16   6 427.657 276.159   4
  -4 -16  -7-53.1595 165.390   1
   4 -16   7 587.865 263.882   4
  -4 -16  -8 1861.85 377.000   1
   4  17  -7 183.206 299.901   5
   4 -17  -7 20.9304 210.399   5
  -4 -17   6 2970.14 451.521   2
   4  17  -6 2793.46 497.004   5
  -4 -17   5-28.9997 166.222   2
   4  17  -5-56.2349 260.719   5
  -4 -17   5 38.8208 169.493   1
   4 -17  -5-154.509 131.761   4
   4  17  -4 32930.0 1328.05   5
  -4 -17   4 34491.6 1302.96   1
  -4 -17   4 34802.9 1316.57   2
   4 -17  -4 32012.1 1172.69   4
  -4 -17   3 1140.79 270.152   2
   4  17  -3 1294.68 314.210   5
  -4 -17   3 735.575 268.697   1
   4 -17  -3 839.990 221.694   4
  -4 -17   2 1749.97 305.384   2
   4  17  -2 1874.49 338.846   5
   4 -17  -2 1892.36 330.049   4
  -4 -17   2 1963.28 353.933   1
  -4 -17   1 2130.62 347.527   1
  -4 -17   1 2417.16 330.033   2
   4  17  -1 2008.14 355.887   3
   4  17  -1 2372.82 339.608   5
   4 -17  -1 2488.30 381.518   4
   4  17   0 19809.9 995.757   3
  -4 -17   0 18669.9 937.019   1
  -4 -17   0 17828.4 806.296   2
   4 -17   0 18640.5 975.362   4
  -4 -17  -1 1325.85 246.864   2
  -4 -17  -1 1398.04 303.512   1
   4  17   1 1165.83 288.858   3
   4 -17   1 1218.59 319.001   4
   4  17   2 22063.6 1093.50   3
   4 -17   2 20661.5 1081.87   4
  -4 -17  -2 20641.6 809.704   2
  -4 -17  -2 21458.4 1021.46   1
  -4 -17  -3 662.780 173.527   2
   4  17   3 29.7296 194.419   3
  -4 -17  -3 352.832 188.387   1
   4 -17   3 471.629 252.598   4
   4  17   4 241.819 228.664   3
  -4 -17  -4-97.9019 99.5415   2
  -4 -17  -4-338.517 205.502   1
   4 -17   4-181.024 225.588   4
   4  17   5-307.818 252.486   3
  -4 -17  -5-94.4670 196.740   1
   4 -17   5 14.7753 246.007   4
   4  17   6 2827.05 505.658   3
  -4  17  -6 2121.07 362.802   5
  -4 -17  -6 3245.78 446.918   1
   4 -17   6 3222.65 511.106   4
  -4 -17  -7 158.039 195.077   1
   4 -17   7-40.3807 281.309   4
   4  18  -7 166.756 283.320   5
  -4 -18   6 1676.60 347.441   2
   4  18  -6 1380.72 405.241   5
   4  18  -5 5901.08 643.692   5
  -4 -18   5 5956.02 589.159   1
  -4 -18   5 6522.08 617.109   2
   4 -18  -5 5662.63 489.097   4
  -4 -18   4 303.428 223.993   2
   4  18  -4 188.130 253.885   5
  -4 -18   4 126.995 195.221   1
   4 -18  -4 32.9314 148.642   4
   4  18  -3 10922.8 765.482   5
  -4 -18   3 9644.54 713.741   1
  -4 -18   3 10248.5 709.422   2
   4 -18  -3 9173.04 661.536   4
   4  18  -2 11912.0 758.485   5
  -4 -18   2 13665.2 827.954   1
  -4 -18   2 13730.9 789.412   2
   4 -18  -2 12412.9 786.631   4
   4  18  -1 5635.66 559.424   3
   4  18  -1 6553.21 543.575   5
  -4 -18   1 6476.44 575.543   1
  -4 -18   1 5770.77 489.936   2
   4 -18  -1 5566.46 559.925   4
   4  18   0 13750.8 856.178   3
  -4 -18   0 13958.0 828.517   1
  -4 -18   0 13417.4 715.047   2
   4 -18   0 14044.6 871.865   4
   4  18   1 15280.3 924.818   3
  -4 -18  -1 15963.6 889.203   1
  -4 -18  -1 15532.2 739.434   2
   4 -18   1 15802.9 947.625   4
   4  18   2 11620.2 824.690   3
  -4 -18  -2 10352.7 585.703   2
  -4 -18  -2 10793.3 747.112   1
   4 -18   2 9324.75 755.553   4
  -4 -18  -3 716.069 176.501   2
   4  18   3 633.198 280.244   3
  -4 -18  -3 606.328 233.008   1
   4 -18   3 976.373 314.627   4
   4  18   4 3589.10 510.473   3
  -4 -18  -4 4436.42 496.950   1
   4 -18   4 3751.53 538.296   4
   4  18   5 889.629 292.793   3
  -4 -18  -5 775.210 268.238   1
   4 -18   5 1072.03 330.548   4
   4  18   6 382.982 260.525   3
  -4 -18  -6 442.573 205.857   1
   4 -18   6 411.307 310.743   4
  -4 -18  -7 998.985 297.729   1
  -4 -19   6 1162.73 341.785   2
   4  19  -6 502.462 334.614   5
  -4 -19   5 236.168 170.017   2
   4  19  -5 159.343 253.554   5
  -4 -19   5 306.669 207.691   1
  -4 -19   4 510.672 220.910   2
   4  19  -4 329.522 299.845   5
  -4 -19   4 229.236 204.739   1
   4 -19  -4 173.305 184.934   4
   4  19  -3 15725.4 932.987   5
  -4 -19   3 14646.5 890.304   1
  -4 -19   3 17080.7 918.622   2
   4 -19  -3 14171.7 840.219   4
  -4 -19   2 2656.89 373.481   2
   4  19  -2 2904.97 436.767   3
   4  19  -2 2732.59 414.773   5
  -4 -19   2 2246.98 366.503   1
   4 -19  -2 2441.25 383.295   4
   4  19  -1 13456.9 857.658   3
   4  19  -1 13650.0 780.925   5
  -4 -19   1 13921.3 851.728   1
  -4 -19   1 14727.9 790.056   2
   4 -19  -1 14538.8 887.565   4
  -4 -19   0 559.135 237.880   1
   4  19   0 581.500 234.074   3
  -4 -19   0 255.589 161.961   2
   4 -19   0 985.194 306.814   4
  -4 -19  -1 1059.18 293.095   1
  -4 -19  -1 613.012 195.420   2
   4  19   1 905.859 309.000   3
   4 -19   1 1281.55 340.251   4
  -4 -19  -2 2272.00 288.585   2
  -4 -19  -2 2284.17 385.560   1
   4  19   2 2830.18 443.894   3
   4 -19   2 2442.44 436.215   4
   4  19   3 15188.7 988.317   3
  -4 -19  -3 15670.3 690.158   2
   4 -19   3 16016.7 1027.03   4
  -4 -19  -3 14655.5 897.376   1
   4  19   4 57.2043 196.532   3
  -4 -19  -4 214.881 185.379   1
   4 -19   4-244.483 245.731   4
   4  19   5 3601.50 550.222   3
  -4 -19  -5 4887.03 544.023   1
   4 -19   5 5751.34 650.586   4
  -4 -19  -6-344.228 208.173   1
   4 -19   6 225.974 255.299   4
  -4 -19  -7 1412.39 360.852   1
   4  20  -6 2540.77 512.297   5
  -4 -20   5 5224.95 584.328   1
   4  20  -5 4607.96 624.618   5
  -4 -20   5 5097.79 572.794   2
  -4 -20   4 181.941 176.176   2
   4  20  -4 417.329 292.210   5
  -4 -20   4 181.242 199.892   1
   4 -20  -4 270.294 192.733   4
   4  20  -3 3455.79 475.618   5
  -4 -20   3 4205.64 483.049   2
  -4 -20   3 4042.80 517.213   1
   4 -20  -3 3660.98 463.162   4
   4  20  -2 4857.55 547.734   3
   4  20  -2 4624.29 522.678   5
  -4 -20   2 4683.87 533.136   1
  -4 -20   2 5254.37 514.952   2
   4 -20  -2 5168.49 554.502   4
  -4 -20   1 54.6912 154.896   2
   4  20  -1 86.9790 195.467   3
   4  20  -1 106.954 208.936   5
   4 -20  -1-71.7189 186.800   4
  -4 -20   1-204.219 201.568   1
  -4 -20   0 15.6750 124.392   2
   4  20   0-248.348 240.127   3
   4 -20   0 155.798 208.799   4
  -4 -20   0-83.0743 244.522   1
   4  20   1 20408.7 1100.68   3
  -4 -20  -1 20126.9 1041.33   1
  -4 -20  -1 20424.8 871.229   2
   4 -20   1 20605.8 1134.73   4
  -4 -20  -2 807.529 274.058   1
  -4 -20  -2 456.170 179.960   2
   4  20   2 800.884 284.299   3
   4 -20   2 573.015 271.773   4
   4  20   3 9060.90 787.477   3
  -4 -20  -3 9434.42 737.679   1
   4 -20   3 9595.14 816.407   4
   4  20   4 3500.11 539.391   3
  -4 -20  -4 4034.79 507.954   1
   4 -20   4 3426.15 545.670   4
   4  20   5 1408.42 352.623   3
  -4 -20  -5 1686.28 349.005   1
   4 -20   5 2217.04 463.748   4
  -4 -20  -6 412.172 237.131   1
   4  21  -6 7077.61 760.419   5
  -4 -21   5 979.679 310.857   2
   4  21  -5 440.097 292.850   5
  -4 -21   5 149.046 229.757   1
  -4 -21   4 367.299 230.867   2
   4  21  -4 221.570 267.141   5
  -4 -21   4-79.3479 161.356   1
   4 -21  -4 52.1298 140.712   4
  -4 -21   3 3151.00 421.760   2
   4  21  -3 3434.37 510.098   5
  -4 -21   3 3967.81 499.437   1
   4 -21  -3 3433.97 453.119   4
  -4 -21   2 2500.97 385.304   2
   4  21  -2 2694.76 438.165   3
   4  21  -2 1844.53 361.402   5
  -4 -21   2 3532.95 485.085   1
   4 -21  -2 2691.52 423.711   4
   4  21  -1 5822.41 605.857   3
   4  21  -1 6818.14 602.517   5
  -4 -21   1 6175.63 615.217   1
  -4 -21   1 7144.09 578.059   2
   4 -21  -1 6130.87 611.942   4
   4  21   0 8200.99 710.881   3
  -4 -21   0 9469.76 738.783   1
  -4 -21   0 9328.05 629.581   2
   4 -21   0 9001.41 765.831   4
  -4 -21  -1 112.788 190.047   1
  -4 -21  -1 503.532 199.677   2
   4  21   1 570.577 228.880   3
   4 -21   1 196.821 255.611   4
   4  21   2 19039.0 1113.99   3
  -4 -21  -2 19183.4 1052.51   1
  -4 -21  -2 18410.2 797.932   2
   4 -21   2 17570.9 1087.73   4
   4  21   3 3802.53 535.888   3
  -4 -21  -3 5305.92 574.810   1
   4 -21   3 5017.17 611.900   4
  -4 -21  -4 384.819 199.084   1
   4  21   4 33.0044 234.890   3
   4 -21   4 216.660 261.118   4
  -4 -21  -5 2942.06 475.330   1
   4 -21   5 2628.99 498.021   4
  -4 -21  -6 8803.72 775.938   1
   4  22  -5 105.489 310.410   5
  -4 -22   5 403.304 238.296   1
  -4 -22   4 249.033 212.796   2
   4  22  -4-2.73030 242.939   5
  -4 -22   4 303.212 222.040   1
   4 -22  -4 726.065 249.366   4
  -4 -22   3 1090.80 284.043   2
   4  22  -3 1133.66 365.690   5
  -4 -22   3 917.879 319.954   1
   4 -22  -3 1609.75 330.011   4
   4  22  -2 16865.1 1023.71   3
   4  22  -2 15968.0 954.119   5
  -4 -22   2 18560.7 1066.56   1
  -4 -22   2 16593.9 911.269   2
   4 -22  -2 15211.1 960.271   4
  -4 -22   1 35.0820 151.927   2
   4  22  -1-18.7002 154.388   3
  -4 -22   1 170.137 195.327   1
   4 -22  -1 249.052 243.428   4
   4  22   0 8881.07 766.919   3
  -4 -22   0 7939.62 707.804   1
  -4 -22   0 7597.20 582.327   2
   4 -22   0 8546.32 768.120   4
  -4 -22  -1 378.393 195.299   2
   4  22   1 208.313 240.311   3
   4 -22   1 62.2210 206.304   4
  -4 -22  -1 85.3416 186.294   1
   4  22   2 17290.9 1086.88   3
  -4 -22  -2 17370.9 1019.81   1
  -4 -22  -2 18556.3 814.792   2
   4 -22   2 17835.0 1129.18   4
  -4 -22  -3 119.152 188.343   1
   4  22   3 250.413 274.472   3
   4 -22   3 559.517 276.462   4
  -4 -22  -4 2366.92 405.786   1
   4  22   4 2700.00 489.315   3
   4 -22   4 1796.40 435.242   4
  -4 -22  -5 490.504 259.349   1
   4  23  -5 206.584 266.991   5
  -4 -23   4 7054.88 697.798   1
   4  23  -4 5752.25 673.391   5
  -4 -23   4 7034.21 671.001   2
   4 -23  -4 6845.46 630.932   4
  -4 -23   3 481.606 237.816   2
   4  23  -3 274.203 287.448   5
  -4 -23   3 540.660 293.559   1
   4 -23  -3 453.930 241.635   4
  -4 -23   2 46.0186 170.293   2
   4  23  -2 596.018 298.108   3
   4  23  -2-102.330 218.811   5
  -4 -23   2 202.786 203.695   1
   4 -23  -2 334.276 233.893   4
   4  23  -1 5923.16 625.561   3
  -4 -23   1 5498.62 601.196   1
  -4 -23   1 5294.25 523.001   2
   4 -23  -1 5698.28 641.171   4
  -4 -23   0 2730.69 379.620   2
   4  23   0 2674.36 441.361   3
   4 -23   0 1801.39 402.050   4
  -4 -23   0 2172.30 395.118   1
  -4 -23  -1 262.144 174.263   2
   4  23   1 408.786 249.159   3
   4 -23   1 355.933 226.402   4
  -4 -23  -1 197.008 220.859   1
   4  23   2 9324.11 823.583   3
  -4 -23  -2 8282.50 734.547   1
   4 -23   2 8557.08 818.821   4
  -4 -23  -3 2566.69 419.198   1
   4  23   3 1667.45 360.782   3
   4 -23   3 2248.80 452.076   4
  -4 -23  -4 83.2687 163.730   1
  -4 -24   4 1812.66 376.958   2
   4  24  -4 874.487 384.914   5
   4 -24  -4 1674.04 355.271   4
   4  24  -3 7279.97 729.336   5
  -4 -24   3 6604.61 692.311   1
  -4 -24   3 7617.99 678.371   2
   4 -24  -3 6688.38 661.463   4
  -4 -24   2 2581.55 403.281   2
   4  24  -2 2174.78 445.292   3
   4  24  -2 2678.22 457.210   5
  -4 -24   2 2307.64 443.964   1
   4 -24  -2 1944.98 396.932   4
  -4 -24   1 91.6548 172.388   2
   4  24  -1-17.6611 211.374   3
  -4 -24   1 281.030 252.669   1
   4 -24  -1 195.565 209.659   4
  -4 -24   0-54.9423 145.737   2
   4  24   0-161.067 209.224   3
  -4 -24   0 123.493 217.956   1
   4 -24   0-337.565 225.793   4
   4  24   1 10535.6 875.192   3
  -4 -24  -1 9790.51 809.311   1
  -4 -24  -1 10574.4 668.045   2
   4 -24   1 10411.5 897.824   4
   4  24   2 19.3789 260.207   3
   4 -24   2 376.301 262.701   4
  -4 -24  -2 117.631 241.979   1
  -4 -24  -3 1255.76 329.183   1
  -4 -25   3 2720.69 417.935   2
   4  25  -3 1958.28 437.210   5
   4 -25  -3 2947.92 485.693   4
  -4 -25   2 1585.49 327.649   2
   4  25  -2 2517.54 475.443   5
   4 -25  -2 2203.13 420.344   4
  -4 -25   1 5798.16 560.897   2
   4 -25  -1 5807.16 675.757   4
  -4 -25   0 1068.51 276.717   2
   4  25   0 1506.08 376.136   3
  -4 -25   0 1224.25 339.253   1
   4 -25   0 315.051 251.443   4
   4 -25   1 573.357 296.174   4
  -4 -25  -1 124.694 184.529   1
  -4 -26   3 1352.09 319.875   2
   4  26  -3 1424.59 408.898   5
   4 -26  -3 1484.17 371.931   4
  -4 -26   2 1880.78 365.876   2
   4 -26  -2 1022.21 343.173   4
  -4 -26   1 3494.58 453.626   2
   4 -26  -1 4655.02 612.589   4
   4 -27  -3 5943.63 670.997   4
  -4 -27   2 83.7853 192.180   2
  -4 -27   1-163.633 159.841   2
  -5   0   9 7688.66 665.470   2
  -5   0   8-307.724 191.974   2
   5   0  -8-445.356 300.144   5
  -5   0   7 86.0119 145.561   2
   5   0  -7 114.758 225.354   5
  -5   0   6 140.471 151.171   2
   5   0  -6-53.0233 239.678   5
   5   0  -5 6655.31 583.191   5
  -5   0   5 7416.47 384.329   1
  -5   0   5 7399.00 578.416   2
  -5   0   4-34.2705 87.8487   1
  -5   0   4 80.8707 154.111   2
   5   0  -4-112.207 192.398   5
  -5   0   3 2114.76 233.230   1
   5   0  -3 2060.80 274.226   5
   5   0  -2-35.2941 95.4453   3
   5   0  -2-90.0906 127.594   5
  -5   0   2-38.6587 87.1041   1
  -5   0   1 17733.0 715.861   1
   5   0  -1 18708.7 614.229   3
   5   0  -1 17719.0 566.448   5
   5   0   0-34.8391 95.6046   3
  -5   0   0-61.5956 130.413   1
   5   0   0-14.9930 68.7959   5
  -5   0  -1 3355.79 360.983   1
   5   0   1 2781.03 282.914   3
   5   0   2-25.0612 102.403   3
  -5   0  -2 66.2943 152.266   1
  -5   0  -3 71005.4 1727.30   1
   5   0   3 72663.2 1556.39   3
   5   0   4 57.1973 152.122   3
  -5   0  -4 368.194 200.713   1
  -5   0  -5 6847.60 611.229   1
  -5   0  -6-493.537 213.117   1
  -5   0  -7 805.156 288.277   1
  -5   0  -8 182.051 197.782   1
  -5  -1   9 702.389 243.713   2
  -5   1   9 1138.59 277.106   2
  -5  -1   8 272.690 209.662   2
  -5   1   8 286.732 198.875   2
   5   1  -8 139.319 259.327   5
   5  -1  -8 86.4304 257.102   5
  -5  -1   7 727.073 245.837   2
  -5   1   7 807.928 244.982   2
   5   1  -7 353.646 215.779   5
   5  -1  -7 380.571 235.970   5
  -5  -1   6 208.461 197.084   2
  -5   1   6 10.0209 155.056   2
   5   1  -6-37.3237 251.973   5
   5  -1  -6-349.783 262.052   5
   5   1  -5 24840.9 1068.54   5
   5  -1  -5 24169.4 1067.54   5
  -5   1   5 24027.0 638.193   1
  -5  -1   5 24081.6 717.554   1
  -5  -1   5 25483.0 1047.83   2
  -5   1   5 23169.3 983.920   2
  -5  -1   4 1094.69 190.169   1
  -5   1   4 641.297 140.186   1
  -5  -1   4 1045.25 243.205   2
  -5   1   4 688.448 202.358   2
   5   1  -4 964.706 240.576   5
   5  -1  -4 285.177 186.166   5
  -5   1   3 984.643 168.340   1
   5   1  -3 763.351 197.908   5
   5  -1  -3 548.560 163.894   5
   5  -1  -2 1126.63 163.995   3
   5   1  -2 1287.93 198.581   3
   5   1  -2 1373.30 207.004   5
   5  -1  -2 1259.93 198.329   5
  -5  -1   2 1201.90 195.553   1
  -5   1   2 1292.00 198.504   1
  -5  -1   1 9230.18 523.581   1
   5  -1  -1 9532.11 424.736   3
   5   1  -1 9318.96 460.321   3
  -5   1   1 9291.65 518.337   1
   5   1  -1 8949.01 399.959   5
   5  -1  -1 9980.66 435.684   5
   5  -1   0 1.23450 79.2922   3
   5   1   0 437.985 135.877   3
  -5  -1   0 156.486 115.123   1
   5   1   0 213.286 67.7633   5
   5  -1   0 116.855 67.1195   5
  -5   1   0 110.137 132.576   1
   5   1   1 27915.8 854.152   3
  -5  -1  -1 28986.5 1008.59   1
  -5   1  -1 28723.2 1001.26   1
   5  -1   1 28303.3 808.451   3
   5  -1   2 86.3374 97.8490   3
  -5   1  -2 100.192 144.946   1
   5   1   2 277.590 154.152   3
  -5  -1  -2 256.274 182.756   1
  -5  -1  -3 6917.77 561.509   1
  -5   1  -3 7948.03 610.654   1
   5  -1   3 8137.16 532.964   3
   5   1   3 7022.80 504.835   3
  -5  -1  -4 15697.6 863.958   1
  -5   1  -4 16421.5 889.162   1
   5   1   4 16429.0 829.777   3
  -5  -1  -5 9430.39 706.376   1
  -5   1  -5 10176.4 742.049   1
   5   1   5 10245.8 699.550   3
  -5  -1  -6 379.466 192.218   1
  -5   1  -6 86.7825 180.845   1
  -5  -1  -7 9085.94 755.425   1
  -5   1  -7 8590.53 730.594   1
  -5  -1  -8 582.230 234.364   1
  -5   1  -8 684.432 252.361   1
  -5  -2   9-151.194 184.804   2
  -5   2   9 338.029 186.184   2
  -5  -2   8 1009.44 292.219   2
  -5   2   8 740.608 237.845   2
   5   2  -8 971.269 343.894   5
   5  -2  -8 956.664 307.852   5
  -5  -2   7 229.570 153.614   2
  -5   2   7 166.650 167.743   2
[truncated: 91,801 more chars]
