# Supplementary material for: Crystal structure of (E)-1,2-diferrocenyl-1,2-bis(furan-2-yl)ethene
Source: Acta Crystallogr E Crystallogr Commun. 2018 Apr 6;74(Pt 5):625–9. doi: 10.1107/S2056989018005078 (PMC5947475; doi:10.1107/S2056989018005078)
Supplement: Supplementary file 2 [file e-74-00625-Isup2.hkl]

data_I                                                                          
_shelx_title ' hg1602_mo_a.res in P2(1)/n'                                      
_shelx_refln_list_code          4                                               
_shelx_F_calc_maximum      182.74                                               
_exptl_crystal_F_000       544.00                                               
_reflns_d_resolution_high  0.7066                                               
                                                                                
loop_                                                                           
 _space_group_symop_operation_xyz                                               
 'x, y, z'                                                                      
 '-x+1/2, y+1/2, -z+1/2'                                                        
 '-x, -y, -z'                                                                   
 'x-1/2, -y-1/2, z-1/2'                                                         
                                                                                
_cell_length_a     5.8101                                                       
_cell_length_b    22.7138                                                       
_cell_length_c     8.3803                                                       
_cell_angle_alpha  90.000                                                       
_cell_angle_beta   91.785                                                       
_cell_angle_gamma  90.000                                                       
                                                                                
_shelx_F_squared_multiplier     1.000                                           
                                                                                
loop_                                                                           
 _refln_index_h                                                                 
 _refln_index_k                                                                 
 _refln_index_l                                                                 
 _refln_F_squared_calc                                                          
 _refln_F_squared_meas                                                          
 _refln_F_squared_sigma                                                         
 _refln_observed_status                                                         
   2   0   0       7307.57       7796.62        25.90 o                         
   4   0   0       1642.42       1597.52        18.77 o                         
   6   0   0        341.40        345.11        16.08 o                         
   8   0   0        203.20        253.21        27.67 o                         
   1   1   0      12041.37      12276.12        34.13 o                         
   2   1   0        431.24        418.57         4.67 o                         
   3   1   0         81.37         56.75         2.33 o                         
   4   1   0       2931.84       2925.21        17.28 o                         
   5   1   0          1.02          7.24         1.98 o                         
   6   1   0        405.39        390.87        12.00 o                         
   7   1   0         35.10         39.74         8.71 o                         
   8   1   0        366.54        347.02        22.08 o                         
   1   2   0        118.87        159.78         4.42 o                         
   2   2   0        264.54        203.83         3.25 o                         
   3   2   0       1489.59       1333.34        10.98 o                         
   4   2   0        222.45        270.26         7.72 o                         
   5   2   0        515.81        533.81         8.13 o                         
   6   2   0          8.18          9.50         3.02 o                         
   7   2   0        319.24        324.60        19.37 o                         
   8   2   0          2.72          1.94        13.87 o                         
   1   3   0      14765.86      15666.53        40.43 o                         
   2   3   0         25.05         28.85         1.41 o                         
   3   3   0       3465.64       3394.81        15.67 o                         
   4   3   0          0.83          1.18         1.36 o                         
   5   3   0        108.72        114.89         6.33 o                         
   6   3   0          4.52          1.00         2.71 o                         
   7   3   0          7.97         14.75         5.37 o                         
   8   3   0          2.40         -0.28         6.53 o                         
   0   4   0       1083.28       1260.98         9.07 o                         
   1   4   0       9159.79       9209.46        24.32 o                         
   2   4   0        469.67        426.65         5.91 o                         
   3   4   0       1701.14       1690.59        11.79 o                         
   4   4   0        209.71        181.79         6.46 o                         
   5   4   0       3705.33       3569.60        19.23 o                         
   6   4   0        111.74         96.98         6.16 o                         
   7   4   0        386.99        359.09        16.22 o                         
   8   4   0         13.85          1.54         7.64 o                         
   1   5   0       1242.11       1261.20         9.10 o                         
   2   5   0       3107.11       2932.32        18.75 o                         
   3   5   0        878.70        929.76        10.80 o                         
   4   5   0       2598.80       2432.20        15.80 o                         
   5   5   0         17.67         22.51         2.67 o                         
   6   5   0        953.54        969.54        21.68 o                         
   7   5   0          2.57          8.21         5.34 o                         
   8   5   0         71.14         56.70        14.05 o                         
   0   6   0       2526.58       2480.42        24.62 o                         
   1   6   0       1256.99       1229.99        10.30 o                         
   2   6   0       3284.10       3128.00        18.96 o                         
   3   6   0       3349.08       3634.57        22.26 o                         
   4   6   0        745.22        752.56         9.95 o                         
   5   6   0        539.54        516.21         9.77 o                         
   6   6   0         47.08         53.37         6.10 o                         
   7   6   0         66.97         60.88         7.51 o                         
   1   7   0       5390.13       5546.66        37.60 o                         
   2   7   0        114.90        130.31         3.45 o                         
   3   7   0        916.65        858.86        10.65 o                         
   4   7   0        764.75        768.30        11.17 o                         
   5   7   0        388.77        349.90         8.46 o                         
   6   7   0        419.33        413.55        11.97 o                         
   7   7   0         31.33         22.81         6.78 o                         
   0   8   0       3938.43       4065.26        36.76 o                         
   1   8   0        604.68        629.05         6.56 o                         
   2   8   0        166.54        191.58         4.55 o                         
   3   8   0       1105.94       1009.65        10.65 o                         
   4   8   0        168.46        187.90         6.63 o                         
   5   8   0       1391.99       1401.36        16.25 o                         
   6   8   0          4.32          7.69         3.20 o                         
   7   8   0        242.98        260.76        11.75 o                         
   1   9   0       3881.89       3718.29        16.64 o                         
   2   9   0         21.15         39.43         2.43 o                         
   3   9   0        919.49        880.13        10.34 o                         
   4   9   0        626.32        636.85        11.33 o                         
   5   9   0        205.96        230.33         6.70 o                         
   6   9   0        247.10        237.93         8.95 o                         
   7   9   0          0.62          2.07         3.82 o                         
   0  10   0      18562.37      19063.19        56.89 o                         
   1  10   0       1705.83       1829.87        13.83 o                         
   2  10   0       4692.01       4844.87        37.40 o                         
   3  10   0        715.09        707.84        10.71 o                         
   4  10   0        317.25        311.23         7.74 o                         
   5  10   0        460.24        476.64         9.17 o                         
   6  10   0          4.33          3.27         3.62 o                         
   7  10   0         58.89         65.65         6.55 o                         
   1  11   0          9.27         14.01         1.57 o                         
   2  11   0       1767.33       1767.40        17.48 o                         
   3  11   0        228.42        240.17         6.21 o                         
   4  11   0       1590.24       1586.81        17.53 o                         
   5  11   0         55.79         46.58         6.31 o                         
   6  11   0       1101.97       1097.93        22.32 o                         
   7  11   0         25.78         28.49         5.41 o                         
   0  12   0        734.38        625.05        12.28 o                         
   1  12   0          0.98          1.95         1.39 o                         
   2  12   0       2453.43       2396.04        18.53 o                         
   3  12   0         45.04         35.86         2.98 o                         
   4  12   0        258.06        261.39         7.58 o                         
   5  12   0        330.63        317.13        10.67 o                         
   6  12   0        152.75        154.29        10.01 o                         
   7  12   0         35.76         41.88         6.77 o                         
   1  13   0       3955.44       4098.24        20.93 o                         
   2  13   0        457.23        517.83         8.20 o                         
   3  13   0       1302.69       1345.88        16.31 o                         
   4  13   0        114.97        103.53         5.51 o                         
   5  13   0         25.30         39.77         5.77 o                         
   6  13   0         16.37         26.03         4.64 o                         
   7  13   0          9.88         14.94         4.83 o                         
   0  14   0        372.45        350.48         9.16 o                         
   1  14   0       1144.78       1211.95        11.85 o                         
   2  14   0        104.94        116.91         3.82 o                         
   3  14   0        516.01        525.68        11.39 o                         
   4  14   0         62.81         56.36         4.52 o                         
   5  14   0        772.57        760.94        20.55 o                         
   6  14   0         86.53         88.02         7.27 o                         
   7  14   0        217.16        183.47        25.03 o                         
   1  15   0       2632.66       2521.29        20.45 o                         
   2  15   0          0.71          2.31         1.74 o                         
   3  15   0        345.45        318.44         6.47 o                         
   4  15   0          4.13          5.42         2.64 o                         
   5  15   0         74.16         71.12         7.15 o                         
   6  15   0         10.67         12.90         4.11 o                         
   7  15   0         11.20          8.79         7.67 o                         
   0  16   0       3623.38       3585.26        36.18 o                         
   1  16   0        210.58        221.29         6.57 o                         
   2  16   0        904.88        897.71        11.86 o                         
   3  16   0         62.25         60.69         3.50 o                         
   4  16   0         46.58         47.97         5.70 o                         
   5  16   0         44.54         34.13         5.52 o                         
   6  16   0         14.70         14.63         4.20 o                         
   1  17   0        876.39        894.70        12.96 o                         
   2  17   0         12.78         10.97         2.40 o                         
   3  17   0         13.75         12.09         2.12 o                         
   4  17   0        868.46        846.66        20.85 o                         
   5  17   0         19.05         21.09         4.71 o                         
   6  17   0        427.76        454.31        18.23 o                         
   0  18   0       1388.88       1346.16        23.38 o                         
   1  18   0        194.65        192.79         5.83 o                         
   2  18   0        136.31        132.87         6.25 o                         
   3  18   0        323.32        313.73         8.65 o                         
   4  18   0        611.66        624.40        18.38 o                         
   5  18   0        169.26        166.36        10.79 o                         
   6  18   0          4.42          2.08         4.62 o                         
   1  19   0        282.96        270.18         7.07 o                         
   2  19   0         11.82          8.05         2.72 o                         
   3  19   0        185.40        195.52         7.33 o                         
   4  19   0         27.77         24.64         5.14 o                         
   5  19   0        134.97        138.80        11.14 o                         
   6  19   0          1.73         -2.74         6.44 o                         
   0  20   0        219.63        210.85        12.74 o                         
   1  20   0          8.75         13.08         2.25 o                         
   2  20   0        104.22        109.32         6.08 o                         
   3  20   0        309.62        330.33        13.71 o                         
   4  20   0          0.80         -1.08         4.11 o                         
   5  20   0        245.04        249.02        13.60 o                         
   6  20   0         41.57         39.13        11.84 o                         
   1  21   0        807.58        771.16        15.05 o                         
   2  21   0        332.87        343.66        10.73 o                         
   3  21   0        771.75        772.96        20.30 o                         
   4  21   0        399.31        410.19        16.00 o                         
   5  21   0         15.23          8.89         4.84 o                         
   6  21   0        492.22        446.14        35.18 o                         
   0  22   0        346.45        321.28        16.73 o                         
   1  22   0         52.23         44.89         5.72 o                         
   2  22   0       1289.55       1260.36        23.54 o                         
   3  22   0         50.34         50.06         6.43 o                         
   4  22   0        338.97        370.50        15.71 o                         
   5  22   0          8.92         -0.24         4.76 o                         
   1  23   0        249.19        252.28         9.25 o                         
   2  23   0         62.84         63.30         5.47 o                         
   3  23   0        224.38        218.54        11.60 o                         
   4  23   0        112.56        109.05         9.37 o                         
   5  23   0        103.30        108.23        13.68 o                         
   0  24   0        284.58        252.20        14.48 o                         
   1  24   0         66.66         70.15         5.49 o                         
   2  24   0        229.64        234.68         9.70 o                         
   3  24   0        283.81        274.13        13.27 o                         
   4  24   0          0.42         -4.31         4.31 o                         
   5  24   0         96.63        108.48        17.76 o                         
   1  25   0        836.76        837.39        21.24 o                         
   2  25   0        399.33        389.75        15.15 o                         
   3  25   0        101.71        104.18         8.96 o                         
   4  25   0         44.51         45.91         9.56 o                         
   0  26   0        386.91        368.52        18.29 o                         
   1  26   0         36.85         36.94         5.28 o                         
   2  26   0         28.45         28.90         5.23 o                         
   3  26   0        462.24        479.98        20.82 o                         
   1  27   0          0.78          3.39         3.04 o                         
   2  27   0        122.74        115.82         9.07 o                         
   3  27   0         27.41          9.27         5.62 o                         
   0  28   0        122.26        108.98        16.53 o                         
   1  28   0         33.36         31.03         6.29 o                         
   2  28   0        510.96        497.11        22.55 o                         
   1  29   0         98.61         71.64        16.32 o                         
   2  29   0        166.07        141.08        15.45 o                         
   0  30   0         91.04         86.69        16.16 o                         
   1  30   0        165.55        188.49        23.86 o                         
   1  31   0        469.58        450.62        36.56 o                         
  -7   0   1          3.37          8.89         7.15 o                         
  -5   0   1        851.53        820.09        16.33 o                         
  -3   0   1      13731.31      13939.23        67.53 o                         
  -1   0   1      33393.89      33999.27       122.87 o                         
   1   0   1       7771.93       8097.41        62.45 o                         
   3   0   1         79.00         59.08         3.77 o                         
   5   0   1        114.01        137.28        13.04 o                         
   7   0   1        258.13        255.40        25.82 o                         
  -8   1   1         66.04         69.32        13.34 o                         
  -7   1   1        281.36        285.60        18.07 o                         
  -6   1   1         38.29         28.41         2.72 o                         
  -5   1   1        444.82        426.38         8.40 o                         
  -4   1   1        603.12        573.52         8.77 o                         
  -3   1   1         33.26         45.31         5.77 o                         
  -2   1   1       5064.89       4854.82        21.60 o                         
  -1   1   1        288.42        329.06         3.16 o                         
   0   1   1       8939.42       9414.57        77.66 o                         
   1   1   1      10899.11      10892.75        21.25 o                         
   2   1   1        226.53        259.98         4.67 o                         
   3   1   1        885.88        755.13         9.18 o                         
   4   1   1        165.13        190.48         8.07 o                         
   5   1   1       1311.31       1289.66        20.54 o                         
   6   1   1          6.69          7.49         3.14 o                         
   7   1   1        247.64        253.49        18.04 o                         
   8   1   1         77.02         49.88        14.20 o                         
  -8   2   1        234.54        267.10        26.89 o                         
  -7   2   1         59.54         46.55         8.30 o                         
  -6   2   1         54.80         66.90         3.88 o                         
  -5   2   1          7.98          8.38         2.11 o                         
  -4   2   1        686.55        661.18        12.34 o                         
  -3   2   1       1010.31        962.95        11.02 o                         
  -2   2   1          7.05          6.28         1.00 o                         
  -1   2   1          6.30          7.86         1.30 o                         
   0   2   1       3579.47       3469.00        11.77 o                         
   1   2   1       5905.79       6142.67        57.29 o                         
   2   2   1        542.45        483.99         6.08 o                         
   3   2   1        695.82        698.86         7.89 o                         
   4   2   1       1384.53       1296.59        18.94 o                         
   5   2   1        252.72        264.30         8.86 o                         
   6   2   1        283.00        290.90        11.23 o                         
   7   2   1          0.67         -6.65         6.65 o                         
   8   2   1        199.18        204.75        24.59 o                         
  -8   3   1         78.90         85.15        16.07 o                         
  -7   3   1          0.32          4.84         5.26 o                         
  -6   3   1        270.02        263.88         7.01 o                         
  -5   3   1        143.11        137.23         4.95 o                         
  -4   3   1       3964.76       4176.88        25.48 o                         
  -3   3   1         43.06         50.40         3.42 o                         
  -2   3   1       1719.56       1760.44        11.64 o                         
  -1   3   1       5923.09       6553.36        34.06 o                         
   0   3   1      12038.39      12400.58        48.33 o                         
   1   3   1        977.64       1080.98         8.84 o                         
   2   3   1        820.13        728.03         7.05 o                         
   3   3   1         57.22         64.91         2.68 o                         
   4   3   1          1.55         11.08         1.89 o                         
   5   3   1         58.61         54.14         2.27 o                         
   6   3   1        213.59        197.39         9.13 o                         
   7   3   1          5.64          1.97         4.47 o                         
   8   3   1         49.48         47.05        13.43 o                         
  -8   4   1        363.28        361.30        31.45 o                         
  -7   4   1        107.95        109.47         9.12 o                         
  -6   4   1        626.62        583.19        14.50 o                         
  -5   4   1        300.77        298.35         6.68 o                         
  -4   4   1        692.79        684.17         8.53 o                         
  -3   4   1       1341.88       1322.70        12.48 o                         
  -2   4   1         45.29         45.71         2.22 o                         
  -1   4   1        881.91        883.33         5.93 o                         
   0   4   1       4728.50       4910.75        29.82 o                         
   1   4   1       2218.17       2209.39        11.93 o                         
   2   4   1       2118.06       2125.50        14.51 o                         
   3   4   1          9.46          2.86         0.84 o                         
   4   4   1       1742.14       1730.99        16.30 o                         
   5   4   1        116.44        115.00         3.90 o                         
   6   4   1        578.91        551.18        18.79 o                         
   7   4   1         28.15         23.35         5.55 o                         
   8   4   1         87.14        121.11        20.13 o                         
  -8   5   1         49.38         72.26        16.39 o                         
  -7   5   1        567.57        603.96        20.31 o                         
  -6   5   1         37.52         40.28         4.75 o                         
  -5   5   1        701.98        676.76         9.73 o                         
  -4   5   1        228.48        219.59         4.48 o                         
  -3   5   1       2679.38       2757.86        19.34 o                         
  -2   5   1        298.97        281.78         5.31 o                         
  -1   5   1        595.38        450.77         4.61 o                         
   0   5   1       5178.70       5347.34        27.42 o                         
   1   5   1       2092.18       1968.35        17.19 o                         
   2   5   1        282.30        321.92         5.18 o                         
   3   5   1       1200.49       1135.48        10.21 o                         
   4   5   1         37.93         53.27         4.01 o                         
   5   5   1       1232.76       1289.00        14.77 o                         
   6   5   1        203.35        196.03        10.64 o                         
   7   5   1        287.81        317.39        19.47 o                         
   8   5   1         10.93         15.20        10.78 o                         
  -8   6   1         12.36         20.97        10.07 o                         
  -7   6   1         98.65         93.25         7.64 o                         
  -6   6   1        580.71        560.34        13.87 o                         
  -5   6   1       1200.30       1190.94        21.18 o                         
  -4   6   1          9.87         15.33         3.14 o                         
  -3   6   1       2837.38       2629.99        24.73 o                         
  -2   6   1        115.06        117.49         3.68 o                         
  -1   6   1        332.13        317.23         4.24 o                         
   0   6   1      18378.02      19110.89        87.77 o                         
   1   6   1       4201.62       4344.37        18.84 o                         
   2   6   1       1562.39       1588.03        13.82 o                         
   3   6   1        587.31        585.29         7.73 o                         
   4   6   1         76.54         83.79         4.86 o                         
   5   6   1        107.88        113.71         7.35 o                         
   6   6   1         43.76         41.73         5.55 o                         
   7   6   1         90.12         92.02         9.91 o                         
   8   6   1          2.37          9.89         9.57 o                         
  -7   7   1         25.47         23.76         4.77 o                         
  -6   7   1        705.50        675.66        14.38 o                         
  -5   7   1        140.35        136.41         6.11 o                         
  -4   7   1       2422.04       2323.00        21.63 o                         
  -3   7   1        356.22        459.46         9.10 o                         
  -2   7   1       2066.60       2103.78        16.99 o                         
  -1   7   1        436.49        387.93         4.97 o                         
   0   7   1        463.44        450.43         4.79 o                         
   1   7   1       1129.49       1107.64         8.25 o                         
   2   7   1        863.72        852.72        14.11 o                         
   3   7   1        965.27        954.91        13.80 o                         
   4   7   1        101.47        118.89         4.88 o                         
   5   7   1        689.00        694.71        14.39 o                         
   6   7   1        220.88        190.06        10.58 o                         
   7   7   1         43.28         43.22         7.13 o                         
  -7   8   1          4.12          5.60         3.89 o                         
  -6   8   1        195.50        221.51         8.56 o                         
  -5   8   1          2.65          0.29         2.10 o                         
  -4   8   1        582.15        526.09         9.63 o                         
  -3   8   1         16.63         12.52         2.01 o                         
  -2   8   1          0.41          0.34         1.56 o                         
  -1   8   1       1036.67       1055.90         8.63 o                         
   0   8   1        396.43        475.98         5.30 o                         
   1   8   1          3.58          5.12         1.14 o                         
   2   8   1       4137.32       4061.26        23.75 o                         
   3   8   1        212.13        244.72         5.25 o                         
   4   8   1       1758.11       1745.41        19.03 o                         
   5   8   1         43.18         32.60         3.93 o                         
   6   8   1        813.18        817.34        21.40 o                         
   7   8   1         12.51         11.58         4.80 o                         
  -7   9   1         43.01         54.66         6.14 o                         
  -6   9   1        291.92        280.49         9.79 o                         
  -5   9   1         37.80         36.57         3.54 o                         
  -4   9   1        487.01        462.06        10.19 o                         
  -3   9   1          0.38          3.49         2.02 o                         
  -2   9   1       4485.72       4166.62        27.97 o                         
  -1   9   1        586.35        672.76         8.85 o                         
   0   9   1        864.89        814.31         8.17 o                         
   1   9   1        101.80        100.33         2.85 o                         
   2   9   1       3103.67       3325.16        23.14 o                         
   3   9   1       1164.26       1182.58        11.02 o                         
   4   9   1        199.66        202.02         8.01 o                         
   5   9   1         66.65         70.61         7.64 o                         
   6   9   1         12.28         18.07         4.81 o                         
   7   9   1         16.80         14.63         5.00 o                         
  -7  10   1          3.48          6.11         4.55 o                         
  -6  10   1        166.91        170.54         7.88 o                         
  -5  10   1       2197.08       2148.52        21.57 o                         
  -4  10   1        529.72        509.94        10.96 o                         
  -3  10   1       2568.60       2519.52        21.84 o                         
  -2  10   1         88.79         89.30         2.77 o                         
  -1  10   1       6752.55       6797.82        47.23 o                         
   0  10   1        631.95        658.92         7.54 o                         
   1  10   1        421.05        415.74         5.83 o                         
   2  10   1       2361.82       2439.98        21.61 o                         
   3  10   1         64.34         77.48         3.36 o                         
   4  10   1        329.53        303.80        10.18 o                         
   5  10   1        315.28        304.34        17.08 o                         
   6  10   1        367.08        382.73        15.31 o                         
   7  10   1         98.04        106.05         8.23 o                         
  -7  11   1        288.75        306.73        15.01 o                         
  -6  11   1          0.50          2.04         3.28 o                         
  -5  11   1        812.42        777.77        14.80 o                         
  -4  11   1         40.62         27.70         3.16 o                         
  -3  11   1        311.65        323.13         8.26 o                         
  -2  11   1         21.78         22.10         1.62 o                         
  -1  11   1        680.42        697.12         8.23 o                         
   0  11   1         87.04         82.24         2.62 o                         
   1  11   1       8180.28       8439.99        46.47 o                         
   2  11   1         54.23         59.97         3.61 o                         
   3  11   1       2672.92       2733.10        20.16 o                         
   4  11   1        211.89        191.65         6.93 o                         
   5  11   1       1589.42       1598.36        24.23 o                         
   6  11   1         21.66          9.04         3.65 o                         
   7  11   1        173.29        169.50        10.35 o                         
  -7  12   1         22.16         18.76         5.20 o                         
  -6  12   1         53.28         49.10         5.59 o                         
  -5  12   1         17.61         23.55         3.65 o                         
  -4  12   1         37.15         30.34         3.66 o                         
  -3  12   1       1094.24       1048.19        15.83 o                         
  -2  12   1        134.91        147.67         3.64 o                         
  -1  12   1       2180.74       2140.76        23.61 o                         
   0  12   1        570.20        551.63         6.61 o                         
   1  12   1       5694.55       5839.43        28.76 o                         
   2  12   1        428.50        432.61         7.89 o                         
   3  12   1       1124.83       1143.80        15.30 o                         
   4  12   1        169.31        160.71         6.60 o                         
   5  12   1          8.53          9.82         4.11 o                         
   6  12   1        156.16        151.51         9.14 o                         
   7  12   1         74.39         86.38        11.60 o                         
  -7  13   1         12.06         20.57         6.10 o                         
  -6  13   1        118.13        117.19         7.76 o                         
  -5  13   1        117.18        123.14         7.24 o                         
  -4  13   1       1074.35       1066.91        18.88 o                         
  -3  13   1        848.67        861.66        13.98 o                         
  -2  13   1       2006.00       1973.60        17.85 o                         
  -1  13   1         39.27         48.82         2.86 o                         
   0  13   1       2464.62       2380.42        15.05 o                         
   1  13   1          6.60          5.38         1.39 o                         
   2  13   1       1649.06       1733.45        18.38 o                         
   3  13   1        352.62        338.26         7.38 o                         
   4  13   1         36.63         40.11         3.87 o                         
   5  13   1        194.69        189.89        11.85 o                         
   6  13   1         68.95         74.42         6.76 o                         
   7  13   1         67.79         82.24        14.51 o                         
  -7  14   1          0.05          6.30         7.33 o                         
  -6  14   1        156.92        143.52         8.72 o                         
  -5  14   1          3.93          0.63         3.58 o                         
  -4  14   1        125.79        122.50         7.00 o                         
  -3  14   1         13.09         10.43         2.31 o                         
  -2  14   1         98.70        112.44         4.49 o                         
  -1  14   1          0.50          2.49         1.59 o                         
   0  14   1       3694.85       3844.53        19.68 o                         
   1  14   1          2.47          0.70         1.26 o                         
   2  14   1       1531.20       1505.99        15.37 o                         
   3  14   1        189.55        214.42         8.14 o                         
   4  14   1        660.21        667.26        16.79 o                         
   5  14   1        104.43        104.15         8.24 o                         
   6  14   1        467.90        495.95        16.17 o                         
   7  14   1         30.07         28.76         7.72 o                         
  -7  15   1          2.89         15.14         9.96 o                         
  -6  15   1         37.26         48.88         5.80 o                         
  -5  15   1         12.64         17.79         3.98 o                         
  -4  15   1        747.02        703.94        16.12 o                         
  -3  15   1          1.61          4.35         2.21 o                         
  -2  15   1       1985.72       1973.30        19.10 o                         
  -1  15   1        629.64        644.00         9.55 o                         
   0  15   1       4216.72       4260.92        20.81 o                         
   1  15   1        572.08        566.25         8.21 o                         
   2  15   1         55.84         56.88         3.98 o                         
   3  15   1          2.51          4.26         2.72 o                         
   4  15   1         61.87         50.87         4.98 o                         
   5  15   1         11.80         16.62         4.54 o                         
   6  15   1        197.44        190.87        15.10 o                         
   7  15   1        158.66        139.99        20.66 o                         
  -6  16   1         19.56         14.45         7.29 o                         
  -5  16   1        409.20        420.66        13.70 o                         
  -4  16   1        171.76        165.71         8.36 o                         
  -3  16   1       1333.09       1257.99        19.66 o                         
  -2  16   1        254.35        272.58         7.55 o                         
  -1  16   1       2835.18       2817.04        21.66 o                         
   0  16   1       1155.46       1237.42        19.48 o                         
   1  16   1        387.25        370.82         8.06 o                         
   2  16   1         25.79         33.10         4.50 o                         
   3  16   1         52.57         45.13         5.04 o                         
   4  16   1        952.28        924.97        21.37 o                         
   5  16   1        118.03        114.80         8.78 o                         
   6  16   1         85.15         97.90         9.11 o                         
  -6  17   1         83.27         84.74         8.29 o                         
  -5  17   1        138.70        134.10         8.37 o                         
  -4  17   1        105.37        104.21         7.09 o                         
  -3  17   1          0.27          1.54         1.87 o                         
  -2  17   1        624.16        626.42        10.53 o                         
  -1  17   1         10.14         18.88         2.24 o                         
   0  17   1         66.08         66.67         3.22 o                         
   1  17   1        481.34        490.98         9.57 o                         
   2  17   1          1.04          0.64         2.67 o                         
   3  17   1       1445.44       1404.62        24.63 o                         
   4  17   1         52.45         58.41         6.48 o                         
   5  17   1        863.46        865.70        23.04 o                         
   6  17   1         15.84         15.89         4.98 o                         
  -6  18   1         43.81         44.62         6.97 o                         
  -5  18   1        179.92        146.93         8.84 o                         
  -4  18   1        261.70        273.05        11.02 o                         
  -3  18   1        697.94        673.53        14.17 o                         
  -2  18   1        106.13         93.85         4.84 o                         
  -1  18   1        393.75        375.91        10.35 o                         
   0  18   1         51.48         51.70         3.26 o                         
   1  18   1        499.12        476.07        12.27 o                         
   2  18   1        623.33        603.40        15.28 o                         
   3  18   1         33.93         50.99         5.76 o                         
   4  18   1        738.10        709.59        19.57 o                         
   5  18   1         22.83         22.02         5.16 o                         
   6  18   1        453.25        449.25        21.57 o                         
  -6  19   1        134.94        138.01        15.51 o                         
  -5  19   1          6.98          2.31         3.81 o                         
  -4  19   1        646.32        638.71        16.85 o                         
  -3  19   1        229.82        205.39         7.20 o                         
  -2  19   1        813.93        798.61        13.71 o                         
  -1  19   1         17.58         17.89         2.98 o                         
   0  19   1        409.88        379.58        10.19 o                         
   1  19   1          9.44          8.41         2.88 o                         
   2  19   1        568.44        562.71        15.18 o                         
   3  19   1         21.03         14.16         3.46 o                         
   4  19   1         39.11         42.35         6.01 o                         
   5  19   1         59.40         49.72         6.72 o                         
   6  19   1         14.39         29.83        10.60 o                         
  -6  20   1        298.51        306.94        22.02 o                         
  -5  20   1        544.37        570.40        22.49 o                         
  -4  20   1          3.76         -0.15         3.78 o                         
  -3  20   1        182.04        177.15         9.02 o                         
  -2  20   1          0.03          3.62         2.01 o                         
  -1  20   1         84.83         79.06         6.12 o                         
   0  20   1        798.38        787.83        15.95 o                         
   1  20   1          4.65          4.93         2.73 o                         
   2  20   1        391.27        417.08        13.46 o                         
   3  20   1         81.74         70.65         5.15 o                         
   4  20   1        912.83        925.05        23.15 o                         
   5  20   1         12.20         13.41         4.56 o                         
   6  20   1        106.52         93.77        15.91 o                         
  -5  21   1         74.52         80.00         8.51 o                         
  -4  21   1        297.42        293.73        12.22 o                         
  -3  21   1        338.59        338.74        12.53 o                         
  -2  21   1        355.35        343.48        10.12 o                         
  -1  21   1        377.70        384.82        10.80 o                         
   0  21   1       1231.07       1228.75        20.49 o                         
   1  21   1        897.84        868.77        15.50 o                         
   2  21   1        325.17        303.86        11.95 o                         
   3  21   1       1333.23       1363.95        39.88 o                         
   4  21   1         14.55         15.60         5.01 o                         
   5  21   1        538.86        533.22        21.85 o                         
   6  21   1         54.28         52.55        13.69 o                         
  -5  22   1        203.22        207.57        12.75 o                         
  -4  22   1          6.50          4.08         4.00 o                         
  -3  22   1        684.45        680.62        17.76 o                         
  -2  22   1        159.34        154.20         9.27 o                         
  -1  22   1        958.88        959.67        18.58 o                         
   0  22   1         11.69         15.78         2.81 o                         
   1  22   1       2846.58       2789.76        28.36 o                         
   2  22   1          2.40          2.61         2.86 o                         
   3  22   1        376.60        368.40        15.44 o                         
   4  22   1          7.65          8.29         4.63 o                         
   5  22   1          1.20         10.79         6.93 o                         
  -5  23   1         60.82         63.54        11.31 o                         
  -4  23   1        266.18        253.23        13.43 o                         
  -3  23   1         63.02         56.09         6.97 o                         
  -2  23   1         72.84         63.65         5.32 o                         
  -1  23   1        274.83        268.71        11.19 o                         
   0  23   1        187.04        188.74         8.77 o                         
   1  23   1         82.71        100.88         7.03 o                         
   2  23   1        853.94        883.11        22.24 o                         
   3  23   1       1284.37       1340.29        30.03 o                         
   4  23   1         10.43         13.61         4.81 o                         
  -5  24   1        122.29        164.16        22.04 o                         
  -4  24   1          6.71          5.87         4.67 o                         
  -3  24   1        141.90        133.87        12.02 o                         
  -2  24   1         11.54          8.94         3.31 o                         
  -1  24   1        668.86        666.26        17.75 o                         
   0  24   1        750.55        755.46        18.45 o                         
   1  24   1         62.86         47.24         4.62 o                         
   2  24   1        656.58        641.40        16.69 o                         
   3  24   1         26.87         32.27         5.49 o                         
   4  24   1        491.08        469.82        18.06 o                         
  -5  25   1         68.79         95.64        17.70 o                         
  -4  25   1        261.97        263.25        19.58 o                         
  -3  25   1          3.90          8.48         5.16 o                         
  -2  25   1       1244.39       1269.70        27.39 o                         
  -1  25   1         12.14         13.17         3.81 o                         
   0  25   1        517.17        522.32        14.90 o                         
   1  25   1        129.47        112.42         6.75 o                         
   2  25   1        147.03        154.15         8.16 o                         
   3  25   1         24.57         26.95         6.67 o                         
   4  25   1         16.36         13.47        10.18 o                         
  -4  26   1        198.14        180.78        26.33 o                         
  -3  26   1         67.77         80.03         8.35 o                         
  -2  26   1         53.86         58.86         8.30 o                         
  -1  26   1        110.39        119.62        10.32 o                         
   0  26   1         52.38         55.50         6.92 o                         
   1  26   1        111.48        121.55         8.41 o                         
   2  26   1        825.77        864.73        32.70 o                         
   3  26   1         17.48         12.99         7.08 o                         
  -4  27   1          0.90         -7.25         7.25 o                         
  -3  27   1         40.02         49.69         7.30 o                         
  -2  27   1        356.71        361.60        15.56 o                         
  -1  27   1         81.01         72.76        10.05 o                         
   0  27   1         63.84         60.27         7.27 o                         
   1  27   1        301.07        288.19        12.72 o                         
   2  27   1         30.21         46.91         8.28 o                         
   3  27   1        470.98        468.38        22.67 o                         
  -3  28   1        402.09        371.41        23.05 o                         
  -2  28   1         64.79         58.91         7.29 o                         
  -1  28   1        715.75        720.21        22.69 o                         
   0  28   1          4.82          0.67         4.47 o                         
   1  28   1         47.13         49.85         6.95 o                         
   2  28   1          1.00         -2.31         5.76 o                         
  -2  29   1        261.39        238.87        20.11 o                         
  -1  29   1        109.80        103.97        18.84 o                         
   0  29   1        178.98        158.31        18.00 o                         
   1  29   1        136.54        126.98        10.98 o                         
   2  29   1         90.58         69.33        11.99 o                         
  -1  30   1         25.08         21.77        11.15 o                         
   0  30   1        212.89        168.09        18.65 o                         
   1  30   1          6.07        -10.95        10.95 o                         
  -1  31   1         22.16          7.56        10.25 o                         
   0  31   1        320.25        316.48        25.69 o                         
   1  31   1        205.79        152.05        21.43 o                         
  -6   0   2        247.39        224.59         9.88 o                         
  -4   0   2       2068.62       2110.05        26.85 o                         
  -2   0   2       2557.33       2532.36        17.13 o                         
   0   0   2        267.66        210.66         2.98 o                         
   2   0   2         12.38          7.13         1.23 o                         
   4   0   2        175.76        224.32         9.50 o                         
   6   0   2        691.91        714.56        37.29 o                         
  -7   1   2         53.65         49.21        10.62 o                         
  -6   1   2         11.68         13.08         2.38 o                         
  -5   1   2         58.35         56.76         3.56 o                         
  -4   1   2        139.51        175.90         6.11 o                         
  -3   1   2       2516.34       2649.98        16.89 o                         
  -2   1   2       1633.70       1623.06         8.95 o                         
  -1   1   2         10.91          4.03         0.74 o                         
   0   1   2       2848.86       2903.83        14.75 o                         
   1   1   2        426.64        488.50         4.15 o                         
   2   1   2       2452.22       2366.76        18.50 o                         
   3   1   2        557.24        582.66         8.06 o                         
   4   1   2       1367.56       1260.48        14.62 o                         
   5   1   2          3.92          7.45         3.03 o                         
   6   1   2        132.66        113.83         7.63 o                         
   7   1   2        238.06        267.09        19.14 o                         
  -7   2   2        136.90        159.01        26.03 o                         
  -6   2   2         16.44         16.88         2.59 o                         
  -5   2   2         29.26         24.93         2.72 o                         
  -4   2   2       1192.32       1265.84        13.75 o                         
  -3   2   2        939.52       1036.40         9.59 o                         
  -2   2   2       1412.51       1390.66         9.05 o                         
  -1   2   2        798.58        732.98         7.54 o                         
   0   2   2       5667.04       5987.14        23.43 o                         
   1   2   2       5348.13       5486.81        19.28 o                         
   2   2   2        265.56        307.09         3.68 o                         
   3   2   2       1689.66       1524.99        15.37 o                         
   4   2   2        880.27        821.24        11.84 o                         
   5   2   2        561.16        602.27        14.44 o                         
   6   2   2        123.88        143.38         9.82 o                         
   7   2   2         21.90         27.95         7.02 o                         
  -7   3   2        428.94        414.57        20.08 o                         
  -6   3   2         27.92         15.66         3.43 o                         
  -5   3   2        459.81        469.38         9.06 o                         
  -4   3   2        339.27        408.83         6.71 o                         
  -3   3   2       3607.44       3647.07        18.78 o                         
  -2   3   2         29.82         41.34         1.79 o                         
  -1   3   2         50.32         16.95         1.29 o                         
   0   3   2       2731.06       2876.22        12.09 o                         
   1   3   2         84.89         67.47         2.15 o                         
   2   3   2         39.93         32.96         1.55 o                         
   3   3   2        334.21        314.52         5.65 o                         
   4   3   2          1.56          4.51         1.88 o                         
   5   3   2        408.48        430.02        11.79 o                         
   6   3   2          0.04         -0.43         4.56 o                         
   7   3   2        197.84        195.86        13.01 o                         
  -7   4   2         74.31         79.35         8.55 o                         
  -6   4   2        185.89        186.53         7.58 o                         
  -5   4   2        200.17        181.27         6.32 o                         
  -4   4   2        541.17        562.98         7.09 o                         
  -3   4   2        745.55        703.23         8.58 o                         
  -2   4   2        764.00        748.90         7.19 o                         
  -1   4   2        293.21        373.20         5.17 o                         
   0   4   2       2022.05       2267.48        22.27 o                         
   1   4   2       1552.23       1516.78        15.06 o                         
   2   4   2         73.38         86.01         2.76 o                         
   3   4   2        168.44        152.41         4.27 o                         
   4   4   2         48.30         48.36         3.97 o                         
   5   4   2        828.54        847.56        19.65 o                         
   6   4   2         12.14         11.50         4.20 o                         
   7   4   2        101.57        106.38        10.02 o                         
  -7   5   2         31.52         37.64         5.37 o                         
  -6   5   2        101.67        104.73         5.64 o                         
  -5   5   2        133.76        119.67         4.06 o                         
  -4   5   2         70.67         57.40         2.48 o                         
  -3   5   2        240.06        242.54         5.18 o                         
  -2   5   2        402.36        294.37         4.81 o                         
  -1   5   2       2504.88       2803.22        11.91 o                         
   0   5   2         12.08         13.46         1.25 o                         
   1   5   2          6.33         14.21         1.51 o                         
   2   5   2       2927.82       2922.92        16.37 o                         
   3   5   2         18.25         21.32         2.32 o                         
   4   5   2        998.47       1022.46        13.96 o                         
   5   5   2        517.29        473.05        20.10 o                         
   6   5   2        320.61        329.17        13.93 o                         
   7   5   2         10.67         12.86         5.30 o                         
  -7   6   2         55.01         47.76         6.82 o                         
  -6   6   2        903.07        925.38        15.71 o                         
  -5   6   2        148.78        136.53         5.57 o                         
  -4   6   2       1156.65       1136.47        12.88 o                         
  -3   6   2         47.59         26.16         2.03 o                         
  -2   6   2       1917.43       1873.98        13.01 o                         
  -1   6   2        506.12        450.89         5.34 o                         
   0   6   2        559.89        597.24         6.75 o                         
   1   6   2         45.78         46.70         2.40 o                         
   2   6   2          0.07          3.13         1.41 o                         
   3   6   2         11.90         13.89         1.45 o                         
   4   6   2        161.64        147.59         5.78 o                         
   5   6   2        384.61        390.62         9.82 o                         
   6   6   2        483.73        525.59        26.53 o                         
   7   6   2          4.79          4.29         5.05 o                         
  -7   7   2        301.83        270.02        17.39 o                         
  -6   7   2        100.93         85.76         5.12 o                         
  -5   7   2        921.04        930.72        12.95 o                         
  -4   7   2         11.05         14.82         2.34 o                         
  -3   7   2        957.24        934.48        11.21 o                         
  -2   7   2       1042.94       1169.63         9.28 o                         
  -1   7   2        291.83        259.07         4.37 o                         
   0   7   2         24.64         60.54         3.75 o                         
   1   7   2        123.34        103.60         3.54 o                         
   2   7   2       4150.53       4096.67        31.49 o                         
   3   7   2        186.60        171.31         4.07 o                         
   4   7   2         20.26         24.66         2.85 o                         
   5   7   2        245.41        227.99        10.87 o                         
   6   7   2         21.61         14.70         4.59 o                         
   7   7   2        319.27        328.59        15.34 o                         
  -7   8   2        111.71        118.77        13.16 o                         
  -6   8   2         38.24         23.42         3.31 o                         
  -5   8   2          1.05          0.02         2.27 o                         
  -4   8   2         46.31         52.91         3.70 o                         
  -3   8   2         76.75         83.03         4.28 o                         
  -2   8   2        483.39        556.59         7.50 o                         
  -1   8   2       1539.53       1497.09         9.77 o                         
   0   8   2        203.83        246.92         4.87 o                         
   1   8   2       7305.84       7122.84        38.02 o                         
   2   8   2        172.04        174.52         5.37 o                         
   3   8   2       4868.40       4965.55        28.44 o                         
   4   8   2        313.66        267.36         6.22 o                         
   5   8   2         13.90         14.11         3.36 o                         
   6   8   2          7.21          6.56         4.12 o                         
   7   8   2         13.95          7.85         5.61 o                         
  -7   9   2        170.59        178.87        13.01 o                         
  -6   9   2          1.19          5.42         2.66 o                         
  -5   9   2        932.31        944.73        14.43 o                         
  -4   9   2        230.63        263.22         7.67 o                         
  -3   9   2       1393.56       1327.26        16.22 o                         
  -2   9   2         34.28         53.43         2.26 o                         
  -1   9   2        348.86        354.52         5.04 o                         
   0   9   2        110.49         64.34         1.81 o                         
   1   9   2        401.13        440.03         6.48 o                         
   2   9   2       1638.71       1637.58        13.64 o                         
   3   9   2          7.81         12.94         2.26 o                         
   4   9   2         59.73         62.87         3.51 o                         
   5   9   2         40.76         42.52         6.51 o                         
   6   9   2          0.29          0.07         4.24 o                         
   7   9   2        218.50        221.61        13.23 o                         
  -7  10   2        152.11        152.88        10.81 o                         
  -6  10   2        621.52        628.81        14.53 o                         
  -5  10   2         36.21         36.22         3.80 o                         
  -4  10   2        849.75        834.58        13.71 o                         
  -3  10   2         29.45         38.24         4.46 o                         
  -2  10   2       1091.92       1057.26        10.37 o                         
  -1  10   2       2622.23       2816.50        18.20 o                         
   0  10   2        102.40         83.55         2.25 o                         
   1  10   2       1451.69       1470.78        12.52 o                         
   2  10   2          8.03         13.56         1.82 o                         
   3  10   2        904.37        906.22        26.91 o                         
   4  10   2          4.31          5.84         2.88 o                         
   5  10   2        430.07        425.82        17.75 o                         
   6  10   2        506.12        512.30        18.19 o                         
   7  10   2          0.12          4.06         5.57 o                         
  -7  11   2          6.55          3.18         5.12 o                         
  -6  11   2        150.82        154.94         7.66 o                         
  -5  11   2         46.81         44.61         4.81 o                         
  -4  11   2          0.20          1.98         2.88 o                         
  -3  11   2          2.58         10.23         2.23 o                         
  -2  11   2       1543.79       1504.42        11.88 o                         
  -1  11   2        301.23        395.58         7.84 o                         
   0  11   2       5233.62       5342.05        41.61 o                         
   1  11   2        152.63        162.48         4.83 o                         
   2  11   2       7385.34       7589.91        45.78 o                         
   3  11   2        123.23        114.09         5.43 o                         
   4  11   2       1586.85       1546.01        18.28 o                         
   5  11   2         93.65         84.29         8.84 o                         
   6  11   2        298.14        277.58        13.83 o                         
   7  11   2          0.13          5.69         6.38 o                         
  -7  12   2         66.17         75.94         9.66 o                         
  -6  12   2         84.68         89.60         6.70 o                         
  -5  12   2         12.66          5.48         2.62 o                         
  -4  12   2       1465.93       1479.32        24.51 o                         
  -3  12   2        102.28         87.39         4.18 o                         
  -2  12   2       3395.77       3276.91        23.93 o                         
  -1  12   2        178.05        167.94         4.14 o                         
   0  12   2       1292.95       1370.54        12.28 o                         
   1  12   2        924.73        966.94        10.09 o                         
   2  12   2         23.49         48.88         2.81 o                         
   3  12   2       1655.61       1611.15        16.52 o                         
   4  12   2        304.88        309.51         7.43 o                         
   5  12   2         43.84         50.20         7.84 o                         
   6  12   2        323.32        341.47        13.43 o                         
   7  12   2         87.86        104.62        11.09 o                         
  -7  13   2          9.41          0.85         5.06 o                         
  -6  13   2         86.43         97.16         8.56 o                         
  -5  13   2        528.68        542.81        12.94 o                         
  -4  13   2        199.41        204.92        12.60 o                         
  -3  13   2       1301.08       1239.87        15.93 o                         
  -2  13   2        552.45        563.41         7.94 o                         
  -1  13   2       2600.19       2471.50        16.05 o                         
   0  13   2        209.40        201.12         4.41 o                         
   1  13   2          3.30          7.62         1.44 o                         
   2  13   2        733.37        732.26        10.65 o                         
   3  13   2          3.80          7.20         2.19 o                         
   4  13   2         57.30         50.54         3.97 o                         
   5  13   2        387.49        431.93        19.42 o                         
   6  13   2         48.86         57.72         8.74 o                         
   7  13   2        104.31         90.11        13.88 o                         
  -7  14   2         41.01         45.18         7.85 o                         
  -6  14   2         66.15         66.85         7.33 o                         
  -5  14   2          2.51          2.53         3.16 o                         
  -4  14   2         96.37         94.07         7.12 o                         
  -3  14   2       1071.20       1065.36        17.47 o                         
  -2  14   2          0.08          1.49         1.39 o                         
  -1  14   2       2318.67       2392.84        18.55 o                         
   0  14   2         12.90          7.42         1.30 o                         
   1  14   2       2572.32       2558.14        17.54 o                         
   2  14   2         13.57         10.51         2.31 o                         
   3  14   2        853.79        862.02        15.86 o                         
   4  14   2         31.12         35.81         4.22 o                         
   5  14   2        541.95        516.89        17.25 o                         
   6  14   2          3.75          1.41         6.62 o                         
   7  14   2         72.24         99.27        13.03 o                         
  -7  15   2        183.31        158.19        25.03 o                         
  -6  15   2          4.39          0.65         4.49 o                         
  -5  15   2        599.28        604.68        16.30 o                         
  -4  15   2        115.33        104.52         6.40 o                         
  -3  15   2       2008.64       2025.02        24.48 o                         
  -2  15   2        961.33        972.50        13.37 o                         
  -1  15   2       1444.77       1554.16        16.30 o                         
   0  15   2        702.44        692.43         8.58 o                         
   1  15   2         13.93         23.72         2.32 o                         
   2  15   2        305.63        291.09         7.67 o                         
   3  15   2         83.70         78.85         5.36 o                         
   4  15   2        263.22        249.41         9.62 o                         
   5  15   2        581.42        532.63        27.71 o                         
   6  15   2         66.94         72.59         8.06 o                         
   7  15   2        364.30        405.40        30.62 o                         
  -6  16   2        206.42        235.24        13.21 o                         
  -5  16   2        149.42        138.92         8.55 o                         
  -4  16   2       1659.06       1649.88        28.28 o                         
  -3  16   2         39.41         35.18         4.00 o                         
  -2  16   2       2265.09       2292.04        21.11 o                         
  -1  16   2          3.38          3.52         2.20 o                         
   0  16   2        345.09        362.41         7.46 o                         
   1  16   2        665.06        631.92        11.94 o                         
   2  16   2          2.50          3.40         2.42 o                         
   3  16   2        280.01        284.52        10.98 o                         
   4  16   2        119.49        115.98         8.09 o                         
   5  16   2         72.36         59.01         7.05 o                         
   6  16   2        414.49        438.74        17.98 o                         
  -6  17   2         20.68         36.55         6.31 o                         
  -5  17   2        150.49        157.94         9.10 o                         
  -4  17   2         82.90         84.63         7.50 o                         
  -3  17   2         94.93         99.95         5.32 o                         
  -2  17   2        114.05        131.60         5.91 o                         
  -1  17   2        401.53        420.10         9.00 o                         
   0  17   2       1672.28       1660.40        17.21 o                         
   1  17   2        489.72        525.87        12.70 o                         
   2  17   2       1228.10       1194.87        18.46 o                         
   3  17   2        133.53        134.02         7.96 o                         
   4  17   2        953.19        958.90        22.21 o                         
   5  17   2         77.99         75.80         7.71 o                         
   6  17   2         97.70         82.66         9.80 o                         
  -6  18   2        232.14        201.98        12.85 o                         
  -5  18   2        165.65        168.49         9.63 o                         
  -4  18   2        601.27        587.14        20.11 o                         
  -3  18   2         17.00         19.40         2.88 o                         
  -2  18   2        120.59        115.95         5.56 o                         
  -1  18   2        479.46        512.97        10.24 o                         
   0  18   2        345.04        351.16         7.82 o                         
   1  18   2       1893.92       1843.42        21.56 o                         
   2  18   2        138.97        124.23         6.85 o                         
   3  18   2       1690.57       1710.79        32.07 o                         
   4  18   2        489.47        477.06        17.92 o                         
   5  18   2         41.59         28.73         8.93 o                         
   6  18   2         57.79         25.01        10.21 o                         
  -6  19   2         22.43         33.96         9.55 o                         
  -5  19   2        770.87        783.18        20.07 o                         
  -4  19   2        134.74        117.58         7.96 o                         
  -3  19   2       1984.26       1968.18        31.42 o                         
  -2  19   2         99.34        105.94         5.53 o                         
  -1  19   2        648.52        668.58        13.14 o                         
   0  19   2        263.35        261.36         7.04 o                         
   1  19   2        126.09        145.78         7.77 o                         
   2  19   2         67.90         67.52         5.13 o                         
   3  19   2        300.49        305.00        12.10 o                         
   4  19   2        103.72        109.84         8.42 o                         
   5  19   2        337.28        353.88        15.51 o                         
   6  19   2          1.55          0.24         7.01 o                         
  -6  20   2        172.16        129.81        21.47 o                         
  -5  20   2         19.07         16.55         4.48 o                         
  -4  20   2        221.00        223.71        10.84 o                         
  -3  20   2        158.66        158.90         9.90 o                         
  -2  20   2        299.95        302.96        10.23 o                         
  -1  20   2        679.85        684.10        13.71 o                         
   0  20   2        116.16        116.05         5.02 o                         
   1  20   2       1391.06       1368.36        19.63 o                         
   2  20   2         17.95         14.62         3.34 o                         
   3  20   2        873.32        844.77        20.18 o                         
   4  20   2         44.67         28.79         5.42 o                         
   5  20   2        329.92        353.79        15.83 o                         
  -5  21   2         40.50         32.27         5.86 o                         
  -4  21   2        118.17        120.61         8.69 o                         
  -3  21   2        119.25        118.91         9.10 o                         
  -2  21   2          5.04          6.10         3.28 o                         
  -1  21   2        507.90        491.47        14.94 o                         
   0  21   2       2792.29       2792.46        33.22 o                         
   1  21   2        242.93        231.79         9.17 o                         
   2  21   2       1656.83       1731.87        25.95 o                         
   3  21   2         30.95         28.44         4.74 o                         
   4  21   2        836.29        841.60        22.34 o                         
   5  21   2         91.16        106.82        11.67 o                         
  -5  22   2          2.68          4.15         6.31 o                         
  -4  22   2        758.52        754.31        19.86 o                         
  -3  22   2        155.63        137.04         9.52 o                         
  -2  22   2       2160.72       2200.54        28.55 o                         
  -1  22   2         57.04         45.59         6.27 o                         
   0  22   2        983.92       1012.41        17.36 o                         
   1  22   2         11.75          9.34         2.75 o                         
   2  22   2        160.58        176.26         8.31 o                         
   3  22   2          1.79          4.84         4.13 o                         
   4  22   2        793.73        811.98        22.41 o                         
  -5  23   2         23.39         22.90        10.11 o                         
  -4  23   2          2.32          8.34         4.56 o                         
  -3  23   2        216.54        226.95        12.35 o                         
  -2  23   2        400.12        393.88        12.71 o                         
  -1  23   2        251.58        244.20        12.75 o                         
   0  23   2       1333.25       1327.40        20.37 o                         
   1  23   2        385.23        376.26        12.70 o                         
   2  23   2       1813.77       1859.08        29.85 o                         
   3  23   2         53.28         60.26         9.76 o                         
   4  23   2        411.66        395.12        20.67 o                         
  -5  24   2          0.14         -3.37        10.79 o                         
  -4  24   2         87.14        106.96         8.67 o                         
  -3  24   2        151.42        168.50        10.22 o                         
  -2  24   2         96.81         95.82         8.41 o                         
  -1  24   2        953.99        967.67        25.40 o                         
   0  24   2          3.33         -0.79         4.77 o                         
   1  24   2       1811.52       1791.16        35.30 o                         
   2  24   2          0.02          2.80         4.36 o                         
   3  24   2       1069.10       1043.69        31.74 o                         
   4  24   2          3.19          7.68         6.67 o                         
  -4  25   2         93.12         93.32        11.53 o                         
  -3  25   2        470.14        493.64        16.64 o                         
  -2  25   2          0.51         -4.47         4.47 o                         
  -1  25   2        554.59        539.40        28.54 o                         
   0  25   2          9.17          4.03         4.45 o                         
   1  25   2          4.54          9.95         5.15 o                         
   2  25   2         42.88         28.00         9.37 o                         
   3  25   2         23.23         28.20         9.88 o                         
  -4  26   2         49.26         70.39        19.48 o                         
  -3  26   2         27.75         32.28         6.35 o                         
  -2  26   2        191.48        186.33        10.37 o                         
  -1  26   2        893.39        828.54        51.77 o                         
   0  26   2          0.58         -1.33         5.00 o                         
   1  26   2        500.77        463.53        19.08 o                         
   2  26   2         11.48         16.10         6.09 o                         
   3  26   2        851.12        878.11        30.40 o                         
  -4  27   2          0.79          3.80         8.72 o                         
  -3  27   2         58.92         46.08        10.75 o                         
  -2  27   2         70.13         62.34         8.24 o                         
  -1  27   2         59.58         56.96         8.70 o                         
   0  27   2        660.89        640.32        26.55 o                         
   1  27   2         62.84         68.51         8.41 o                         
   2  27   2        493.93        513.47        22.80 o                         
   3  27   2         22.81         25.53         8.36 o                         
  -3  28   2          0.01         12.79        11.62 o                         
  -2  28   2        400.75        410.31        19.63 o                         
  -1  28   2          4.57          2.98         5.92 o                         
   0  28   2         90.66        114.71        10.06 o                         
   1  28   2        272.29        246.83        12.44 o                         
   2  28   2         15.12         14.92         7.32 o                         
  -3  29   2        695.97        706.33        42.50 o                         
  -2  29   2        301.92        260.20        16.29 o                         
  -1  29   2        224.95        216.51        23.91 o                         
   0  29   2        339.35        307.10        16.19 o                         
   1  29   2         10.27         -1.75         5.08 o                         
   2  29   2         52.74         64.78        11.44 o                         
  -2  30   2          0.19         20.24         9.59 o                         
  -1  30   2        286.95        286.69        22.70 o                         
   0  30   2          3.34         13.07         7.93 o                         
   1  30   2         84.62         73.44         9.08 o                         
   0  31   2         83.22         86.42        16.47 o                         
   1  31   2          0.23          3.10         7.59 o                         
  -7   0   3        392.40        479.65        36.61 o                         
  -5   0   3         93.83         94.94         8.06 o                         
  -3   0   3        860.91        855.00        11.40 o                         
  -1   0   3       1579.10       1677.77        23.85 o                         
   1   0   3        108.58        105.54         3.71 o                         
   3   0   3        566.43        449.57        10.18 o                         
   5   0   3       3210.78       3263.67        52.46 o                         
   7   0   3        523.30        580.23        41.03 o                         
  -7   1   3          3.24          1.76         5.59 o                         
  -6   1   3        238.78        248.14         7.24 o                         
  -5   1   3         38.24         36.64         5.14 o                         
  -4   1   3          2.02          5.85         1.69 o                         
  -3   1   3       3520.47       3521.22        16.83 o                         
  -2   1   3        598.80        576.84         5.13 o                         
  -1   1   3       2577.20       2427.96        16.54 o                         
   0   1   3          3.33          8.25         0.83 o                         
   1   1   3       4696.07       4805.79        16.24 o                         
   2   1   3        312.47        408.46         4.69 o                         
   3   1   3       1096.85       1015.06         9.19 o                         
   4   1   3        330.03        304.97         7.92 o                         
   5   1   3        328.70        341.15        14.05 o                         
   6   1   3        200.39        232.08        11.12 o                         
   7   1   3         34.93         78.64        12.86 o                         
  -7   2   3        152.32        157.26        13.60 o                         
  -6   2   3         14.16         13.49         2.64 o                         
  -5   2   3        529.68        533.98        11.95 o                         
  -4   2   3        903.16        898.82        11.01 o                         
  -3   2   3       1526.63       1535.32        11.71 o                         
  -2   2   3       7181.60       7115.59        24.34 o                         
  -1   2   3        192.56        154.59         3.02 o                         
   0   2   3       1614.70       1608.93         8.51 o                         
   1   2   3       1283.43       1317.56         8.29 o                         
   2   2   3       3682.30       3803.44        18.79 o                         
   3   2   3       2313.03       2398.36        15.73 o                         
   4   2   3        450.16        430.52        10.19 o                         
   5   2   3         45.56         58.93         5.28 o                         
   6   2   3         28.35         27.88         6.24 o                         
   7   2   3          7.30         11.24         6.09 o                         
  -7   3   3         35.70         28.55         7.35 o                         
  -6   3   3        799.27        817.92        14.67 o                         
  -5   3   3         75.09         74.73         4.16 o                         
  -4   3   3       1012.64       1033.63        11.88 o                         
  -3   3   3        273.97        268.81         4.73 o                         
  -2   3   3        779.96        763.90         7.55 o                         
  -1   3   3        372.87        333.46         6.29 o                         
   0   3   3         66.87         67.37         1.77 o                         
   1   3   3        633.10        699.91         6.35 o                         
   2   3   3       4687.26       4708.61        18.44 o                         
   3   3   3         22.23         29.60         2.09 o                         
   4   3   3       1507.71       1522.77        21.04 o                         
   5   3   3         55.63         41.29         4.45 o                         
   6   3   3        467.73        509.91        19.63 o                         
   7   3   3         55.62         47.14         7.91 o                         
  -7   4   3        330.62        305.66        39.74 o                         
  -6   4   3        369.14        358.60        10.01 o                         
  -5   4   3        292.91        310.46         7.69 o                         
  -4   4   3        166.05        149.40         4.31 o                         
  -3   4   3         89.27         69.81         2.65 o                         
  -2   4   3        634.51        566.12         7.44 o                         
  -1   4   3        932.95       1057.57         9.95 o                         
   0   4   3       1654.51       1602.73         8.92 o                         
   1   4   3         26.38         29.82         1.59 o                         
   2   4   3        832.08        743.40         7.51 o                         
   3   4   3        831.39        737.23        11.39 o                         
   4   4   3        887.45        902.10        14.77 o                         
   5   4   3         20.56         27.37         3.76 o                         
   6   4   3          7.45          5.53         4.41 o                         
   7   4   3        102.40        106.37        10.66 o                         
  -7   5   3          9.77         16.16         7.29 o                         
  -6   5   3         14.95         18.72         3.26 o                         
  -5   5   3        405.69        394.68         8.28 o                         
  -4   5   3        229.98        245.06         5.43 o                         
  -3   5   3        738.36        749.14         8.56 o                         
  -2   5   3         74.56         81.89         3.83 o                         
  -1   5   3       2665.38       2723.53        17.87 o                         
   0   5   3        496.40        522.02         7.55 o                         
   1   5   3       1233.00       1129.37         9.25 o                         
   2   5   3       1245.14       1360.94        11.80 o                         
   3   5   3       1904.57       1901.14        11.58 o                         
   4   5   3        108.13        107.62         5.04 o                         
   5   5   3        194.69        196.26         8.55 o                         
   6   5   3        138.47        147.92         9.98 o                         
   7   5   3         49.98         72.25         9.05 o                         
  -7   6   3        510.50        533.13        20.87 o                         
  -6   6   3         35.98         38.35         3.97 o                         
  -5   6   3        419.75        412.79         8.15 o                         
  -4   6   3          6.73          6.37         1.29 o                         
  -3   6   3       1029.74       1069.59         9.57 o                         
  -2   6   3        292.59        351.83         6.41 o                         
  -1   6   3        312.14        329.00         3.68 o                         
   0   6   3        637.75        699.76         7.70 o                         
   1   6   3         20.35         14.28         1.40 o                         
   2   6   3        695.10        708.25         9.30 o                         
   3   6   3       2126.61       2104.49        15.41 o                         
   4   6   3       1144.78       1140.95        16.24 o                         
   5   6   3        269.81        309.33        10.65 o                         
   6   6   3          0.34          4.25         3.82 o                         
   7   6   3        440.25        467.33        21.88 o                         
  -7   7   3          6.64          7.33         6.40 o                         
  -6   7   3        427.16        429.87        11.17 o                         
  -5   7   3        412.31        387.61         9.79 o                         
  -4   7   3        137.98        124.16         3.73 o                         
  -3   7   3        923.59        889.55         9.07 o                         
  -2   7   3       2067.62       2183.32        16.17 o                         
  -1   7   3       5444.54       5216.93        29.76 o                         
   0   7   3        133.18        174.30         4.06 o                         
   1   7   3       1398.77       1300.44        10.90 o                         
   2   7   3        759.44        663.31        10.05 o                         
   3   7   3          5.51          3.34         1.76 o                         
   4   7   3        712.09        679.08        21.29 o                         
   5   7   3         79.51         70.15         6.75 o                         
   6   7   3        464.42        485.67        17.57 o                         
   7   7   3          0.40         -5.54         5.54 o                         
  -7   8   3          9.33          6.13         6.05 o                         
  -6   8   3         25.09         23.89         4.18 o                         
  -5   8   3          8.25          9.96         2.54 o                         
  -4   8   3        849.63        863.21        12.79 o                         
  -3   8   3        338.87        341.37         5.07 o                         
  -2   8   3       6692.87       6558.57        36.30 o                         
  -1   8   3       2191.10       2346.47        13.06 o                         
   0   8   3       3804.60       3654.95        33.16 o                         
   1   8   3        362.84        427.35         7.62 o                         
   2   8   3       3312.88       3211.62        22.43 o                         
   3   8   3          8.91         10.72         2.07 o                         
   4   8   3        105.07         94.04         4.40 o                         
   5   8   3          5.41          2.87         4.34 o                         
   6   8   3          0.31          0.64         5.93 o                         
   7   8   3          0.16         -2.69         5.96 o                         
  -7   9   3          7.27         11.39         6.59 o                         
  -6   9   3        713.26        720.75        16.60 o                         
  -5   9   3         16.44         17.21         3.02 o                         
  -4   9   3        145.21        162.17         6.34 o                         
  -3   9   3        395.60        369.70         5.74 o                         
  -2   9   3         68.09         42.95         2.13 o                         
  -1   9   3        614.80        567.53         6.00 o                         
   0   9   3         90.14        119.83         3.92 o                         
   1   9   3       1523.62       1557.07        15.96 o                         
   2   9   3        817.09        796.31        10.92 o                         
   3   9   3        139.89        137.49         5.40 o                         
   4   9   3        236.29        229.51         6.58 o                         
   5   9   3          3.76          3.97         4.95 o                         
   6   9   3        363.94        388.52        16.33 o                         
   7   9   3          4.70          6.68         7.02 o                         
  -7  10   3        192.29        177.14        15.65 o                         
  -6  10   3          0.94          5.09         3.25 o                         
  -5  10   3        210.69        231.55         8.60 o                         
  -4  10   3          6.34          6.02         3.11 o                         
  -3  10   3        146.22        132.62         4.03 o                         
  -2  10   3       2023.91       2072.70        19.19 o                         
  -1  10   3       2802.75       2995.68        14.25 o                         
   0  10   3        636.67        600.73         9.43 o                         
   1  10   3        152.59        151.14         4.02 o                         
   2  10   3       2247.37       2247.26        19.52 o                         
   3  10   3        522.84        506.70        10.25 o                         
   4  10   3        301.38        307.42         8.57 o                         
   5  10   3       1044.92       1041.58        28.25 o                         
   6  10   3         10.43         -0.46         4.51 o                         
   7  10   3        359.74        375.01        23.55 o                         
  -7  11   3        120.99        110.29        13.07 o                         
  -6  11   3         46.91         47.74         4.88 o                         
  -5  11   3         49.68         57.52         5.09 o                         
  -4  11   3          0.98          2.34         1.54 o                         
  -3  11   3        556.33        559.08        10.72 o                         
  -2  11   3        338.94        393.05         6.16 o                         
  -1  11   3       7570.97       7664.18        34.76 o                         
   0  11   3       1418.01       1469.88        13.59 o                         
   1  11   3       3301.63       3259.53        21.60 o                         
   2  11   3         91.42         92.14         3.68 o                         
   3  11   3       3037.74       3038.42        23.57 o                         
   4  11   3         16.86         10.90         2.37 o                         
   5  11   3        168.31        173.33        12.29 o                         
   6  11   3          4.62          0.55         4.70 o                         
   7  11   3         21.62         42.77        22.28 o                         
  -7  12   3        223.08        206.60        14.75 o                         
  -6  12   3         13.96         11.02         3.57 o                         
  -5  12   3       1313.30       1300.97        20.35 o                         
  -4  12   3          0.67          0.05         1.64 o                         
  -3  12   3        818.36        797.04        16.92 o                         
  -2  12   3        288.72        283.55         5.91 o                         
  -1  12   3        458.23        491.89         7.82 o                         
   0  12   3        965.18       1006.34        11.66 o                         
   1  12   3        426.39        412.80         6.13 o                         
   2  12   3        926.47        941.00        11.81 o                         
   3  12   3       1746.29       1767.22        22.63 o                         
   4  12   3       1102.59       1024.84        15.25 o                         
   5  12   3         54.53         55.72         7.69 o                         
   6  12   3         30.79         22.26         7.24 o                         
   7  12   3        141.80        159.26        15.58 o                         
  -7  13   3          5.65         -4.33         5.68 o                         
  -6  13   3        161.61        180.69         8.82 o                         
  -5  13   3        192.38        189.56         8.19 o                         
  -4  13   3       1529.48       1575.94        20.78 o                         
  -3  13   3        715.34        751.04        18.87 o                         
  -2  13   3         88.25         88.32         4.71 o                         
  -1  13   3       1092.85       1074.88         9.98 o                         
   0  13   3        123.09        157.57         5.11 o                         
   1  13   3        314.17        292.13         5.52 o                         
   2  13   3       1753.38       1771.08        16.55 o                         
   3  13   3          7.06          7.95         2.16 o                         
   4  13   3        449.00        458.86        10.50 o                         
   5  13   3          1.90         -0.89         3.58 o                         
   6  13   3        258.62        245.39        13.37 o                         
   7  13   3         59.51         71.62        15.19 o                         
  -7  14   3          1.39          9.70         5.03 o                         
  -6  14   3         32.70         34.42         5.99 o                         
  -5  14   3         58.29         27.61         6.90 o                         
  -4  14   3       1024.71       1088.85        22.52 o                         
  -3  14   3         80.21         73.46         4.81 o                         
  -2  14   3       2087.81       2024.78        16.92 o                         
  -1  14   3         54.48         55.14         2.88 o                         
   0  14   3       2444.12       2424.78        23.94 o                         
   1  14   3        465.55        485.28         7.89 o                         
   2  14   3        633.90        562.63        10.15 o                         
   3  14   3         34.31         38.79         4.31 o                         
   4  14   3        852.69        863.08        22.46 o                         
   5  14   3         38.23         38.12         6.95 o                         
   6  14   3         17.71         14.64         5.36 o                         
   7  14   3         18.49         45.66        12.81 o                         
  -6  15   3        407.38        385.54        16.36 o                         
  -5  15   3         71.54         74.30         7.39 o                         
  -4  15   3        462.99        430.97        14.71 o                         
  -3  15   3       1077.21       1111.34        20.30 o                         
  -2  15   3        525.98        533.17         9.06 o                         
  -1  15   3        500.62        504.56         7.90 o                         
   0  15   3         96.27         98.80         6.86 o                         
   1  15   3         26.31         26.14         2.36 o                         
   2  15   3        159.16        150.45         5.93 o                         
   3  15   3        885.34        855.84        16.15 o                         
   4  15   3        789.01        783.12        19.57 o                         
   5  15   3         35.87         35.33         6.58 o                         
   6  15   3        471.93        515.17        19.86 o                         
  -6  16   3         12.51         10.93         5.40 o                         
  -5  16   3        543.24        528.72        17.66 o                         
  -4  16   3        160.42        157.77         9.39 o                         
  -3  16   3        729.54        765.80        13.26 o                         
  -2  16   3        481.03        493.59         9.04 o                         
  -1  16   3        762.88        765.76        11.47 o                         
   0  16   3        245.24        251.35         8.37 o                         
   1  16   3        109.21        114.32         4.81 o                         
   2  16   3         56.10         55.96         4.01 o                         
   3  16   3        104.47         98.30         6.69 o                         
   4  16   3        358.68        340.48        13.36 o                         
   5  16   3        885.00        938.61        24.01 o                         
   6  16   3         11.89         12.10         7.26 o                         
  -6  17   3          2.09          4.69         4.45 o                         
  -5  17   3         28.86         31.66         5.93 o                         
  -4  17   3         41.88         45.67         5.96 o                         
  -3  17   3       1922.39       1953.52        25.15 o                         
  -2  17   3         67.64         80.53         4.43 o                         
  -1  17   3        855.83        851.97        18.40 o                         
   0  17   3         76.34         64.55         4.72 o                         
   1  17   3       1562.12       1513.59        17.16 o                         
   2  17   3          0.87          1.49         2.07 o                         
   3  17   3        105.20        118.09         7.32 o                         
   4  17   3         20.48         18.27         4.92 o                         
   5  17   3         53.71         53.37         6.67 o                         
   6  17   3        152.51        154.61        19.05 o                         
  -6  18   3         21.23         13.51         7.65 o                         
  -5  18   3        185.91        209.60        11.97 o                         
  -4  18   3        444.98        452.69        16.10 o                         
  -3  18   3         82.87         84.33         7.41 o                         
  -2  18   3       1107.40       1157.47        16.01 o                         
  -1  18   3          0.10         -1.57         1.57 o                         
   0  18   3        861.73        887.34        16.43 o                         
   1  18   3        872.40        857.78        13.38 o                         
   2  18   3        227.39        228.29         7.74 o                         
   3  18   3        460.72        446.52        13.93 o                         
   4  18   3         34.08         32.71         5.30 o                         
   5  18   3        324.25        291.88        14.00 o                         
  -6  19   3        609.92        570.60        42.37 o                         
  -5  19   3        189.96        172.46        10.09 o                         
  -4  19   3        680.54        699.52        26.12 o                         
  -3  19   3         29.15         30.42         5.47 o                         
  -2  19   3        351.90        348.17         8.29 o                         
  -1  19   3          3.66          2.56         1.67 o                         
   0  19   3         19.73         13.68         4.08 o                         
   1  19   3         40.39         37.15         3.36 o                         
   2  19   3        443.04        446.64        10.87 o                         
   3  19   3         34.59         34.45         4.85 o                         
   4  19   3        685.94        699.53        19.68 o                         
   5  19   3          0.82          4.75         6.09 o                         
  -6  20   3         46.57         50.63        15.06 o                         
  -5  20   3        120.70        140.54         9.70 o                         
  -4  20   3        179.90        174.74        10.97 o                         
  -3  20   3         17.33         20.62         5.08 o                         
  -2  20   3        405.46        430.45        12.59 o                         
  -1  20   3        261.95        275.84         8.94 o                         
   0  20   3       1980.23       1958.58        29.14 o                         
   1  20   3         25.95         19.98         3.59 o                         
   2  20   3        710.33        685.26        14.70 o                         
   3  20   3         65.83         68.69         6.14 o                         
   4  20   3        411.41        424.99        20.39 o                         
   5  20   3        130.64        146.01        13.52 o                         
  -5  21   3         10.09         18.34         5.22 o                         
  -4  21   3        170.05        158.30        10.59 o                         
  -3  21   3        196.53        221.26        11.85 o                         
  -2  21   3         85.00         68.30         5.72 o                         
  -1  21   3       1366.04       1354.74        29.19 o                         
   0  21   3         11.64         20.66         4.62 o                         
   1  21   3       1212.81       1156.26        16.94 o                         
   2  21   3        126.78        132.92         6.90 o                         
   3  21   3        452.86        484.49        20.81 o                         
   4  21   3        204.86        215.48        18.94 o                         
  -5  22   3        421.06        404.65        19.97 o                         
  -4  22   3         49.35         55.80         7.28 o                         
  -3  22   3        497.63        492.61        17.51 o                         
  -2  22   3          4.30          0.41         3.27 o                         
  -1  22   3         87.44         88.38         8.88 o                         
   0  22   3         31.23         24.09         6.95 o                         
   1  22   3        166.62        164.71         9.87 o                         
   2  22   3          4.74         -2.39         5.82 o                         
   3  22   3        639.86        655.06        24.40 o                         
   4  22   3          8.05         12.88         6.14 o                         
  -5  23   3          3.74         -7.69         7.92 o                         
  -4  23   3         17.53         19.96         5.93 o                         
  -3  23   3        535.23        562.37        19.23 o                         
  -2  23   3        368.11        343.78        18.98 o                         
  -1  23   3       1118.19       1141.06        28.09 o                         
   0  23   3         17.41         21.14         4.51 o                         
   1  23   3       1741.69       1739.04        30.94 o                         
   2  23   3         77.28         92.29         8.46 o                         
   3  23   3        390.75        399.92        19.78 o                         
   4  23   3         84.07         98.72        10.62 o                         
  -5  24   3        110.31        110.19        14.85 o                         
  -4  24   3        283.11        320.56        15.63 o                         
  -3  24   3         81.47         82.75         8.49 o                         
  -2  24   3        507.25        524.04        18.49 o                         
  -1  24   3          2.74         -0.37         4.15 o                         
   0  24   3       1681.42       1657.47        29.74 o                         
   1  24   3          4.73          8.24         4.36 o                         
   2  24   3        714.77        659.75        20.67 o                         
   3  24   3          1.51          4.25         5.18 o                         
   4  24   3         66.34         56.98        14.94 o                         
  -4  25   3        106.97        117.56        11.97 o                         
  -3  25   3        171.84        158.57        11.20 o                         
  -2  25   3        105.67        105.95        10.42 o                         
  -1  25   3          2.28         -4.37         4.74 o                         
   0  25   3        212.95        192.93        11.08 o                         
   1  25   3         16.59          5.26         6.23 o                         
   2  25   3         57.59         52.19         7.12 o                         
   3  25   3         63.30         54.75         8.82 o                         
  -4  26   3         65.74         64.19         9.46 o                         
  -3  26   3         15.35         10.88         6.01 o                         
  -2  26   3        435.02        470.83        21.11 o                         
  -1  26   3          8.37          7.35         4.69 o                         
   0  26   3        546.80        557.24        18.36 o                         
   1  26   3         52.37         52.39         6.78 o                         
   2  26   3        412.17        438.45        17.82 o                         
   3  26   3         15.53         15.50         7.87 o                         
  -4  27   3        332.48        269.68        30.45 o                         
  -3  27   3        298.32        325.00        23.40 o                         
  -2  27   3          3.65         -3.36         5.48 o                         
  -1  27   3        459.65        478.13        26.24 o                         
   0  27   3         99.41         85.03        10.86 o                         
   1  27   3        370.31        352.64        15.77 o                         
   2  27   3          8.38         -5.68         5.68 o                         
   3  27   3        241.97        279.21        30.40 o                         
  -3  28   3         73.54         79.75        25.01 o                         
  -2  28   3        106.69         92.90        12.46 o                         
  -1  28   3         36.10         17.78         8.20 o                         
   0  28   3          6.11          0.30        11.51 o                         
   1  28   3         53.17         60.46         7.40 o                         
   2  28   3          2.55          2.98        18.93 o                         
  -2  29   3          9.72         -2.07         6.06 o                         
  -1  29   3        363.67        308.12        28.24 o                         
   0  29   3         13.61         17.43         6.77 o                         
   1  29   3         29.56         29.18         6.60 o                         
   2  29   3        145.89        144.65        21.63 o                         
  -2  30   3        263.47        258.96        27.49 o                         
  -1  30   3          0.05        -12.86        12.86 o                         
   0  30   3        255.51        229.68        26.02 o                         
   1  30   3          3.62         13.47        10.89 o                         
   0  31   3         28.51         40.20        18.33 o                         
  -6   0   4        956.16        895.91        18.75 o                         
  -4   0   4        576.30        526.22        24.74 o                         
  -2   0   4        447.76        510.07         8.29 o                         
   0   0   4       4464.58       4654.15        48.51 o                         
   2   0   4       5576.42       5623.55        31.91 o                         
   4   0   4       7220.02       6916.91        74.98 o                         
   6   0   4        390.44        430.84        22.31 o                         
  -7   1   4         63.44         73.03        11.78 o                         
  -6   1   4        262.34        254.47         7.87 o                         
  -5   1   4         38.45         36.52         5.04 o                         
  -4   1   4       1211.39       1169.29        13.29 o                         
  -3   1   4        166.85        146.49         3.38 o                         
  -2   1   4       4222.96       4197.38        16.01 o                         
  -1   1   4          1.06          2.79         1.05 o                         
   0   1   4       3856.96       3989.14        15.22 o                         
   1   1   4          3.70         18.09         1.32 o                         
   2   1   4        756.66        743.61         7.33 o                         
   3   1   4       1578.42       1594.01        12.66 o                         
   4   1   4          0.07         14.48         5.75 o                         
   5   1   4        766.87        734.70        22.53 o                         
   6   1   4         96.92        121.55        10.47 o                         
   7   1   4          6.74         22.13        11.20 o                         
  -7   2   4         77.83         72.94        13.61 o                         
  -6   2   4        168.45        181.07         7.53 o                         
  -5   2   4        613.41        619.18        11.09 o                         
  -4   2   4        354.09        408.53         7.52 o                         
  -3   2   4       3635.70       3615.72        20.58 o                         
  -2   2   4        173.41        202.56         4.66 o                         
  -1   2   4       2941.03       2840.43        16.04 o                         
   0   2   4        162.16        125.65         3.26 o                         
   1   2   4       3195.91       3308.91        14.30 o                         
   2   2   4       1188.14       1229.38         9.81 o                         
   3   2   4        118.28        136.92         3.84 o                         
   4   2   4        119.07        117.48         7.71 o                         
   5   2   4          4.99         31.75         5.69 o                         
   6   2   4         80.38         85.50         9.36 o                         
   7   2   4         99.49        146.59        32.40 o                         
  -7   3   4        507.19        516.33        27.12 o                         
  -6   3   4          4.10         10.11         6.04 o                         
  -5   3   4       1216.65       1243.84        17.03 o                         
  -4   3   4        138.46        133.93         4.44 o                         
  -3   3   4          6.72          8.90         1.29 o                         
  -2   3   4         90.15        108.55         3.64 o                         
  -1   3   4       1511.95       1552.52        10.75 o                         
   0   3   4         29.09         26.77         1.33 o                         
   1   3   4       5023.96       5123.54        18.44 o                         
   2   3   4          2.93          2.98         1.16 o                         
   3   3   4       3735.34       3665.42        23.52 o                         
   4   3   4        108.03        100.19         7.19 o                         
   5   3   4       1098.88       1137.56        24.70 o                         
   6   3   4         10.96         11.20         5.13 o                         
   7   3   4         87.76        110.71        13.43 o                         
  -7   4   4        110.46        100.51        13.08 o                         
  -6   4   4        699.70        712.57        18.72 o                         
  -5   4   4        443.48        451.58        11.06 o                         
  -4   4   4         42.84         45.23         2.90 o                         
  -3   4   4        867.57        837.41         9.82 o                         
  -2   4   4        644.84        689.05         8.53 o                         
  -1   4   4       8174.81       8573.88        46.75 o                         
   0   4   4       1272.04       1246.09         9.64 o                         
   1   4   4        575.15        525.91         6.55 o                         
   2   4   4        664.33        598.52         7.06 o                         
   3   4   4         15.99         14.42         1.87 o                         
   4   4   4        452.62        458.44        11.26 o                         
   5   4   4        357.26        348.27        14.07 o                         
   6   4   4        108.99        111.03        10.27 o                         
   7   4   4        195.88        181.58        23.43 o                         
  -7   5   4          1.55         -6.31         8.67 o                         
  -6   5   4        397.92        424.68        15.13 o                         
  -5   5   4          0.18          2.79         2.40 o                         
  -4   5   4        231.97        222.06         5.73 o                         
  -3   5   4        607.84        666.63         8.23 o                         
  -2   5   4       6422.34       6422.13        25.45 o                         
  -1   5   4          5.65          8.16         1.02 o                         
   0   5   4       3687.89       3772.91        20.52 o                         
   1   5   4        157.98        140.48         3.86 o                         
   2   5   4       2036.43       2115.74        14.82 o                         
   3   5   4        353.98        355.90         9.48 o                         
   4   5   4         55.12         60.62         7.54 o                         
   5   5   4         44.37         48.69         6.16 o                         
   6   5   4         33.13         47.52         6.80 o                         
   7   5   4         91.08         81.24        15.82 o                         
  -6   6   4        309.78        319.11        13.12 o                         
  -5   6   4         66.53         62.37         4.54 o                         
  -4   6   4        196.23        193.74         4.93 o                         
  -3   6   4          1.05          1.95         1.47 o                         
  -2   6   4          0.46          2.92         1.33 o                         
  -1   6   4       2231.22       2461.92        17.58 o                         
   0   6   4        944.12        877.02         9.51 o                         
   1   6   4        628.41        630.92         8.33 o                         
   2   6   4       1541.05       1454.82        10.89 o                         
   3   6   4         41.59         44.18         3.75 o                         
   4   6   4        985.60       1014.09        16.51 o                         
   5   6   4        241.45        255.03        12.31 o                         
   6   6   4        526.61        560.41        25.05 o                         
   7   6   4        144.68        142.62        21.39 o                         
  -6   7   4        227.97        201.22        15.84 o                         
  -5   7   4        368.58        365.10         9.78 o                         
  -4   7   4       1929.82       1952.09        15.45 o                         
  -3   7   4         57.90         56.20         3.90 o                         
  -2   7   4       2054.04       2092.50        17.21 o                         
  -1   7   4        231.20        195.69         4.54 o                         
   0   7   4       1107.77       1087.68        14.34 o                         
   1   7   4        608.26        529.85         7.44 o                         
   2   7   4        159.82        204.80         5.14 o                         
   3   7   4       1033.83        942.13        12.37 o                         
   4   7   4        152.93        125.27         6.17 o                         
   5   7   4        411.79        412.48        19.43 o                         
   6   7   4         71.03         68.98         7.80 o                         
   7   7   4        181.52        205.48        26.24 o                         
  -7   8   4         52.85         47.16         8.69 o                         
  -6   8   4          8.86          6.91         4.37 o                         
  -5   8   4       1332.34       1283.66        16.61 o                         
  -4   8   4        149.59        142.87         3.59 o                         
  -3   8   4       2370.69       2375.84        20.49 o                         
  -2   8   4        199.51        192.26         4.85 o                         
  -1   8   4       7401.51       7266.88        39.34 o                         
   0   8   4       1111.43       1263.15        12.06 o                         
   1   8   4        815.14        756.71         8.33 o                         
   2   8   4        284.90        284.81         6.79 o                         
   3   8   4        163.66        146.16         5.80 o                         
   4   8   4         76.06         63.57         2.92 o                         
   5   8   4          6.89         -1.50         4.23 o                         
   6   8   4          0.13         -3.71         4.52 o                         
   7   8   4        135.91        174.80        24.37 o                         
  -7   9   4        228.78        207.13        16.23 o                         
  -6   9   4         29.35         35.89         5.64 o                         
  -5   9   4         36.80         33.89         4.68 o                         
  -4   9   4        504.40        476.34        12.42 o                         
  -3   9   4        115.59        112.08         4.81 o                         
  -2   9   4       1062.89       1091.22        11.98 o                         
  -1   9   4       1965.06       2008.65        10.95 o                         
   0   9   4       1961.18       2148.20        22.31 o                         
   1   9   4         70.80         41.22         2.10 o                         
   2   9   4        169.96        179.77         5.58 o                         
   3   9   4       3050.20       2949.29        25.20 o                         
   4   9   4         88.11         91.46         4.07 o                         
   5   9   4        210.21        230.91        13.97 o                         
   6   9   4         25.20         22.62         5.33 o                         
   7   9   4        246.37        244.89        28.48 o                         
  -7  10   4         42.89         55.23        14.52 o                         
  -6  10   4        137.54        124.88         9.18 o                         
  -5  10   4        212.59        226.64         9.78 o                         
  -4  10   4        553.10        475.21        14.68 o                         
  -3  10   4         50.53         60.66         6.92 o                         
  -2  10   4         92.11        112.15         4.79 o                         
  -1  10   4       2271.09       2196.97        16.35 o                         
   0  10   4        901.37        838.69         9.92 o                         
   1  10   4        748.64        705.86        11.22 o                         
   2  10   4       2203.40       2111.64        20.38 o                         
   3  10   4        681.09        657.56        11.38 o                         
   4  10   4       1907.46       1833.22        21.59 o                         
   5  10   4          2.94         -1.37         4.46 o                         
   6  10   4        230.40        211.34        12.91 o                         
   7  10   4         65.76         78.56        17.64 o                         
  -7  11   4         39.46         28.07        11.61 o                         
  -6  11   4         30.89         21.53         4.74 o                         
  -5  11   4         11.72         12.59         3.52 o                         
  -4  11   4        329.62        335.93         7.11 o                         
  -3  11   4        386.46        344.71        11.50 o                         
  -2  11   4       2262.36       2202.34        22.12 o                         
  -1  11   4        912.80        967.74        11.57 o                         
   0  11   4       3658.69       3617.07        25.50 o                         
   1  11   4         10.60         24.24         3.14 o                         
   2  11   4        872.34        834.30        14.35 o                         
   3  11   4         16.75         14.61         2.61 o                         
   4  11   4        145.84        136.92         8.47 o                         
   5  11   4         19.18          2.71         4.42 o                         
   6  11   4        128.08        144.18        10.84 o                         
  -7  12   4         14.55          2.52        20.32 o                         
  -6  12   4        525.89        540.62        16.31 o                         
  -5  12   4         15.26         12.40         4.40 o                         
  -4  12   4          9.30         15.04         2.73 o                         
  -3  12   4        210.77        202.81         5.87 o                         
  -2  12   4        742.26        723.85         8.89 o                         
  -1  12   4        654.17        667.60        11.80 o                         
   0  12   4        353.61        337.08         7.94 o                         
   1  12   4        506.37        532.10        10.88 o                         
   2  12   4        913.54        898.05        13.19 o                         
   3  12   4        267.48        249.20         7.59 o                         
   4  12   4        367.37        366.75        16.70 o                         
   5  12   4        100.10         93.40        10.15 o                         
   6  12   4        334.12        397.50        20.36 o                         
  -7  13   4        336.80        339.47        28.20 o                         
  -6  13   4        108.71        103.57         7.84 o                         
  -5  13   4        769.45        736.72        19.89 o                         
  -4  13   4        477.30        469.77        17.30 o                         
  -3  13   4        123.67        114.16         6.82 o                         
  -2  13   4       1010.98        948.79        10.68 o                         
  -1  13   4        389.90        356.70        10.35 o                         
   0  13   4         88.60         74.23         4.10 o                         
   1  13   4       1647.24       1606.93        19.21 o                         
   2  13   4        872.79        891.79        12.38 o                         
   3  13   4       1358.76       1318.85        18.11 o                         
   4  13   4        102.90        109.66         9.67 o                         
   5  13   4        527.96        531.52        23.01 o                         
   6  13   4         11.92         11.37         7.85 o                         
  -6  14   4          0.23          2.25         3.92 o                         
  -5  14   4        714.16        770.71        20.81 o                         
  -4  14   4         55.10         46.97         5.68 o                         
  -3  14   4       1346.28       1350.27        16.41 o                         
  -2  14   4       1278.70       1263.59        12.76 o                         
  -1  14   4       1801.43       1807.95        17.72 o                         
   0  14   4         21.94         29.85         3.38 o                         
   1  14   4        421.43        406.38        10.12 o                         
   2  14   4        145.58        132.81         5.40 o                         
   3  14   4         65.91         61.66         4.09 o                         
   4  14   4         33.46         46.35         6.56 o                         
   5  14   4        228.91        230.41        12.19 o                         
   6  14   4         26.01         22.03        12.29 o                         
  -6  15   4        217.22        210.55        11.04 o                         
  -5  15   4         32.36         39.38         6.14 o                         
  -4  15   4        204.06        182.24        10.12 o                         
  -3  15   4        101.19         98.88         5.06 o                         
  -2  15   4         87.89         91.29         4.08 o                         
  -1  15   4          3.84          6.56         1.95 o                         
   0  15   4        511.60        471.62        13.00 o                         
   1  15   4        233.23        227.25         7.90 o                         
   2  15   4         24.51         22.83         2.80 o                         
   3  15   4        431.69        444.34        12.00 o                         
   4  15   4        219.84        212.44        11.77 o                         
   5  15   4        685.12        697.63        20.72 o                         
   6  15   4         31.43         31.59        14.10 o                         
  -6  16   4         62.31         35.84         9.23 o                         
  -5  16   4        107.79        112.60        10.96 o                         
  -4  16   4        357.95        383.88        17.24 o                         
  -3  16   4        481.17        491.08        17.20 o                         
  -2  16   4         70.83         60.17         4.15 o                         
  -1  16   4          9.50         14.22         3.22 o                         
   0  16   4          3.49          5.99         2.59 o                         
   1  16   4         42.76         41.36         4.46 o                         
   2  16   4        376.28        367.27         9.70 o                         
   3  16   4         14.79         12.01         3.08 o                         
   4  16   4       1170.67       1195.54        32.92 o                         
   5  16   4         64.17         73.59         7.72 o                         
  -6  17   4        329.61        337.57        32.39 o                         
  -5  17   4         14.98         22.39         6.53 o                         
  -4  17   4       1441.79       1520.56        28.93 o                         
  -3  17   4          1.26          0.22         3.38 o                         
  -2  17   4        654.69        695.12        10.45 o                         
  -1  17   4          0.03          5.10         2.85 o                         
   0  17   4        576.31        611.17        13.55 o                         
   1  17   4         47.55         43.04         4.63 o                         
   2  17   4         14.34         14.58         2.58 o                         
   3  17   4         27.33         29.12         3.95 o                         
   4  17   4          1.53         -4.35         4.35 o                         
   5  17   4        122.45        148.48        19.28 o                         
  -5  18   4        246.05        280.66        14.00 o                         
  -4  18   4          0.82          6.65         4.39 o                         
  -3  18   4        678.58        694.04        20.75 o                         
  -2  18   4          8.98          2.82         2.06 o                         
  -1  18   4         95.09        101.46         6.93 o                         
   0  18   4       1045.88       1045.33        18.22 o                         
   1  18   4        148.31        145.59         7.84 o                         
   2  18   4        658.06        623.37        11.45 o                         
   3  18   4          2.29          8.15         3.68 o                         
   4  18   4        184.28        180.44        13.48 o                         
   5  18   4         12.44         -1.18         5.93 o                         
  -5  19   4        108.94        114.43         9.46 o                         
  -4  19   4         15.02         13.67         4.93 o                         
  -3  19   4          6.86          1.97         4.11 o                         
  -2  19   4         16.67         14.11         3.80 o                         
  -1  19   4         36.14         32.15         4.09 o                         
   0  19   4         25.23         23.93         4.69 o                         
   1  19   4        546.83        531.27        14.67 o                         
   2  19   4          1.51         -0.02         3.21 o                         
   3  19   4        257.60        238.66        14.61 o                         
   4  19   4          5.92          1.42         5.36 o                         
   5  19   4        244.66        253.86        21.22 o                         
  -5  20   4         15.22         21.88         5.82 o                         
  -4  20   4          8.13         11.22         4.63 o                         
  -3  20   4        744.60        785.96        26.74 o                         
  -2  20   4          3.50          6.28         3.29 o                         
  -1  20   4        739.97        782.00        22.77 o                         
   0  20   4         16.63         12.31         3.99 o                         
   1  20   4        558.13        561.23        15.47 o                         
   2  20   4         46.36         40.13         5.52 o                         
   3  20   4        123.87        128.72        11.22 o                         
   4  20   4        171.64        167.51        13.89 o                         
  -5  21   4         53.41         53.47        11.43 o                         
  -4  21   4          4.77          4.88         4.11 o                         
  -3  21   4          0.01         -0.56         3.87 o                         
  -2  21   4        855.00        906.32        21.07 o                         
  -1  21   4         35.60         31.51         5.81 o                         
   0  21   4        661.11        683.60        18.37 o                         
   1  21   4        912.32        885.58        19.77 o                         
   2  21   4        124.52        129.75         8.35 o                         
   3  21   4         63.78         76.51         9.11 o                         
   4  21   4          0.06         10.05         5.96 o                         
  -5  22   4         43.72         30.19        13.62 o                         
  -4  22   4         12.56         14.23         5.27 o                         
  -3  22   4         10.99         12.65         4.88 o                         
  -2  22   4         32.72         23.52         4.74 o                         
  -1  22   4         73.89         60.13         7.67 o                         
   0  22   4        209.84        221.40        11.02 o                         
   1  22   4          7.14          7.70         3.90 o                         
   2  22   4        258.25        266.43        11.98 o                         
   3  22   4          0.32         -5.23         5.23 o                         
   4  22   4         89.03        105.26        11.51 o                         
  -5  23   4        109.59         90.24        20.07 o                         
  -4  23   4        292.95        304.64        15.13 o                         
  -3  23   4         35.66         32.88         6.47 o                         
  -2  23   4        481.17        492.02        20.43 o                         
  -1  23   4          1.37          0.91         4.08 o                         
   0  23   4        521.52        497.40        16.56 o                         
   1  23   4        103.31         97.94         7.50 o                         
   2  23   4        370.94        363.08        15.09 o                         
   3  23   4         19.57         15.93         6.11 o                         
   4  23   4          2.82          3.78         7.43 o                         
  -4  24   4         71.62         69.97        11.44 o                         
  -3  24   4        325.05        342.78        15.92 o                         
  -2  24   4         13.96         -1.47         6.42 o                         
  -1  24   4        566.18        580.59        30.00 o                         
   0  24   4         72.90         58.98         7.85 o                         
   1  24   4        280.68        296.26        12.54 o                         
   2  24   4        162.52        138.44        10.42 o                         
   3  24   4          3.66          4.87         5.90 o                         
  -3  25   4          0.26          4.67         5.04 o                         
  -2  25   4          4.89          5.97         5.32 o                         
  -1  25   4        140.43        146.84        11.83 o                         
   0  25   4         10.35          5.24         4.03 o                         
   1  25   4        236.30        248.00        11.97 o                         
   2  25   4         12.18         16.98         6.22 o                         
   3  25   4        258.23        255.99        25.55 o                         
  -3  26   4        247.68        294.48        17.96 o                         
  -2  26   4         30.37         33.00         6.79 o                         
  -1  26   4        143.94        149.09        11.99 o                         
   0  26   4        144.59        120.20        11.21 o                         
   1  26   4        165.48        157.47        10.04 o                         
   2  26   4         68.26         61.53         8.91 o                         
   3  26   4         99.86         96.96        17.60 o                         
  -3  27   4          5.31          5.00         6.54 o                         
  -2  27   4        186.09        175.40        16.20 o                         
  -1  27   4          7.63          6.63        12.63 o                         
   0  27   4        187.11        205.52        12.09 o                         
   1  27   4         12.14          2.12         4.79 o                         
   2  27   4         31.77         45.62         8.02 o                         
  -2  28   4         49.98         38.31         9.87 o                         
  -1  28   4         49.90         29.80        11.54 o                         
   0  28   4          9.72          9.30         8.63 o                         
   1  28   4          1.10          1.31         4.86 o                         
   2  28   4        211.97        185.70        24.33 o                         
  -2  29   4        106.19        115.82        19.97 o                         
  -1  29   4          0.21        -11.37        11.37 o                         
   0  29   4         78.21         71.85        10.92 o                         
   1  29   4         14.22          1.90         5.87 o                         
  -7   0   5         72.19         54.42        14.63 o                         
  -5   0   5        324.59        328.96        12.73 o                         
  -3   0   5         89.63         86.67         4.32 o                         
  -1   0   5       2599.81       2625.52        34.77 o                         
   1   0   5       7466.75       7422.99        41.57 o                         
   3   0   5       1942.28       1868.61        26.62 o                         
   5   0   5        339.49        310.70        27.73 o                         
  -7   1   5        234.55        193.91        24.80 o                         
  -6   1   5         36.11         25.63         5.77 o                         
  -5   1   5       1137.93       1098.64        15.95 o                         
  -4   1   5        206.77        207.44         5.75 o                         
  -3   1   5        766.38        770.15         8.46 o                         
  -2   1   5        250.31        214.57         7.55 o                         
  -1   1   5        757.56        771.66         9.76 o                         
   0   1   5       1339.44       1365.17        13.79 o                         
   1   1   5        140.88        155.98         3.71 o                         
   2   1   5       2233.71       2337.62        16.39 o                         
   3   1   5         28.74         31.18         3.73 o                         
   4   1   5        750.22        692.40        13.86 o                         
   5   1   5        454.21        451.89        18.74 o                         
   6   1   5         84.09         96.21        12.92 o                         
  -7   2   5         20.12         32.76        13.58 o                         
  -6   2   5        857.77        861.03        22.50 o                         
  -5   2   5         91.79         92.98         5.07 o                         
  -4   2   5       1013.32        987.20        10.88 o                         
  -3   2   5         18.28         16.49         2.25 o                         
  -2   2   5        644.69        606.76        11.80 o                         
  -1   2   5         17.55          7.62         1.17 o                         
   0   2   5        749.32        790.68         8.59 o                         
   1   2   5       1233.31       1287.80         9.86 o                         
   2   2   5        321.33        323.08         6.79 o                         
   3   2   5        643.77        690.65        13.71 o                         
   4   2   5        493.18        494.72        11.18 o                         
   5   2   5        365.78        372.30        17.18 o                         
   6   2   5        108.80        116.20        10.76 o                         
  -7   3   5         25.13         21.69        13.34 o                         
  -6   3   5        173.52        172.63        12.25 o                         
  -5   3   5        225.44        227.24         9.19 o                         
  -4   3   5        198.65        215.02         6.49 o                         
  -3   3   5        330.57        332.30         6.31 o                         
  -2   3   5        961.65        972.80        13.92 o                         
  -1   3   5        219.83        239.06         4.49 o                         
   0   3   5       5586.49       5618.04        28.82 o                         
   1   3   5        175.84        202.86         5.07 o                         
   2   3   5       1790.89       1787.16        15.72 o                         
   3   3   5        118.96        107.36         4.44 o                         
   4   3   5        705.14        705.87        13.95 o                         
   5   3   5         54.22         49.51         6.40 o                         
   6   3   5         66.80         91.82        10.02 o                         
  -7   4   5         32.76         14.49         9.38 o                         
  -6   4   5        247.52        188.64        11.10 o                         
  -5   4   5          0.50          7.65         3.55 o                         
  -4   4   5       1316.05       1280.10        14.41 o                         
  -3   4   5        866.69        908.56        12.07 o                         
  -2   4   5       1907.53       1976.59        33.53 o                         
  -1   4   5       1137.39       1114.29        11.25 o                         
   0   4   5        181.74        169.40         4.52 o                         
   1   4   5       1348.20       1348.09        13.81 o                         
   2   4   5        117.96        132.95         4.28 o                         
   3   4   5        457.72        464.27         8.82 o                         
   4   4   5        290.48        267.45        12.25 o                         
   5   4   5        137.55        146.44        13.48 o                         
   6   4   5        188.86        221.51        14.62 o                         
   7   4   5          3.99         20.39        10.43 o                         
  -7   5   5        104.52        105.42        18.39 o                         
  -6   5   5          0.04          0.60         3.54 o                         
  -5   5   5        853.49        827.46        17.60 o                         
  -4   5   5        127.13        132.06         5.50 o                         
  -3   5   5       2514.07       2592.52        22.93 o                         
  -2   5   5         20.27         24.63         3.04 o                         
  -1   5   5       2602.44       2643.71        21.76 o                         
   0   5   5        404.88        397.82         5.11 o                         
   1   5   5        441.47        440.31         6.40 o                         
   2   5   5          7.30          5.40         1.68 o                         
   3   5   5        172.07        176.15         5.74 o                         
   4   5   5        264.15        256.55         7.29 o                         
   5   5   5        408.55        443.18        16.62 o                         
   6   5   5          9.58          9.47         4.46 o                         
   7   5   5        175.70        159.64        23.20 o                         
  -7   6   5          3.87          8.37         8.70 o                         
  -6   6   5         93.56         76.61         6.47 o                         
  -5   6   5          0.11          5.97         3.83 o                         
  -4   6   5         31.82         28.00         2.73 o                         
  -3   6   5         83.89         77.52         4.54 o                         
  -2   6   5        894.12        956.77        14.71 o                         
  -1   6   5       3231.91       3248.50        18.03 o                         
   0   6   5        262.78        318.96         4.55 o                         
   1   6   5        722.21        645.94         8.04 o                         
   2   6   5        116.33        138.20         4.67 o                         
   3   6   5       1040.55       1029.87        14.67 o                         
   4   6   5        629.18        612.41         9.89 o                         
   5   6   5        271.05        283.10        14.10 o                         
   6   6   5         11.66         26.24         7.80 o                         
   7   6   5        184.33        216.24        26.33 o                         
  -7   7   5         64.30         51.37        15.46 o                         
  -6   7   5          3.12          1.12         5.29 o                         
  -5   7   5       1345.38       1332.29        22.80 o                         
  -4   7   5        146.23        155.06         6.01 o                         
  -3   7   5        151.42        150.87         5.23 o                         
  -2   7   5        653.21        640.37        11.55 o                         
  -1   7   5        577.26        562.42         7.50 o                         
   0   7   5       1839.96       1727.52        16.68 o                         
   1   7   5         58.71         53.50         2.63 o                         
   2   7   5         47.80         36.93         2.51 o                         
   3   7   5        119.87        101.17         4.96 o                         
   4   7   5         30.42         37.62         4.39 o                         
   5   7   5         91.38         91.59         8.31 o                         
   6   7   5         99.84         97.26         9.41 o                         
   7   7   5        252.67        282.45        31.44 o                         
  -7   8   5         39.18         27.96        12.06 o                         
  -6   8   5        435.91        455.21        14.72 o                         
  -5   8   5         16.08         10.36         3.59 o                         
  -4   8   5       2089.63       2112.22        20.38 o                         
  -3   8   5          0.38         -1.53         1.53 o                         
  -2   8   5       1414.06       1413.99        15.45 o                         
  -1   8   5        468.81        517.74        11.16 o                         
   0   8   5       1038.18       1109.80        13.16 o                         
   1   8   5         35.57         28.02         2.19 o                         
   2   8   5          1.26          3.94         1.54 o                         
   3   8   5        202.23        187.72         6.17 o                         
   4   8   5        431.80        425.88        10.48 o                         
   5   8   5         27.48         21.17         6.02 o                         
   6   8   5        401.13        445.32        18.58 o                         
  -7   9   5         62.14         62.75        14.41 o                         
  -6   9   5         72.15         81.77         6.98 o                         
  -5   9   5        567.18        585.18        15.69 o                         
  -4   9   5          1.27          6.56         2.82 o                         
  -3   9   5        612.33        624.61        11.00 o                         
  -2   9   5        574.75        566.81        10.19 o                         
  -1   9   5         97.39         99.39         2.94 o                         
   0   9   5       2843.72       2890.63        21.66 o                         
   1   9   5         12.65         16.03         1.72 o                         
   2   9   5       2046.25       1977.97        18.78 o                         
   3   9   5        376.72        369.33         8.65 o                         
   4   9   5       1153.65       1148.38        17.71 o                         
   5   9   5         79.09         99.73        13.27 o                         
   6   9   5        290.68        337.62        16.52 o                         
  -7  10   5         49.07         66.26        10.60 o                         
  -6  10   5          2.20          3.76         4.74 o                         
  -5  10   5         14.55          9.95         3.12 o                         
  -4  10   5         81.68         78.65         5.41 o                         
  -3  10   5          0.71          2.61         1.85 o                         
  -2  10   5        530.99        503.04        16.67 o                         
  -1  10   5       3768.86       3780.84        27.91 o                         
   0  10   5        309.47        271.43         7.53 o                         
   1  10   5       1610.20       1565.16        20.59 o                         
   2  10   5        370.95        393.50         8.42 o                         
   3  10   5        456.33        416.29        10.83 o                         
   4  10   5        138.21        140.66         6.78 o                         
   5  10   5         62.12         57.66         8.41 o                         
   6  10   5         28.70         33.09         6.62 o                         
  -7  11   5         45.87         40.69        13.96 o                         
  -6  11   5         60.75         62.28         7.40 o                         
  -5  11   5        464.85        485.11        14.51 o                         
  -4  11   5        774.88        779.96        16.07 o                         
  -3  11   5        565.90        564.59        10.71 o                         
  -2  11   5        244.32        233.03        11.08 o                         
  -1  11   5        838.82        838.80        13.93 o                         
   0  11   5         64.33         48.27         4.46 o                         
   1  11   5        240.96        257.45         7.88 o                         
   2  11   5         11.17         11.75         2.30 o                         
   3  11   5         60.49         64.32         4.53 o                         
   4  11   5          3.75          2.13         2.62 o                         
   5  11   5        231.75        250.59        18.90 o                         
   6  11   5          2.21          9.64         6.25 o                         
  -6  12   5         41.18         63.07         7.57 o                         
  -5  12   5          1.34          8.13         3.65 o                         
  -4  12   5        302.47        301.57        12.76 o                         
  -3  12   5         60.67         63.08         3.97 o                         
  -2  12   5         55.19         48.04         3.73 o                         
  -1  12   5        201.43        176.86         6.77 o                         
   0  12   5        246.75        273.08         8.15 o                         
   1  12   5       1041.36       1056.95        15.93 o                         
   2  12   5         28.50         32.22         2.47 o                         
   3  12   5       2401.28       2252.32        30.26 o                         
   4  12   5         31.65         26.84         4.78 o                         
   5  12   5        574.85        551.29        22.97 o                         
   6  12   5         23.88         -8.54         9.52 o                         
  -6  13   5         22.09         16.03         6.03 o                         
  -5  13   5        187.80        196.65         9.94 o                         
  -4  13   5         46.56         60.89         6.25 o                         
  -3  13   5        347.23        350.74         8.73 o                         
  -2  13   5        775.03        743.73        10.44 o                         
  -1  13   5       1404.63       1376.05        15.05 o                         
   0  13   5       1600.53       1587.09        31.81 o                         
   1  13   5        587.69        580.14        12.17 o                         
   2  13   5       1450.64       1384.81        17.32 o                         
   3  13   5          4.80          5.51         4.12 o                         
   4  13   5        613.10        596.84        18.33 o                         
   5  13   5        144.56        174.52        18.85 o                         
  -6  14   5        562.71        560.00        23.21 o                         
  -5  14   5         19.72         25.66         5.56 o                         
  -4  14   5        996.89       1058.46        22.98 o                         
  -3  14   5         66.99         61.49         4.86 o                         
  -2  14   5        322.50        333.04         8.92 o                         
  -1  14   5        155.79        138.22         5.14 o                         
   0  14   5        385.01        382.57        12.01 o                         
   1  14   5        240.56        215.08         7.80 o                         
   2  14   5        161.43        159.65         4.97 o                         
   3  14   5         10.16          9.43         2.67 o                         
   4  14   5        419.46        439.37        15.07 o                         
   5  14   5          5.60          4.29         5.49 o                         
  -6  15   5          0.26         10.62         6.55 o                         
  -5  15   5        162.77        161.83        16.56 o                         
  -4  15   5         12.44         13.85         4.49 o                         
  -3  15   5        468.46        522.25        12.58 o                         
  -2  15   5         16.94         20.40         2.08 o                         
  -1  15   5         28.35         24.34         3.48 o                         
   0  15   5        452.40        465.73        13.49 o                         
   1  15   5        219.45        231.40         9.29 o                         
   2  15   5        594.45        619.03        15.69 o                         
   3  15   5        192.25        188.48         8.02 o                         
   4  15   5        560.05        554.86        22.26 o                         
   5  15   5        117.40         96.57        12.33 o                         
  -6  16   5          7.34          6.81         8.21 o                         
  -5  16   5          9.95         19.77         6.49 o                         
  -4  16   5         16.63         16.64         4.42 o                         
  -3  16   5        100.97         90.65         5.77 o                         
  -2  16   5        253.35        221.05        11.81 o                         
  -1  16   5        538.95        562.80        11.80 o                         
   0  16   5        118.94        121.74         6.29 o                         
   1  16   5       1114.34       1137.94        20.42 o                         
   2  16   5        291.11        298.92        11.26 o                         
   3  16   5        624.53        637.22        19.16 o                         
   4  16   5         23.28         23.50         6.32 o                         
   5  16   5        219.82        205.18        15.47 o                         
  -6  17   5         37.27         49.57        19.52 o                         
  -5  17   5        593.73        593.98        23.62 o                         
  -4  17   5          0.29         -2.59         3.79 o                         
  -3  17   5        378.39        393.67        14.46 o                         
  -2  17   5         93.37         86.70         8.24 o                         
  -1  17   5         76.01         80.61         5.99 o                         
   0  17   5         23.62         28.91         3.80 o                         
   1  17   5          3.75         11.98         3.80 o                         
   2  17   5          3.07          0.58         3.37 o                         
   3  17   5         25.06         15.54         4.83 o                         
   4  17   5          4.66         -5.67         5.96 o                         
   5  17   5        196.11        213.52        15.64 o                         
  -5  18   5         15.47         20.74         7.02 o                         
  -4  18   5        276.70        271.48        13.04 o                         
  -3  18   5        311.99        301.39        13.14 o                         
  -2  18   5         17.47         13.28        11.22 o                         
  -1  18   5        186.15        213.50        13.26 o                         
   0  18   5        491.89        484.81        14.94 o                         
   1  18   5       1287.70       1273.96        22.72 o                         
   2  18   5         11.17         14.45         3.96 o                         
   3  18   5         26.66         19.18         4.95 o                         
   4  18   5         48.35         41.10         7.70 o                         
  -5  19   5         61.19         64.36        12.86 o                         
  -4  19   5          8.36         10.83         5.30 o                         
  -3  19   5         92.37        100.06        11.24 o                         
  -2  19   5        730.96        722.85        22.46 o                         
  -1  19   5          0.44          3.30         3.92 o                         
   0  19   5        746.92        792.58        19.49 o                         
   1  19   5        170.26        172.79         8.97 o                         
   2  19   5       1157.81       1162.32        24.27 o                         
   3  19   5         57.36         47.86         6.41 o                         
   4  19   5        213.42        217.91        23.90 o                         
  -5  20   5          3.34          5.89         9.96 o                         
  -4  20   5        204.89        227.22        15.53 o                         
  -3  20   5          5.45          6.95         5.29 o                         
  -2  20   5        877.59        960.01        27.88 o                         
  -1  20   5        325.72        367.02        16.84 o                         
   0  20   5         11.40         16.82         4.04 o                         
   1  20   5         93.27        106.09         7.45 o                         
   2  20   5          0.96          3.52         3.60 o                         
   3  20   5          0.59          0.12         4.21 o                         
   4  20   5         68.69         79.48         9.92 o                         
  -5  21   5         54.83         50.57        16.93 o                         
  -4  21   5         25.23         22.23         9.42 o                         
  -3  21   5        539.85        592.40        26.14 o                         
  -2  21   5        146.38        107.76        11.18 o                         
  -1  21   5        350.97        368.06        17.38 o                         
   0  21   5        208.02        213.19        10.90 o                         
   1  21   5         36.60         36.28         5.23 o                         
   2  21   5        204.62        218.88        10.97 o                         
   3  21   5         23.80         34.71         6.85 o                         
   4  21   5        119.80        127.12        15.60 o                         
  -4  22   5          0.25         12.43         8.58 o                         
  -3  22   5         64.68         58.83         9.33 o                         
  -2  22   5         73.12         62.51         7.98 o                         
  -1  22   5        184.73        184.04        12.77 o                         
   0  22   5          0.01         -4.64         4.64 o                         
   1  22   5        687.12        670.00        18.25 o                         
   2  22   5         96.94         99.54         8.04 o                         
   3  22   5        379.60        397.67        20.21 o                         
   4  22   5         22.58         22.26        11.77 o                         
  -4  23   5         11.74          9.37        12.11 o                         
  -3  23   5        365.99        380.47        32.17 o                         
  -2  23   5         46.65         46.36         7.60 o                         
  -1  23   5        219.68        242.45        14.84 o                         
   0  23   5         92.23         86.36         7.71 o                         
   1  23   5        150.46        157.85        10.56 o                         
   2  23   5         49.08         51.42         6.40 o                         
   3  23   5         38.14         48.04         8.19 o                         
  -3  24   5         21.91          3.58         7.51 o                         
  -2  24   5        307.92        324.14        17.44 o                         
  -1  24   5        256.39        296.26        16.67 o                         
   0  24   5         14.71         15.61         6.85 o                         
   1  24   5        162.14        158.36         9.69 o                         
   2  24   5         26.71         37.04         5.87 o                         
   3  24   5        284.87        329.45        30.51 o                         
  -2  25   5        311.33        321.62        17.94 o                         
  -1  25   5          9.62          6.36         5.81 o                         
   0  25   5        481.54        490.57        21.80 o                         
   1  25   5          1.17         -3.79         4.30 o                         
   2  25   5        569.72        623.55        24.26 o                         
   3  25   5          0.03         -9.02         9.02 o                         
  -2  26   5        168.96        205.68        25.36 o                         
  -1  26   5        303.46        317.69        23.25 o                         
   0  26   5        167.87        183.78        14.40 o                         
   1  26   5        281.47        327.51        14.63 o                         
   2  26   5         18.58         16.41         8.81 o                         
  -1  27   5         27.71         27.91        11.27 o                         
   0  27   5         16.90         17.50         6.98 o                         
   1  27   5         16.33         11.35         7.18 o                         
   2  27   5         59.42         39.33        13.20 o                         
   0  28   5         29.65          9.30         7.69 o                         
   1  28   5        202.02        216.01        28.29 o                         
  -6   0   6         88.07         69.58        13.69 o                         
  -4   0   6         82.85         88.79        10.00 o                         
  -2   0   6        473.53        444.58        11.26 o                         
   0   0   6       1564.25       1455.72        37.97 o                         
   2   0   6        563.63        586.69        15.39 o                         
   4   0   6        182.86        153.16         9.21 o                         
   6   0   6          4.58         19.97        10.97 o                         
  -6   1   6        188.23        202.57        12.11 o                         
  -5   1   6          0.29         -0.85         4.59 o                         
  -4   1   6        282.24        266.08         9.27 o                         
  -3   1   6        468.18        430.29         8.34 o                         
  -2   1   6          5.23          6.62         1.33 o                         
  -1   1   6        348.19        304.94         6.13 o                         
   0   1   6          0.10          2.20         1.81 o                         
   1   1   6        958.82        964.97        12.23 o                         
   2   1   6        201.21        198.52         6.07 o                         
   3   1   6        355.28        343.36         9.84 o                         
   4   1   6        156.28        156.94         6.58 o                         
   5   1   6          8.79         10.38         6.64 o                         
   6   1   6        156.94        152.21        15.90 o                         
  -6   2   6          9.63          4.55         5.56 o                         
  -5   2   6        522.59        534.43        17.45 o                         
  -4   2   6         31.96         26.20         3.55 o                         
  -3   2   6         57.40         61.69         3.68 o                         
  -2   2   6        113.55        103.78         4.90 o                         
  -1   2   6        180.96        186.20         4.81 o                         
   0   2   6       1743.10       1826.15        15.30 o                         
   1   2   6        525.67        570.84         7.77 o                         
   2   2   6        990.47        989.14        12.31 o                         
   3   2   6        369.01        357.72        10.98 o                         
   4   2   6        190.65        194.25         6.92 o                         
   5   2   6        632.14        648.65        29.12 o                         
   6   2   6         21.02          6.24         6.70 o                         
  -6   3   6         58.06         39.64         6.44 o                         
  -5   3   6        216.35        206.10        11.18 o                         
  -4   3   6        266.35        269.27        11.74 o                         
  -3   3   6        689.06        706.93        11.63 o                         
  -2   3   6          7.44          9.00         1.84 o                         
  -1   3   6        754.18        729.13        11.97 o                         
   0   3   6         98.89        112.24         3.75 o                         
   1   3   6       2745.62       2770.80        16.92 o                         
   2   3   6         59.12         63.35         3.27 o                         
   3   3   6        344.79        337.74        10.84 o                         
   4   3   6         31.35         19.64         3.66 o                         
   5   3   6         17.02         22.12         8.25 o                         
   6   3   6          3.02         12.09         7.55 o                         
  -6   4   6         81.43         82.06         8.26 o                         
  -5   4   6        228.59        229.22         9.65 o                         
  -4   4   6        562.79        536.20        16.33 o                         
  -3   4   6        240.95        228.50         6.49 o                         
  -2   4   6        483.27        466.56        10.04 o                         
  -1   4   6         65.41         61.13         2.83 o                         
   0   4   6        854.94        828.20        13.20 o                         
   1   4   6        202.51        182.23         5.08 o                         
   2   4   6        955.72        951.52        11.58 o                         
   3   4   6        159.67        136.99         7.33 o                         
   4   4   6          4.58          8.05         5.57 o                         
   5   4   6        114.63        140.28        12.58 o                         
   6   4   6         25.94         22.22         8.18 o                         
  -6   5   6        230.81        266.55        13.67 o                         
  -5   5   6          2.14          3.72         3.57 o                         
  -4   5   6       1176.35       1225.82        24.31 o                         
  -3   5   6        110.54        106.94         4.67 o                         
  -2   5   6        246.15        236.86         7.30 o                         
  -1   5   6        151.04        155.25         4.31 o                         
   0   5   6        561.84        576.89         7.30 o                         
   1   5   6          8.35         10.01         1.87 o                         
   2   5   6         84.01         94.10         3.99 o                         
   3   5   6         15.25         13.16         2.57 o                         
   4   5   6        616.72        684.74        17.26 o                         
   5   5   6          3.53         -4.67         4.67 o                         
   6   5   6        275.10        251.50        16.63 o                         
  -6   6   6         64.59         78.88         8.09 o                         
  -5   6   6         26.42         32.99         6.26 o                         
  -4   6   6       1259.16       1299.03        25.15 o                         
  -3   6   6          1.63          3.51         2.10 o                         
  -2   6   6       1082.09       1071.87        15.27 o                         
  -1   6   6        138.12        149.49         4.22 o                         
   0   6   6       1319.61       1345.79        13.45 o                         
   1   6   6        131.49        128.81         4.55 o                         
   2   6   6        256.42        253.79         6.29 o                         
   3   6   6         58.87         34.60         3.14 o                         
   4   6   6        132.96        122.32        10.92 o                         
   5   6   6          0.50          2.43         4.25 o                         
   6   6   6          6.98          4.14         7.30 o                         
  -6   7   6         70.87         51.02         6.71 o                         
  -5   7   6        555.63        555.23        15.34 o                         
  -4   7   6        206.65        200.91         9.01 o                         
  -3   7   6        427.12        421.73        10.32 o                         
  -2   7   6         32.45         29.97         3.14 o                         
  -1   7   6        657.14        652.09        11.11 o                         
   0   7   6          4.38          6.75         1.22 o                         
   1   7   6         53.21         51.38         3.00 o                         
   2   7   6        101.35         89.43         4.17 o                         
   3   7   6         54.48         44.70         3.55 o                         
   4   7   6        194.33        179.88         9.60 o                         
   5   7   6          4.08          1.55         4.32 o                         
   6   7   6        193.75        202.40        23.96 o                         
  -6   8   6         19.92         20.96         5.29 o                         
  -5   8   6        948.70        926.53        19.95 o                         
  -4   8   6         43.71         43.75         4.92 o                         
  -3   8   6        900.88        910.73        21.95 o                         
  -2   8   6          9.39          3.13         2.25 o                         
  -1   8   6        134.92        130.68         4.34 o                         
   0   8   6        146.10        141.51         4.95 o                         
   1   8   6        151.16        156.22         4.73 o                         
   2   8   6        176.13        153.19         5.29 o                         
   3   8   6        961.76        965.54        14.42 o                         
   4   8   6         35.55         40.26         5.45 o                         
   5   8   6        703.08        728.99        26.08 o                         
   6   8   6         13.43         36.07         9.49 o                         
  -6   9   6         89.11         84.46        11.06 o                         
  -5   9   6        116.40        113.77         7.64 o                         
  -4   9   6        246.41        256.55        10.17 o                         
  -3   9   6        857.05        858.48        16.93 o                         
  -2   9   6        153.32        145.19         6.77 o                         
  -1   9   6       2459.86       2334.51        40.06 o                         
   0   9   6          0.84          1.62         1.68 o                         
   1   9   6       1097.84       1064.83        11.85 o                         
   2   9   6         27.90         25.45         2.58 o                         
   3   9   6        877.14        898.39        15.23 o                         
   4   9   6         31.83         30.58         4.85 o                         
   5   9   6         42.56         37.25         7.15 o                         
   6   9   6        294.85        358.71        35.44 o                         
  -6  10   6          8.40          9.17         6.21 o                         
  -5  10   6         52.20         47.92         5.51 o                         
  -4  10   6        390.28        416.25        12.91 o                         
  -3  10   6         15.71         14.84         2.37 o                         
  -2  10   6        670.57        669.62        12.66 o                         
  -1  10   6         16.28         18.73         2.87 o                         
   0  10   6        998.63       1013.76        17.59 o                         
   1  10   6         60.20         52.65         4.01 o                         
   2  10   6        102.98        109.74         4.48 o                         
   3  10   6        302.30        296.20        10.57 o                         
   4  10   6        168.20        150.87         9.46 o                         
   5  10   6         43.60         37.20         7.25 o                         
  -6  11   6         96.34        105.69        13.36 o                         
  -5  11   6          1.52         -1.81         3.45 o                         
  -4  11   6        448.71        443.58        13.41 o                         
  -3  11   6        171.38        137.88         6.49 o                         
  -2  11   6         76.08         78.62         3.91 o                         
  -1  11   6         76.04         70.29         3.90 o                         
   0  11   6        129.32        120.41         6.13 o                         
   1  11   6         11.19          9.09         2.34 o                         
   2  11   6        210.45        232.00         7.14 o                         
   3  11   6          4.05          2.73         3.15 o                         
   4  11   6        470.71        476.80        23.65 o                         
   5  11   6          3.38          2.35         5.42 o                         
  -6  12   6          7.01         -6.61         7.68 o                         
  -5  12   6          6.76          6.85         3.96 o                         
  -4  12   6        196.06        207.02         9.51 o                         
  -3  12   6        294.61        307.53         9.92 o                         
  -2  12   6         79.09         79.02         4.20 o                         
  -1  12   6        605.81        544.62        13.76 o                         
   0  12   6       2756.23       2755.70        28.02 o                         
   1  12   6          0.57          6.82         3.11 o                         
   2  12   6       2067.09       2082.47        27.94 o                         
   3  12   6        139.75        135.06         7.66 o                         
   4  12   6        255.77        227.21        13.31 o                         
   5  12   6         40.92         56.37         8.55 o                         
  -6  13   6         74.38         83.29        15.02 o                         
  -5  13   6        198.22        217.88        12.59 o                         
  -4  13   6        301.90        309.41        11.49 o                         
  -3  13   6         88.96         95.62         5.88 o                         
  -2  13   6        592.33        521.04        14.95 o                         
  -1  13   6        626.88        610.15        19.39 o                         
   0  13   6        122.21         99.45         5.95 o                         
   1  13   6       2984.75       2936.06        38.40 o                         
   2  13   6        188.21        170.80         6.02 o                         
   3  13   6        359.04        356.03        14.30 o                         
   4  13   6        560.60        615.26        33.51 o                         
   5  13   6         66.00         37.67         9.75 o                         
  -6  14   6          0.00          7.40         7.91 o                         
  -5  14   6        336.55        374.19        16.43 o                         
  -4  14   6         11.83         22.25         5.69 o                         
  -3  14   6        401.46        389.69        11.25 o                         
  -2  14   6          0.13          4.12         5.09 o                         
  -1  14   6          1.93         -0.58         5.08 o                         
   0  14   6        291.61        264.42         9.67 o                         
   1  14   6        382.16        429.91        12.72 o                         
   2  14   6        132.55        113.63         7.39 o                         
   3  14   6        455.65        472.02        16.58 o                         
   4  14   6          5.49          7.63         4.28 o                         
   5  14   6        348.46        411.71        24.45 o                         
  -6  15   6        214.61        286.75        32.45 o                         
  -5  15   6         18.76         20.99         5.79 o                         
  -4  15   6        481.92        505.63        20.78 o                         
  -3  15   6        461.39        465.31        24.35 o                         
  -2  15   6          2.99          7.94         6.23 o                         
  -1  15   6        708.02        720.95        17.09 o                         
   0  15   6        117.30        125.51         6.97 o                         
   1  15   6        551.45        580.29        14.99 o                         
   2  15   6        641.32        668.00        17.03 o                         
   3  15   6        156.50        120.96         8.95 o                         
   4  15   6        292.93        294.60        14.11 o                         
   5  15   6          5.32         13.95         8.32 o                         
  -5  16   6         79.01         74.20        10.03 o                         
  -4  16   6        203.49        216.52        18.77 o                         
  -3  16   6          2.95          4.14         8.45 o                         
  -2  16   6       1244.34       1311.17        27.50 o                         
  -1  16   6        402.63        394.43        13.25 o                         
   0  16   6       1090.05       1141.72        20.07 o                         
   1  16   6          0.48          3.98         3.18 o                         
   2  16   6        934.40        963.16        20.75 o                         
   3  16   6         15.00         10.89         5.55 o                         
   4  16   6         16.11          9.70         5.27 o                         
  -5  17   6        208.42        203.20        15.39 o                         
  -4  17   6        108.53        131.26        15.16 o                         
  -3  17   6          7.90         22.06         8.23 o                         
  -2  17   6         55.31         58.19         7.12 o                         
  -1  17   6         43.36         42.13         4.56 o                         
   0  17   6         19.92         19.81         3.89 o                         
   1  17   6         12.34         17.30         3.99 o                         
   2  17   6        288.83        279.45        11.70 o                         
   3  17   6          3.89          0.28         4.17 o                         
   4  17   6        130.74        128.52        10.06 o                         
  -5  18   6        132.86        139.86        15.72 o                         
  -4  18   6         79.73         71.01        11.97 o                         
  -3  18   6        413.45        416.02        25.94 o                         
  -2  18   6        944.93        978.08        46.38 o                         
  -1  18   6         96.30        104.36         9.82 o                         
   0  18   6        632.70        671.55        16.34 o                         
   1  18   6          0.74          7.73         3.80 o                         
   2  18   6        108.33        108.88         7.89 o                         
   3  18   6        438.72        436.50        17.36 o                         
   4  18   6         31.32         18.83         6.50 o                         
  -5  19   6         76.50         85.89        13.33 o                         
  -4  19   6         29.39         38.56        14.98 o                         
  -3  19   6       1009.50       1081.88        39.47 o                         
  -2  19   6        129.84        126.96        14.83 o                         
  -1  19   6       1762.59       1877.08        38.53 o                         
   0  19   6        201.17        206.89         9.58 o                         
   1  19   6       1886.23       1922.73        29.59 o                         
   2  19   6         35.91         24.30         4.66 o                         
   3  19   6        233.48        254.82        13.75 o                         
   4  19   6          0.98         -4.00        12.94 o                         
  -4  20   6         89.51        115.28        23.24 o                         
  -3  20   6        309.84        320.65        22.47 o                         
  -2  20   6        142.72        173.23        21.54 o                         
  -1  20   6         63.31         51.67         7.83 o                         
   0  20   6        168.79        163.33         8.79 o                         
   1  20   6        170.23        187.55        10.00 o                         
   2  20   6         51.00         70.39         7.02 o                         
   3  20   6        170.79        167.52        12.71 o                         
   4  20   6         27.30         18.70        10.76 o                         
  -4  21   6        288.15        321.13        34.50 o                         
  -3  21   6         93.53         87.08        14.16 o                         
  -2  21   6        450.55        446.23        25.83 o                         
  -1  21   6         98.80         93.44         9.99 o                         
   0  21   6        167.87        167.49         9.21 o                         
   1  21   6        170.08        185.77        10.05 o                         
   2  21   6         30.29         39.62         6.87 o                         
   3  21   6         66.71         55.85         9.18 o                         
   4  21   6        358.19        399.45        35.21 o                         
  -3  22   6         94.44         84.22        12.95 o                         
  -2  22   6        789.24        778.71        38.48 o                         
  -1  22   6          4.38          8.25         4.97 o                         
   0  22   6        626.76        619.32        20.86 o                         
   1  22   6         24.36         21.16         5.65 o                         
   2  22   6       1172.83       1232.24        30.09 o                         
   3  22   6          0.84         17.83         6.52 o                         
  -2  23   6        199.40        235.69        20.48 o                         
  -1  23   6         38.03         58.96         8.74 o                         
   0  23   6          2.38         -3.38         5.38 o                         
   1  23   6        154.51        155.07         9.91 o                         
   2  23   6        378.54        398.91        15.73 o                         
   3  23   6         94.20         82.62        12.92 o                         
  -2  24   6        354.91        356.39        32.95 o                         
  -1  24   6         14.04         10.36         6.34 o                         
   0  24   6        126.63        143.64        11.21 o                         
   1  24   6        257.31        263.89        14.90 o                         
   2  24   6         75.06         75.12        11.47 o                         
   3  24   6        243.10        222.19        26.61 o                         
   0  25   6        121.94        107.61        11.45 o                         
   1  25   6        358.48        404.16        40.23 o                         
   2  25   6         24.46         46.59        13.03 o                         
   0  26   6        160.33        160.74        16.84 o                         
   1  26   6         11.43         -8.21         8.21 o                         
   0  27   6          0.13         -1.91         7.64 o                         
  -5   0   7          7.78          4.41         5.55 o                         
  -3   0   7        525.63        490.90        21.57 o                         
  -1   0   7        177.31        175.64         7.33 o                         
   1   0   7        313.24        342.71        12.52 o                         
   3   0   7        428.53        393.50        18.05 o                         
   5   0   7          9.33         36.53        13.08 o                         
  -6   1   7        145.61        145.09        10.98 o                         
  -5   1   7         31.94         25.61         5.32 o                         
  -4   1   7         99.57         86.89        10.86 o                         
  -3   1   7          0.13          5.57         3.87 o                         
  -2   1   7        293.83        281.49         6.78 o                         
  -1   1   7          7.37          5.92         1.92 o                         
   0   1   7         28.20         22.18         2.82 o                         
   1   1   7       1493.49       1510.82        17.18 o                         
   2   1   7        107.09         85.70         6.19 o                         
   3   1   7        215.09        215.71        10.37 o                         
   4   1   7          5.22         10.41         5.67 o                         
   5   1   7        391.30        400.96        23.83 o                         
  -6   2   7         52.83         55.98         9.24 o                         
  -5   2   7         15.36         10.99         4.33 o                         
  -4   2   7         82.16         92.99        11.38 o                         
  -3   2   7        783.48        777.88        19.06 o                         
  -2   2   7         31.68         30.47         1.92 o                         
  -1   2   7        544.67        513.01         9.09 o                         
   0   2   7        470.60        464.86         8.15 o                         
   1   2   7        927.31        908.34        11.33 o                         
   2   2   7       2724.58       2636.55        24.65 o                         
   3   2   7         33.08         21.80         3.92 o                         
   4   2   7        331.82        367.76        21.04 o                         
   5   2   7         65.30         64.24        11.03 o                         
  -6   3   7         83.99         86.77         8.92 o                         
  -5   3   7         39.93         32.41         5.58 o                         
  -4   3   7        590.85        596.25        17.97 o                         
  -3   3   7         36.70         31.99         5.73 o                         
  -2   3   7       1337.51       1346.05        19.31 o                         
  -1   3   7        223.24        194.40         6.33 o                         
   0   3   7       1981.25       2030.17        17.15 o                         
   1   3   7        547.07        551.76         8.83 o                         
   2   3   7        146.17        144.78         6.07 o                         
   3   3   7         76.30         66.70         5.74 o                         
   4   3   7         18.90         23.44         5.66 o                         
   5   3   7          6.38         20.05         7.45 o                         
  -6   4   7          0.88          2.85         5.08 o                         
  -5   4   7        279.78        258.81        13.01 o                         
  -4   4   7          3.48          8.60         4.42 o                         
  -3   4   7        415.83        391.87        13.66 o                         
  -2   4   7        288.31        282.27        10.16 o                         
  -1   4   7        913.96        909.38        12.11 o                         
   0   4   7         17.56         22.70         2.96 o                         
   1   4   7        131.64        125.18         4.74 o                         
   2   4   7          3.67          0.87         2.18 o                         
   3   4   7         33.02         28.02         4.35 o                         
   4   4   7        135.12        140.72        13.47 o                         
   5   4   7         32.69         42.72         8.52 o                         
  -6   5   7         16.53         15.16         9.22 o                         
  -5   5   7         19.73         28.77         5.51 o                         
  -4   5   7        288.95        295.83        12.94 o                         
  -3   5   7        133.24        128.49         8.32 o                         
  -2   5   7         19.71         15.30         3.71 o                         
  -1   5   7        524.63        501.04         8.14 o                         
   0   5   7         32.44         28.47         2.42 o                         
   1   5   7        382.36        385.09         8.04 o                         
   2   5   7         44.59         47.69         3.51 o                         
   3   5   7        688.63        709.59        17.21 o                         
   4   5   7          6.25          7.61         6.40 o                         
   5   5   7        190.75        184.08        13.35 o                         
  -6   6   7          2.46         -5.66         5.66 o                         
  -5   6   7        657.30        650.91        20.27 o                         
  -4   6   7         14.42         19.73         4.75 o                         
  -3   6   7       2156.08       2201.45        37.01 o                         
  -2   6   7        121.08        118.34         6.18 o                         
  -1   6   7        384.25        413.63         7.39 o                         
   0   6   7         10.18          4.67         1.98 o                         
   1   6   7        168.44        153.03         5.23 o                         
   2   6   7         98.21         76.67         4.30 o                         
   3   6   7         13.76         14.90         3.83 o                         
   4   6   7         17.64         14.40         6.36 o                         
   5   6   7         67.30         82.10         9.72 o                         
  -6   7   7         70.69         56.32        12.91 o                         
  -5   7   7         70.17         72.50         7.81 o                         
  -4   7   7        679.89        663.51        19.12 o                         
  -3   7   7         14.02         11.36         3.89 o                         
  -2   7   7        609.24        598.61        15.27 o                         
  -1   7   7         46.72         55.66         3.04 o                         
   0   7   7        123.83        119.55         3.87 o                         
   1   7   7       1044.63       1026.06        21.21 o                         
   2   7   7        246.48        234.94         7.15 o                         
   3   7   7        310.57        317.55        11.05 o                         
   4   7   7         11.08          6.42         5.88 o                         
   5   7   7        253.58        279.74        16.67 o                         
  -6   8   7        268.44        256.83        16.32 o                         
  -5   8   7          4.81          8.50         5.74 o                         
  -4   8   7         63.09         68.48         7.21 o                         
  -3   8   7         18.72         17.01         4.16 o                         
  -2   8   7         55.04         58.51         5.21 o                         
  -1   8   7         16.45         13.18         1.72 o                         
   0   8   7        831.11        784.96        16.24 o                         
   1   8   7         84.90         80.52         4.51 o                         
   2   8   7       1392.34       1454.41        22.40 o                         
   3   8   7         29.86         30.72         4.19 o                         
   4   8   7        912.58        933.40        28.23 o                         
   5   8   7          0.01         -0.25         4.92 o                         
  -6   9   7        103.00        116.88        15.69 o                         
  -5   9   7         74.64         83.72         8.09 o                         
  -4   9   7       1534.70       1571.08        29.11 o                         
  -3   9   7        229.48        209.39        10.18 o                         
  -2   9   7        662.65        687.06        15.69 o                         
  -1   9   7        197.13        175.36         4.75 o                         
   0   9   7        161.58        163.39         5.48 o                         
   1   9   7         42.75         39.50         2.97 o                         
   2   9   7         78.28         76.25         5.42 o                         
   3   9   7        202.31        220.88         9.65 o                         
   4   9   7          6.53         12.46         5.90 o                         
   5   9   7        250.57        268.95        17.00 o                         
  -6  10   7          2.86         -4.29        35.92 o                         
  -5  10   7        134.06        134.83        12.62 o                         
  -4  10   7          3.87          7.57         4.43 o                         
  -3  10   7        537.71        537.69        15.66 o                         
  -2  10   7        117.52        106.66         6.35 o                         
  -1  10   7        248.25        232.76         8.65 o                         
   0  10   7        557.62        540.72        10.18 o                         
   1  10   7        249.37        268.92         8.30 o                         
   2  10   7        339.05        355.33        11.53 o                         
   3  10   7        577.60        528.76        14.80 o                         
   4  10   7        242.97        229.36        14.68 o                         
   5  10   7          1.92          0.21         7.57 o                         
  -6  11   7          0.36         -0.13        13.23 o                         
  -5  11   7         20.48         33.37         9.97 o                         
  -4  11   7          8.66          5.88         5.33 o                         
  -3  11   7         42.52         51.55         5.43 o                         
  -2  11   7         39.41         36.30         3.83 o                         
  -1  11   7        277.48        258.19        10.34 o                         
   0  11   7        179.93        163.42         7.30 o                         
   1  11   7        634.28        647.05        14.02 o                         
   2  11   7        293.51        248.25        10.18 o                         
   3  11   7        748.21        761.24        17.89 o                         
   4  11   7         23.76         14.61         9.49 o                         
   5  11   7        136.56        148.70        13.30 o                         
  -6  12   7         32.34         56.31        16.70 o                         
  -5  12   7        156.38        161.46        22.37 o                         
  -4  12   7          0.14         -5.41         5.41 o                         
  -3  12   7        547.20        547.72        22.11 o                         
  -2  12   7         14.81         12.62         5.09 o                         
  -1  12   7       1167.99       1103.61        16.30 o                         
   0  12   7         67.06         61.80         5.03 o                         
   1  12   7        519.55        508.92        12.75 o                         
   2  12   7        278.10        264.45         9.78 o                         
   3  12   7         52.22         43.97         5.24 o                         
   4  12   7        143.06        123.20        11.62 o                         
   5  12   7         12.05          8.20        21.20 o                         
  -5  13   7        139.21        108.45        15.42 o                         
  -4  13   7        228.40        259.26        16.52 o                         
  -3  13   7          0.21          1.86         4.85 o                         
  -2  13   7        569.09        590.03        22.31 o                         
  -1  13   7         54.41         60.01        10.30 o                         
   0  13   7       1824.07       1828.68        26.57 o                         
   1  13   7        509.65        534.67        14.58 o                         
   2  13   7        189.99        164.62        10.73 o                         
   3  13   7        359.29        371.81        13.10 o                         
   4  13   7         39.49         42.05         8.06 o                         
   5  13   7         53.26         45.11        14.69 o                         
  -5  14   7          0.04         -7.51         8.35 o                         
  -4  14   7         77.75         69.91         9.51 o                         
  -3  14   7          1.97          3.08         7.17 o                         
  -2  14   7          1.18          6.06         6.12 o                         
  -1  14   7         51.00         62.89        10.01 o                         
   0  14   7        524.36        542.90        15.02 o                         
   1  14   7        155.13        148.96         8.21 o                         
   2  14   7        672.91        727.77        16.46 o                         
   3  14   7          1.49         -3.24         5.24 o                         
   4  14   7        310.29        334.02        18.73 o                         
  -5  15   7          0.44         24.08        15.25 o                         
  -4  15   7        344.02        341.64        19.61 o                         
  -3  15   7         61.06         71.96         9.67 o                         
  -2  15   7        762.02        758.85        53.05 o                         
  -1  15   7        399.96        387.34        29.67 o                         
   0  15   7        125.87        124.31         7.80 o                         
   1  15   7        319.25        346.59        12.23 o                         
   2  15   7         14.50         18.87         4.37 o                         
   3  15   7        549.11        579.13        16.78 o                         
   4  15   7         36.77         24.12         6.95 o                         
  -4  16   7         13.43         20.06         7.21 o                         
  -3  16   7       1195.33       1245.08        75.62 o                         
  -2  16   7        281.33        269.83        19.83 o                         
  -1  16   7        585.29        635.72        28.60 o                         
   0  16   7         36.81         33.03         4.41 o                         
   1  16   7        443.07        422.60        13.79 o                         
   2  16   7        190.63        179.82         9.75 o                         
   3  16   7          1.25          0.49         4.05 o                         
   4  16   7          2.86          8.79        14.54 o                         
  -4  17   7         12.16          3.99         7.81 o                         
  -3  17   7          0.09          6.98        15.14 o                         
  -2  17   7         34.71         34.88         9.08 o                         
  -1  17   7         39.93         45.55         9.97 o                         
   0  17   7          0.23         -1.17         4.07 o                         
   1  17   7        750.31        820.19        19.35 o                         
   2  17   7         13.80         22.77         5.01 o                         
   3  17   7        120.60        117.11        12.85 o                         
   4  17   7          0.01          3.48         7.27 o                         
  -4  18   7          0.40          7.57        12.86 o                         
  -3  18   7        503.87        494.13        28.03 o                         
  -2  18   7        132.24        169.62        16.67 o                         
  -1  18   7        523.37        554.52        27.76 o                         
   0  18   7        201.31        205.11        11.92 o                         
   1  18   7        102.72        110.92         7.88 o                         
   2  18   7        469.33        513.50        16.60 o                         
   3  18   7          3.91          2.56         4.51 o                         
   4  18   7         55.86         45.33        13.51 o                         
  -3  19   7        242.09        219.88        23.63 o                         
  -2  19   7       2006.86       2025.63        54.34 o                         
  -1  19   7        455.95        406.40        25.73 o                         
   0  19   7        393.07        387.70        16.49 o                         
   1  19   7          3.83          7.39         4.02 o                         
   2  19   7        270.00        277.65        12.70 o                         
   3  19   7          1.24          2.81         5.57 o                         
   4  19   7         49.23         64.08        16.37 o                         
  -3  20   7         89.56         92.25        21.61 o                         
  -2  20   7        271.68        268.68        21.34 o                         
  -1  20   7        348.20        362.44        23.98 o                         
   0  20   7        162.94        177.94        11.88 o                         
   1  20   7         19.61          8.90         5.10 o                         
   2  20   7        389.82        356.20        14.57 o                         
   3  20   7        138.60        117.31        11.53 o                         
  -2  21   7        100.71        103.98        14.75 o                         
  -1  21   7         48.45         59.12        17.08 o                         
   0  21   7        125.12        125.29        15.28 o                         
   1  21   7         57.57         64.74         8.26 o                         
   2  21   7          5.50         10.51         4.80 o                         
   3  21   7        300.69        321.05        22.10 o                         
  -1  22   7        572.84        600.27        31.24 o                         
   0  22   7          5.78          7.20         5.35 o                         
   1  22   7         85.94         80.19         8.87 o                         
   2  22   7          2.89          0.33         5.07 o                         
   3  22   7         36.31         23.94        22.67 o                         
   0  23   7         13.74         -2.39        15.70 o                         
   1  23   7        382.57        450.19        22.76 o                         
   2  23   7         97.71        109.32        23.85 o                         
   0  24   7        314.74        339.32        40.97 o                         
   1  24   7        132.81        104.82        16.61 o                         
   0  25   7         92.49         76.03        12.62 o                         
  -6   0   8        192.76        157.35        21.60 o                         
  -4   0   8        215.87        191.60        32.11 o                         
  -2   0   8        983.86       1023.50        31.25 o                         
   0   0   8        380.24        365.20        17.40 o                         
   2   0   8        121.17        153.05        12.71 o                         
   4   0   8         96.86         83.66        16.00 o                         
  -6   1   8         15.34         41.22        12.85 o                         
  -5   1   8          6.61          9.35         5.14 o                         
  -4   1   8         39.24         35.67         5.69 o                         
  -3   1   8        103.58        115.70         8.36 o                         
  -2   1   8        776.13        781.58        19.27 o                         
  -1   1   8          1.42         -1.87         2.08 o                         
   0   1   8        597.17        564.09        15.12 o                         
   1   1   8          1.01          1.22         2.78 o                         
   2   1   8       1325.88       1336.47        28.74 o                         
   3   1   8        125.72        128.67         8.37 o                         
   4   1   8        261.72        271.12        19.10 o                         
   5   1   8         28.35         28.65         7.79 o                         
  -6   2   8         47.40         45.75        13.96 o                         
  -5   2   8         42.84         41.25         6.52 o                         
  -4   2   8        128.31        142.35         9.68 o                         
  -3   2   8        179.30        209.44        10.94 o                         
  -2   2   8        390.14        375.23        13.51 o                         
  -1   2   8        945.93        939.50        12.73 o                         
   0   2   8        354.22        375.55         9.52 o                         
   1   2   8       1920.74       1938.65        24.76 o                         
   2   2   8         60.94         56.98         7.87 o                         
   3   2   8        698.68        707.54        18.45 o                         
   4   2   8         16.08         13.74         6.45 o                         
   5   2   8        232.67        279.18        21.01 o                         
  -6   3   8         92.17        115.67        18.20 o                         
  -5   3   8        378.16        399.97        16.80 o                         
  -4   3   8         65.97         62.85         7.08 o                         
  -3   3   8       1553.81       1562.59        36.74 o                         
  -2   3   8         23.10         21.18         5.14 o                         
  -1   3   8       1551.67       1527.22        16.59 o                         
   0   3   8        551.22        542.85        10.45 o                         
   1   3   8          2.90          2.68         2.97 o                         
   2   3   8         44.23         30.01         4.95 o                         
   3   3   8        174.21        185.79        11.13 o                         
   4   3   8         19.04         15.51         6.32 o                         
   5   3   8        367.14        411.58        25.42 o                         
  -6   4   8        157.07        190.08        22.87 o                         
  -5   4   8         62.32         53.58         7.37 o                         
  -4   4   8        259.42        265.02        13.07 o                         
  -3   4   8        412.68        396.25        14.67 o                         
  -2   4   8        782.77        791.64        19.18 o                         
  -1   4   8        246.83        253.15         9.28 o                         
   0   4   8         35.65         37.01         2.81 o                         
   1   4   8        387.35        401.33        11.29 o                         
   2   4   8        143.42        147.67         7.71 o                         
   3   4   8        342.36        317.97        14.60 o                         
   4   4   8         56.08         72.14        10.76 o                         
   5   4   8         63.62         66.21        15.59 o                         
  -5   5   8          2.74          5.24         6.46 o                         
  -4   5   8        151.75        172.52        11.36 o                         
  -3   5   8        269.46        261.92        12.00 o                         
  -2   5   8       1141.82       1147.05        22.79 o                         
  -1   5   8         86.86         81.63         3.71 o                         
   0   5   8        184.79        178.43         5.60 o                         
   1   5   8        191.06        180.99         7.85 o                         
   2   5   8       1542.24       1586.45        23.86 o                         
   3   5   8         64.43         65.23         6.27 o                         
   4   5   8        279.11        233.77        14.51 o                         
   5   5   8         31.91         42.58        12.78 o                         
  -5   6   8         25.11         22.81         5.93 o                         
  -4   6   8        831.78        834.58        22.39 o                         
  -3   6   8          3.37          9.93         4.07 o                         
  -2   6   8        544.81        548.44        15.76 o                         
  -1   6   8          0.29          2.82         1.89 o                         
   0   6   8         97.81         96.43         4.79 o                         
   1   6   8          0.41          1.99         2.55 o                         
   2   6   8         52.40         58.41         5.27 o                         
   3   6   8        301.94        263.54        13.13 o                         
   4   6   8        302.08        308.92        20.30 o                         
   5   6   8         10.32         -9.81        10.78 o                         
  -5   7   8        371.70        342.51        19.46 o                         
  -4   7   8         84.25         80.15         7.61 o                         
  -3   7   8        311.57        301.65        12.68 o                         
  -2   7   8        216.15        216.56        10.03 o                         
  -1   7   8        784.90        763.69        13.70 o                         
   0   7   8       1431.65       1429.13        25.76 o                         
   1   7   8          0.06          0.62         3.01 o                         
   2   7   8        363.25        344.56        11.59 o                         
   3   7   8          0.39          1.53         4.45 o                         
   4   7   8        307.00        334.51        21.18 o                         
   5   7   8        119.64        136.29        21.71 o                         
  -5   8   8          7.43          5.26         6.45 o                         
  -4   8   8         40.07         22.27         6.73 o                         
  -3   8   8        209.79        205.14        10.56 o                         
  -2   8   8          7.23          6.67         2.95 o                         
  -1   8   8        727.27        733.71        13.42 o                         
   0   8   8         39.02         36.84         3.91 o                         
   1   8   8       1213.37       1180.75        20.38 o                         
   2   8   8         31.64         31.30         5.61 o                         
   3   8   8        979.20       1000.59        22.45 o                         
   4   8   8          7.70          3.34         6.22 o                         
   5   8   8        161.18        209.37        27.06 o                         
  -5   9   8        190.26        189.46        15.36 o                         
  -4   9   8          3.31         -1.40         6.76 o                         
  -3   9   8        527.92        592.88        25.39 o                         
  -2   9   8          8.39          2.47         3.93 o                         
  -1   9   8          2.93         -3.23         3.23 o                         
   0   9   8        154.35        163.40         7.41 o                         
   1   9   8         44.96         52.78         5.54 o                         
   2   9   8        204.96        195.54         9.20 o                         
   3   9   8        239.95        223.22        11.18 o                         
   4   9   8        195.47        198.89        16.78 o                         
   5   9   8         70.53         56.64        15.39 o                         
  -5  10   8          0.23          6.57        13.43 o                         
  -4  10   8        226.92        207.94        15.12 o                         
  -3  10   8         82.28         95.98        10.43 o                         
  -2  10   8        398.15        393.04        14.10 o                         
  -1  10   8        387.29        376.55        14.07 o                         
   0  10   8        283.50        291.55         9.87 o                         
   1  10   8        428.23        434.60        12.83 o                         
   2  10   8        119.18         89.87         6.65 o                         
   3  10   8        244.64        265.67        12.75 o                         
   4  10   8        107.48        116.09        18.40 o                         
   5  10   8         20.90         27.35        13.10 o                         
  -4  11   8         38.99         23.83         7.11 o                         
  -3  11   8         10.26          2.25         6.32 o                         
  -2  11   8        124.08        118.21        11.24 o                         
  -1  11   8         11.59          6.40         3.82 o                         
   0  11   8        762.46        762.48        17.55 o                         
   1  11   8        337.10        347.00        11.70 o                         
   2  11   8        561.73        563.71        15.57 o                         
   3  11   8          4.68          4.55         4.34 o                         
   4  11   8        424.98        422.67        20.66 o                         
  -4  12   8        246.15        305.06        27.53 o                         
  -3  12   8        102.89         91.81        10.60 o                         
  -2  12   8        346.84        346.10        18.11 o                         
  -1  12   8         59.55         61.04         6.76 o                         
   0  12   8          7.37          9.69         4.47 o                         
   1  12   8        107.58         98.63         6.71 o                         
   2  12   8        152.17        148.89         8.53 o                         
   3  12   8        189.41        181.16        11.35 o                         
   4  12   8         18.61         13.95        14.10 o                         
  -4  13   8         10.35          1.47         5.98 o                         
  -3  13   8        563.84        584.84        24.43 o                         
  -2  13   8        148.77        158.99        12.93 o                         
  -1  13   8        642.88        620.33        18.89 o                         
   0  13   8        166.50        167.00        10.21 o                         
   1  13   8          7.26          7.94         5.11 o                         
   2  13   8        294.56        317.45        11.41 o                         
   3  13   8        105.67        110.57         9.16 o                         
   4  13   8         17.98         33.91         9.38 o                         
  -4  14   8          4.70          5.42        12.91 o                         
  -3  14   8         61.50         63.43         9.67 o                         
  -2  14   8         63.23         67.18         9.60 o                         
  -1  14   8        453.95        474.50        16.96 o                         
   0  14   8          0.96         -4.11         4.11 o                         
   1  14   8        624.24        686.42        17.17 o                         
   2  14   8         46.11         60.50         5.78 o                         
   3  14   8        292.26        315.87        14.96 o                         
   4  14   8          4.01         -8.69         8.69 o                         
  -3  15   8        264.29        256.26        17.07 o                         
  -2  15   8        103.61         96.28        13.21 o                         
  -1  15   8         38.79         42.18         6.05 o                         
   0  15   8         86.60        102.54         8.78 o                         
   1  15   8         33.28         25.97         6.90 o                         
   2  15   8        238.76        215.30         9.95 o                         
   3  15   8          5.34          5.49         4.94 o                         
   4  15   8        136.42        114.15        14.28 o                         
  -3  16   8        153.60        168.92        14.55 o                         
  -2  16   8        428.03        416.56        20.98 o                         
  -1  16   8        133.61        146.39        10.53 o                         
   0  16   8         34.51         44.55         6.75 o                         
   1  16   8         50.73         51.69         8.87 o                         
   2  16   8         38.53         32.06         5.30 o                         
   3  16   8         26.91         19.98         6.67 o                         
   4  16   8         92.63         84.48        17.11 o                         
  -3  17   8         24.45         28.99        15.62 o                         
  -2  17   8        566.56        599.56        26.58 o                         
  -1  17   8         59.22         63.50         8.61 o                         
   0  17   8        547.52        597.48        23.25 o                         
   1  17   8         20.68         28.82         5.69 o                         
   2  17   8        155.07        147.04        10.65 o                         
   3  17   8          0.43         -1.07         5.57 o                         
  -2  18   8        164.81        203.72        27.70 o                         
  -1  18   8        187.54        191.07        14.05 o                         
   0  18   8         92.26         77.19         9.38 o                         
   1  18   8         74.33         92.84         8.91 o                         
   2  18   8          0.13         -1.20         8.44 o                         
   3  18   8         16.37         17.97         9.37 o                         
  -1  19   8        271.74        271.97        16.62 o                         
   0  19   8         37.89         47.49         8.78 o                         
   1  19   8         21.38         13.28         9.07 o                         
   2  19   8         60.11         63.36         8.13 o                         
   3  19   8         11.03          6.15         8.58 o                         
  -1  20   8        174.22        147.99        21.41 o                         
   0  20   8         82.30         72.76         9.87 o                         
   1  20   8        173.91        190.03        15.09 o                         
   2  20   8         71.77         85.82        13.83 o                         
   3  20   8        491.35        477.59        40.41 o                         
  -1  21   8          9.82          7.75         9.56 o                         
   0  21   8          9.18          6.12         9.12 o                         
   1  21   8         31.56         44.75        11.97 o                         
   2  21   8        160.09        188.74        26.76 o                         
  -1  22   8         17.21         16.05        12.20 o                         
   0  22   8         13.94         29.40        13.14 o                         
   1  22   8         34.66         53.65        15.09 o                         
  -1  23   8         77.17         34.90        12.56 o                         
   0  23   8        280.42        300.29        31.96 o                         
   1  23   8        105.62         83.70        19.04 o                         
  -5   0   9        373.89        348.86        30.19 o                         
  -3   0   9        374.87        446.63        23.38 o                         
  -1   0   9          0.35          0.98         5.11 o                         
   1   0   9        170.33        180.23        10.95 o                         
   3   0   9        725.33        713.75        41.85 o                         
  -5   1   9         48.85         42.68         9.90 o                         
  -4   1   9        204.02        218.79        12.61 o                         
  -3   1   9        221.81        209.06        11.82 o                         
  -2   1   9          3.17          8.79         4.36 o                         
  -1   1   9       1037.72       1019.23        18.20 o                         
   0   1   9          1.00          2.77         4.09 o                         
   1   1   9        361.26        358.19        11.75 o                         
   2   1   9        494.47        518.20        16.89 o                         
   3   1   9        100.43         82.51         8.96 o                         
   4   1   9        189.93        201.94        17.71 o                         
  -5   2   9          1.37          4.20        11.10 o                         
  -4   2   9          6.19          9.60         4.74 o                         
  -3   2   9        187.68        185.25        11.12 o                         
  -2   2   9       1440.15       1403.93        29.99 o                         
  -1   2   9         49.42         43.82         5.42 o                         
   0   2   9        544.07        546.01        13.70 o                         
   1   2   9         89.64         84.34         7.10 o                         
   2   2   9        336.89        305.00        15.18 o                         
   3   2   9         67.64         65.91         7.98 o                         
   4   2   9        101.49        117.01        13.87 o                         
  -5   3   9          0.46          9.17         5.63 o                         
  -4   3   9        251.82        264.84        15.09 o                         
  -3   3   9          0.12         -2.80         3.95 o                         
  -2   3   9        195.62        201.61        10.79 o                         
  -1   3   9        308.93        265.89        11.56 o                         
   0   3   9          0.61          1.98         5.35 o                         
   1   3   9         89.08         91.67         7.29 o                         
   2   3   9        323.37        321.90        15.68 o                         
   3   3   9         17.57          6.63         4.53 o                         
   4   3   9        198.49        189.18        31.70 o                         
  -5   4   9        381.89        438.93        35.48 o                         
  -4   4   9        180.08        161.41        10.91 o                         
  -3   4   9         23.82         23.24         4.92 o                         
  -2   4   9        836.47        771.17        20.06 o                         
  -1   4   9          1.14          2.60         3.51 o                         
   0   4   9        551.76        546.82        13.51 o                         
   1   4   9        226.41        227.40        11.02 o                         
   2   4   9        429.03        387.03        17.00 o                         
   3   4   9        125.61        104.95        12.14 o                         
   4   4   9          1.58         -2.11         4.85 o                         
  -4   5   9          0.59         -0.09         5.84 o                         
  -3   5   9        645.26        666.19        21.10 o                         
  -2   5   9         59.44         67.91         7.43 o                         
  -1   5   9       1249.73       1333.73        24.58 o                         
   0   5   9         56.57         46.10         4.41 o                         
   1   5   9        956.01        998.65        22.75 o                         
   2   5   9          5.12          6.21         3.72 o                         
   3   5   9        209.54        202.88        17.96 o                         
   4   5   9         65.16         60.84        10.18 o                         
  -4   6   9         41.80         33.09        10.92 o                         
  -3   6   9        109.76        108.88        11.43 o                         
  -2   6   9        142.21        116.52        11.05 o                         
  -1   6   9          0.49         13.16         6.26 o                         
   0   6   9        225.20        207.52        13.27 o                         
   1   6   9         18.53         16.98         7.06 o                         
   2   6   9          0.64         -3.13         3.13 o                         
   3   6   9        632.00        662.68        22.34 o                         
   4   6   9         26.22         30.67         6.69 o                         
  -4   7   9         72.16         88.48        14.20 o                         
  -3   7   9        158.09        166.10        13.48 o                         
  -2   7   9          7.42         13.03         7.47 o                         
  -1   7   9        533.04        551.20        25.95 o                         
   0   7   9         16.26         15.21         6.06 o                         
   1   7   9        344.24        338.79        13.52 o                         
   2   7   9         52.70         51.71         6.53 o                         
   3   7   9         98.28         89.39         9.21 o                         
   4   7   9        157.01        136.48        14.46 o                         
  -4   8   9        181.13        212.20        15.33 o                         
  -3   8   9         90.11         75.35        10.04 o                         
  -2   8   9        466.64        504.20        23.61 o                         
  -1   8   9         12.69          2.42         7.82 o                         
   0   8   9       1172.19       1185.17        31.39 o                         
   1   8   9          3.30         -4.03         4.03 o                         
   2   8   9        456.05        439.04        13.98 o                         
   3   8   9         15.95         16.70         5.09 o                         
   4   8   9        131.94        122.88        15.18 o                         
  -4   9   9        110.59        111.92        19.33 o                         
  -3   9   9         67.95         61.57         9.53 o                         
  -2   9   9         66.54         62.18         9.04 o                         
  -1   9   9        233.39        214.58        14.45 o                         
   0   9   9          5.02         12.46         5.77 o                         
   1   9   9         57.41         56.99         5.47 o                         
   2   9   9        159.51        152.28         8.67 o                         
   3   9   9          9.23         -7.66         8.36 o                         
   4   9   9        600.33        645.34        30.23 o                         
  -4  10   9         26.34         27.84        12.81 o                         
  -3  10   9         22.64         41.72         9.74 o                         
  -2  10   9        123.48        133.51        19.29 o                         
  -1  10   9         58.99         54.64         8.53 o                         
   0  10   9        190.21        185.28        13.43 o                         
   1  10   9         22.05         22.58         5.03 o                         
   2  10   9        239.17        278.51        11.51 o                         
   3  10   9        310.56        347.58        17.07 o                         
   4  10   9         17.17         10.02         6.47 o                         
  -3  11   9        261.63        260.71        17.35 o                         
  -2  11   9         23.18          9.48         6.13 o                         
  -1  11   9        550.46        584.35        23.60 o                         
   0  11   9        159.21        147.52        12.22 o                         
   1  11   9        441.34        430.29        16.19 o                         
   2  11   9         44.76         30.92         4.83 o                         
   3  11   9        152.90        162.15        13.74 o                         
   4  11   9         55.04         70.97        12.60 o                         
  -3  12   9        119.23        139.36        13.17 o                         
  -2  12   9        157.31        198.85        15.07 o                         
  -1  12   9          0.13         -6.82         6.82 o                         
   0  12   9         96.99        109.06        11.15 o                         
   1  12   9         27.94         32.42         6.07 o                         
   2  12   9          5.02          2.50         3.44 o                         
   3  12   9         53.56         65.51         8.63 o                         
   4  12   9          1.34         -7.14         7.14 o                         
  -3  13   9          1.07         25.02        11.57 o                         
  -2  13   9         30.44         29.56         8.30 o                         
  -1  13   9         87.02        104.60        11.13 o                         
   0  13   9        118.28        113.62        11.72 o                         
   1  13   9        194.41        201.38        11.83 o                         
   2  13   9        151.51        170.64        11.38 o                         
   3  13   9        185.13        216.47        22.94 o                         
   4  13   9        156.10        209.38        26.18 o                         
  -2  14   9        460.32        496.50        26.40 o                         
  -1  14   9         14.10         -2.76        12.00 o                         
   0  14   9        558.97        517.64        29.24 o                         
   1  14   9         79.33         87.38         8.36 o                         
   2  14   9        143.32        138.73        10.37 o                         
   3  14   9          7.91          3.89         5.55 o                         
  -2  15   9         32.86         40.50         9.06 o                         
  -1  15   9        122.87        137.48        16.74 o                         
   0  15   9         38.42         40.86         8.10 o                         
   1  15   9        165.30        168.80        11.56 o                         
   2  15   9         21.41         40.73         6.77 o                         
   3  15   9          5.79          4.93         5.03 o                         
  -1  16   9         12.60         12.57         9.04 o                         
   0  16   9          0.40         -1.34         6.79 o                         
   1  16   9         61.92         57.67        11.77 o                         
   2  16   9         76.74         69.89        10.29 o                         
   3  16   9        280.33        277.08        29.89 o                         
  -1  17   9        577.50        552.32        44.77 o                         
   0  17   9         62.62         47.90        14.02 o                         
   1  17   9         74.19         79.60        13.20 o                         
   2  17   9          2.52         -3.13        10.26 o                         
   0  18   9        194.24        188.04        26.39 o                         
   1  18   9          4.05         -2.67        18.23 o                         
   2  18   9          1.04          1.06        12.20 o                         
   1  19   9         72.69         57.35        15.63 o                         
  -4   0  10        147.35        190.31        22.12 o                         
  -2   0  10        138.73        122.84        12.87 o                         
   0   0  10        218.96        243.34        25.57 o                         
   2   0  10        280.08        325.67        19.92 o                         
  -4   1  10         70.10         89.55        16.29 o                         
  -3   1  10          1.66         -1.06         4.42 o                         
  -2   1  10        179.73        161.46        10.24 o                         
  -1   1  10        343.76        373.70        14.58 o                         
   0   1  10         37.19         31.13         5.19 o                         
   1   1  10        142.27        163.08         8.47 o                         
   2   1  10         45.14         45.12         6.07 o                         
   3   1  10        318.63        333.82        21.45 o                         
  -4   2  10          0.31          6.02         9.40 o                         
  -3   2  10         78.29         77.41         9.96 o                         
  -2   2  10         44.30         17.82         6.71 o                         
  -1   2  10        204.83        201.15        11.01 o                         
   0   2  10         18.96         15.66         4.24 o                         
   1   2  10         25.04         17.43         4.40 o                         
   2   2  10         29.90         24.70         5.10 o                         
   3   2  10         15.78         19.63         6.27 o                         
  -4   3  10          9.30         40.17        11.94 o                         
  -3   3  10         18.09         11.42        10.31 o                         
  -2   3  10         23.18         29.85         7.02 o                         
  -1   3  10        125.01        110.92        10.65 o                         
   0   3  10          3.22          9.29         5.83 o                         
   1   3  10         21.76         24.29         4.97 o                         
   2   3  10         10.77          9.74         3.73 o                         
   3   3  10        106.72         90.47        14.02 o                         
  -4   4  10         33.02         47.01        14.06 o                         
  -3   4  10        203.48        220.60        15.76 o                         
  -2   4  10        107.69        106.35        11.32 o                         
  -1   4  10        371.12        377.75        18.89 o                         
   0   4  10        153.87        176.94        13.27 o                         
   1   4  10        187.60        159.21        12.33 o                         
   2   4  10         23.83         12.14         5.04 o                         
   3   4  10          4.25          8.34         5.65 o                         
  -4   5  10        562.06        547.67        39.25 o                         
  -3   5  10         16.99         13.92         8.54 o                         
  -2   5  10        613.75        628.07        25.00 o                         
  -1   5  10          0.76          1.13         6.03 o                         
   0   5  10        514.87        505.53        21.37 o                         
   1   5  10         25.40         13.02         7.75 o                         
   2   5  10         33.70         26.64         7.25 o                         
   3   5  10         55.87         57.93        10.21 o                         
  -4   6  10          4.72          5.26         9.01 o                         
  -3   6  10         54.50         45.25        11.92 o                         
  -2   6  10         37.91         28.01         7.18 o                         
  -1   6  10        114.37        113.58        13.60 o                         
   0   6  10        358.03        385.04        19.01 o                         
   1   6  10          4.31          4.04         6.29 o                         
   2   6  10        234.88        248.26        14.68 o                         
   3   6  10          0.41         11.56         8.90 o                         
  -3   7  10         71.32         33.44        12.34 o                         
  -2   7  10         92.80         85.49        12.65 o                         
  -1   7  10        118.01        100.97        10.86 o                         
   0   7  10        127.21        130.92        11.72 o                         
   1   7  10        117.43        123.68        16.27 o                         
   2   7  10        131.36        106.71        10.04 o                         
   3   7  10         24.46         13.65         9.09 o                         
  -3   8  10        100.19         90.64        17.13 o                         
  -2   8  10         72.73         67.33        10.43 o                         
  -1   8  10        571.21        588.13        24.49 o                         
   0   8  10         51.66         43.03         8.28 o                         
   1   8  10        324.47        318.56        18.13 o                         
   2   8  10          1.29         -6.07         6.07 o                         
   3   8  10         30.90         22.24         9.42 o                         
  -3   9  10          2.74         -2.49         7.11 o                         
  -2   9  10          0.98          2.59        14.48 o                         
  -1   9  10        110.31        136.49        12.70 o                         
   0   9  10        183.66        174.80        14.06 o                         
   1   9  10        341.50        318.13        17.79 o                         
   2   9  10          4.66         11.02         6.13 o                         
   3   9  10        442.42        458.54        34.37 o                         
  -2  10  10          7.55          9.98         9.78 o                         
  -1  10  10         81.45         75.99        10.35 o                         
   0  10  10        221.83        213.40        15.51 o                         
   1  10  10         20.01         21.62         6.96 o                         
   2  10  10        102.37        121.82        11.57 o                         
  -2  11  10        241.55        281.79        28.46 o                         
  -1  11  10          9.43         10.80         6.73 o                         
   0  11  10        212.62        213.91        15.60 o                         
   1  11  10         48.15         60.05         9.08 o                         
   2  11  10         37.89         21.92         6.74 o                         
  -2  12  10          3.79         -0.83         8.96 o                         
  -1  12  10          1.03         -9.19         9.19 o                         
   0  12  10        119.76        136.33        13.17 o                         
   1  12  10         55.14         46.28         9.03 o                         
   2  12  10         56.65         76.51        22.31 o                         
  -1  13  10         73.38        108.04        19.64 o                         
   0  13  10         85.74        109.90        13.62 o                         
   1  13  10        169.14        154.74        21.09 o                         
   2  13  10        109.99        133.80        23.99 o                         
   0  14  10         54.09         54.29        15.85 o                         
   1  14  10        118.29        133.29        16.16 o                         
   2  14  10          3.93          2.61        11.74 o                         
   1  15  10         99.23        117.31        21.70 o                         
   1  16  10         15.71         25.45        12.29 o                         
  -1   0  11        207.24        249.30        32.04 o                         
   1   0  11        146.95        129.38        22.29 o                         
  -1   1  11          3.49         -0.22         9.08 o                         
   0   1  11         46.19         58.83        12.64 o                         
   1   1  11          3.11         -3.19         8.15 o                         
   2   1  11        130.96        145.36        19.65 o                         
  -1   2  11         15.71          5.77        29.56 o                         
   0   2  11          0.29         11.65        17.91 o                         
   1   2  11         22.83         11.52         9.00 o                         
   2   2  11          0.22         -6.32         6.32 o                         
  -2   3  11          2.36          1.15         6.51 o                         
  -1   3  11         12.73          6.33         6.89 o                         
   0   3  11        268.67        287.86        17.06 o                         
   1   3  11          0.59         -5.75         5.75 o                         
   2   3  11        138.99        132.51        14.31 o                         
  -2   4  11        123.75        121.55        18.82 o                         
  -1   4  11         92.33         80.51        14.29 o                         
   0   4  11          3.81         -5.66         5.99 o                         
   1   4  11         39.69         28.38         7.03 o                         
   2   4  11          0.10          2.36         4.63 o                         
  -3   5  11        255.52        172.29        23.11 o                         
  -2   5  11         31.58         59.91        15.23 o                         
  -1   5  11         25.31         10.98         7.78 o                         
   0   5  11        123.59         83.27        13.28 o                         
   1   5  11          0.51          3.57         5.57 o                         
   2   5  11         38.60         34.27         8.58 o                         
  -2   6  11          0.15         -3.17         7.05 o                         
  -1   6  11        398.34        385.86        31.97 o                         
   0   6  11         73.83         67.84        10.01 o                         
   1   6  11        501.57        507.41        22.90 o                         
   2   6  11          3.52         27.49        14.19 o                         
  -2   7  11         29.05          3.23         8.39 o                         
  -1   7  11        174.85        204.22        24.42 o                         
   0   7  11        382.79        378.05        22.53 o                         
   1   7  11          7.61         -5.38         7.13 o                         
  -2   8  11        206.16        194.97        23.79 o                         
  -1   8  11         17.38         22.41        10.85 o                         
   0   8  11         45.63         66.57        17.37 o                         
   1   8  11          5.34         -7.29         7.29 o                         
  -1   9  11         83.15         72.04        15.27 o                         
   0   9  11        389.94        402.48        33.92 o                         
   1   9  11         93.95         82.36        11.98 o                         
   1  10  11        332.00        296.22        33.74 o                         
   1  11  11          6.96          7.87        11.37 o                         
                                                                                
